# Supplementary material for: A single-cell atlas of the human substantia nigra reveals cell-specific pathways associated with neurological disorders
Source: Nat Commun. 2020 Aug 21;11:4183. doi: 10.1038/s41467-020-17876-0 (PMC7442652; doi:10.1038/s41467-020-17876-0)
Supplement: Supplementary file 4 — Supplementary Data 1 [file 41467_2020_17876_MOESM4_ESM.xlsx]

## Sheet: Data 1
Supplementary Data 1: 10x Genomics RNA sequencing quality control metrics
Sample_ID	#Recovered Nuclei	Sequencing Saturation	Total Reads	Total Genes	Median UMI/ Cell	Mean Reads/Cell	Median Genes/ Cell	Fraction Reads in Cells	% Genome	% Transcriptome	% Exonic Regions	% Intronic Regions	% Intergenic Regions	% Antisense to Gene	Q30 Bases in Barcode	Q30 Bases in RNA Read	Q30 Bases in UMI	Valid Barcodes
Sample_5_C3	2714	0.58	142709795	27048	5681	52582	3007	0.738	0.899	0.464	0.815	0	0.085	0.315	0.968	0.784	0.968	0.967
Sample_6_N3	1744	0.824	54704474	23778	1436	31367	1023	0.768	0.902	0.558	0.84	0	0.062	0.228	0.967	0.785	0.967	0.966
Sample_7_N4	589	0.448	10824602	21737	1421	18377	961	0.551	0.892	0.559	0.826	0	0.066	0.221	0.963	0.734	0.96	0.968
Sample_8_N5	703	0.734	24883048	22549	2040	35395	1325	0.751	0.899	0.554	0.835	0	0.064	0.235	0.965	0.765	0.964	0.966
Sample_9_C1B	1575	0.915	73392306	22180	974	46598	607	0.734	0.842	0.675	0.77	0	0.072	0.063	0.97	0.774	0.97	0.972
Sample_10_N1B	690	0.863	30850555	22394	2052	44710	1358	0.843	0.893	0.574	0.834	0	0.059	0.207	0.965	0.766	0.966	0.962
Sample_11_C2B	2455	0.646	155212894	26690	6526	63223	3289	0.735	0.906	0.496	0.836	0	0.071	0.287	0.968	0.778	0.969	0.962
Sample_12_N2B	1337	0.761	50559482	23933	2388	37815	1511	0.741	0.901	0.533	0.835	0	0.066	0.249	0.967	0.758	0.968	0.968
Sample_13_C4B	1910	0.589	108478020	26556	6564	56794	3364	0.743	0.898	0.489	0.818	0	0.08	0.288	0.968	0.77	0.968	0.966
Sample_14_N4B	544	0.415	14965619	22761	2215	27510	1410	0.534	0.884	0.521	0.824	0	0.06	0.256	0.965	0.73	0.965	0.968
Sample_15_C5B	3361	0.667	200023296	27256	6513	59513	3307	0.813	0.892	0.519	0.817	0	0.075	0.248	0.968	0.756	0.969	0.964
Sample_16_N5B	498	0.656	21898255	22865	2252	43972	1472	0.602	0.892	0.551	0.826	0	0.066	0.223	0.965	0.743	0.966	0.971
