# Supplementary material for: A single-cell atlas of the human substantia nigra reveals cell-specific pathways associated with neurological disorders
Source: Nat Commun. 2020 Aug 21;11:4183. doi: 10.1038/s41467-020-17876-0 (PMC7442652; doi:10.1038/s41467-020-17876-0)
Supplement: Supplementary file 5 — Supplementary Data 2 [file 41467_2020_17876_MOESM5_ESM.xlsx]

## Sheet: Data 2
Supplementary Data 2: Cortex- Substantia nigra cell type annotations
	10x Chromium 3' Single Nuclei Cortex Data								10x Chromium 3' Single Nuclei Substantia nigra Data
	Sample_Names(Library_Barcode)	Library	Batch	Brain_Region	Level_1_cell_type	Level_2_cell_type			Sample_Names (Library_Barcode)	Library	Batch	Brain_Region	Level_1_cell_type	Level_2_cell_type
	C1B_AAACCTGCAAATACAG	C1B	Day2	Cortex	ODC	ODC			N1B_AACTCAGTCGTGACAT	N1B	Day2	Substantia nigra	Astrocytes	Astrocytes-1
	C1B_AAACCTGTCCAGAGGA	C1B	Day2	Cortex	Excitatory neurons	Ex1			N1B_AACTTTCTCCGCGTTT	N1B	Day2	Substantia nigra	Astrocytes	Astrocytes-1
	C1B_AAACGGGCAAGCGCTC	C1B	Day2	Cortex	Excitatory neurons	Ex3			N1B_AAGCCGCTCTTCTGGC	N1B	Day2	Substantia nigra	Astrocytes	Astrocytes-1
	C1B_AAACGGGTCAAACCGT	C1B	Day2	Cortex	Inhibitory neurons	In1b			N1B_ACGCCAGCAAGAGGCT	N1B	Day2	Substantia nigra	Astrocytes	Astrocytes-1
	C1B_AAAGATGCAGGGCATA	C1B	Day2	Cortex	ODC	ODC			N1B_AGAATAGCAGTCGTGC	N1B	Day2	Substantia nigra	Astrocytes	Astrocytes-1
	C1B_AAAGTAGCACGTCAGC	C1B	Day2	Cortex	Excitatory neurons	Ex1			N1B_AGACGTTTCAGCATGT	N1B	Day2	Substantia nigra	Astrocytes	Astrocytes-1
	C1B_AACACGTCAGGAATGC	C1B	Day2	Cortex	OPC	OPC			N1B_AGCATACCACTAGTAC	N1B	Day2	Substantia nigra	Astrocytes	Astrocytes-1
	C1B_AACCATGCATGAAGTA	C1B	Day2	Cortex	ODC	ODC			N1B_AGGGAGTCACAGTCGC	N1B	Day2	Substantia nigra	Astrocytes	Astrocytes-1
	C1B_AACCGCGGTAGCGCTC	C1B	Day2	Cortex	ODC	ODC			N1B_AGTGGGAAGAGAACAG	N1B	Day2	Substantia nigra	Astrocytes	Astrocytes-1
	C1B_AACGTTGGTCTCTCGT	C1B	Day2	Cortex	Excitatory neurons	Ex2			N1B_AGTGTCATCATGCATG	N1B	Day2	Substantia nigra	Astrocytes	Astrocytes-1
	C1B_AACTCAGAGCAAATCA	C1B	Day2	Cortex	ODC	ODC			N1B_ATAAGAGCATCAGTCA	N1B	Day2	Substantia nigra	Astrocytes	Astrocytes-1
	C1B_AACTCAGAGGCTCTTA	C1B	Day2	Cortex	Inhibitory neurons	In5			N1B_ATTGGTGAGTGTTGAA	N1B	Day2	Substantia nigra	Astrocytes	Astrocytes-1
	C1B_AACTCAGCAAGCGAGT	C1B	Day2	Cortex	OPC	OPC			N1B_CAACTAGAGACACGAC	N1B	Day2	Substantia nigra	Astrocytes	Astrocytes-1
	C1B_AACTCTTCAGAGCCAA	C1B	Day2	Cortex	ODC	ODC			N1B_CACACCTCAAGGACAC	N1B	Day2	Substantia nigra	Astrocytes	Astrocytes-1
	C1B_AACTGGTAGAGTACAT	C1B	Day2	Cortex	ODC	ODC			N1B_CACACCTGTACAGCAG	N1B	Day2	Substantia nigra	Astrocytes	Astrocytes-1
	C1B_AACTTTCCAAACCTAC	C1B	Day2	Cortex	Excitatory neurons	Ex1			N1B_CACAGGCAGAGGGATA	N1B	Day2	Substantia nigra	Astrocytes	Astrocytes-1
	C1B_AAGACCTAGCGTGAGT	C1B	Day2	Cortex	Inhibitory neurons	In1c			N1B_CACAGTATCACTGGGC	N1B	Day2	Substantia nigra	Astrocytes	Astrocytes-1
	C1B_AAGACCTCATTAACCG	C1B	Day2	Cortex	ODC	ODC			N1B_CACAGTATCTTGACGA	N1B	Day2	Substantia nigra	Astrocytes	Astrocytes-1
	C1B_AAGACCTTCTGTCTCG	C1B	Day2	Cortex	ODC	ODC			N1B_CACTCCACAGTATAAG	N1B	Day2	Substantia nigra	Astrocytes	Astrocytes-1
	C1B_AAGCCGCTCGTCCAGG	C1B	Day2	Cortex	Inhibitory neurons	In1a			N1B_CAGCGACGTCGAACAG	N1B	Day2	Substantia nigra	Astrocytes	Astrocytes-1
	C1B_AAGGAGCTCCCATTAT	C1B	Day2	Cortex	ODC	ODC			N1B_CATCCACAGCCACCTG	N1B	Day2	Substantia nigra	Astrocytes	Astrocytes-1
	C1B_AAGGTTCAGTTCGCGC	C1B	Day2	Cortex	Excitatory neurons	Ex2			N1B_CATGCCTAGACGCAAC	N1B	Day2	Substantia nigra	Astrocytes	Astrocytes-1
	C1B_AAGGTTCGTAGCTCCG	C1B	Day2	Cortex	ODC	ODC			N1B_CATGCCTAGTTACCCA	N1B	Day2	Substantia nigra	Astrocytes	Astrocytes-1
	C1B_AAGGTTCTCATACGGT	C1B	Day2	Cortex	ODC	ODC			N1B_CCAGCGATCAACACCA	N1B	Day2	Substantia nigra	Astrocytes	Astrocytes-1
	C1B_AAGGTTCTCTGCCAGG	C1B	Day2	Cortex	Excitatory neurons	Ex1			N1B_CCGTGGAAGTGAATTG	N1B	Day2	Substantia nigra	Astrocytes	Astrocytes-1
	C1B_AAGTCTGAGGTGATAT	C1B	Day2	Cortex	OPC	OPC			N1B_CCTAGCTTCCAAGTAC	N1B	Day2	Substantia nigra	Astrocytes	Astrocytes-1
	C1B_AATCCAGAGATCCGAG	C1B	Day2	Cortex	Excitatory neurons	Ex1			N1B_CCTATTAGTCTCCATC	N1B	Day2	Substantia nigra	Astrocytes	Astrocytes-1
	C1B_ACACCAAGTCTCTTAT	C1B	Day2	Cortex	ODC	ODC			N1B_CCTCAGTGTTTAGCTG	N1B	Day2	Substantia nigra	Astrocytes	Astrocytes-1
	C1B_ACACCCTGTCAACATC	C1B	Day2	Cortex	Astrocyte	Astrocyte			N1B_CCTTACGCAGGACCCT	N1B	Day2	Substantia nigra	Astrocytes	Astrocytes-1
	C1B_ACACTGACAGGTTTCA	C1B	Day2	Cortex	Excitatory neurons	Ex1			N1B_CGAACATGTCGCGTGT	N1B	Day2	Substantia nigra	Astrocytes	Astrocytes-1
	C1B_ACACTGAGTCTGCAAT	C1B	Day2	Cortex	ODC	ODC			N1B_CGAATGTCAAAGTGCG	N1B	Day2	Substantia nigra	Astrocytes	Astrocytes-1
	C1B_ACAGCCGAGACTAAGT	C1B	Day2	Cortex	Excitatory neurons	Ex1			N1B_CGATCGGGTAAAGGAG	N1B	Day2	Substantia nigra	Astrocytes	Astrocytes-1
	C1B_ACAGCCGAGATCCTGT	C1B	Day2	Cortex	Excitatory neurons	Ex2			N1B_CGATGTAAGTGGTCCC	N1B	Day2	Substantia nigra	Astrocytes	Astrocytes-1
	C1B_ACATACGAGCTGCCCA	C1B	Day2	Cortex	Excitatory neurons	Ex1			N1B_CGATTGACATGAACCT	N1B	Day2	Substantia nigra	Astrocytes	Astrocytes-1
	C1B_ACATCAGTCAGCATGT	C1B	Day2	Cortex	Excitatory neurons	Ex1			N1B_CGTCTACGTAGAAGGA	N1B	Day2	Substantia nigra	Astrocytes	Astrocytes-1
	C1B_ACCCACTGTAATCGTC	C1B	Day2	Cortex	Excitatory neurons	Ex5b			N1B_CGTTCTGAGTCGAGTG	N1B	Day2	Substantia nigra	Astrocytes	Astrocytes-1
	C1B_ACGAGCCAGTCGTACT	C1B	Day2	Cortex	ODC	ODC			N1B_CGTTCTGTCTCTTATG	N1B	Day2	Substantia nigra	Astrocytes	Astrocytes-1
	C1B_ACGAGCCTCGTAGGAG	C1B	Day2	Cortex	Astrocyte	Astrocyte			N1B_CTACATTCACGAAGCA	N1B	Day2	Substantia nigra	Astrocytes	Astrocytes-1
	C1B_ACGCCAGAGGCAATTA	C1B	Day2	Cortex	Microglia	Microglia			N1B_CTAGAGTTCCGTTGTC	N1B	Day2	Substantia nigra	Astrocytes	Astrocytes-1
	C1B_ACGCCAGTCCCATTAT	C1B	Day2	Cortex	ODC	ODC			N1B_CTCGAAATCAACACGT	N1B	Day2	Substantia nigra	Astrocytes	Astrocytes-1
	C1B_ACGGCCAAGCGTAGTG	C1B	Day2	Cortex	ODC	ODC			N1B_CTGATAGAGAGTAAGG	N1B	Day2	Substantia nigra	Astrocytes	Astrocytes-1
	C1B_ACGGGCTAGTCTCGGC	C1B	Day2	Cortex	Inhibitory neurons	In1b			N1B_CTTACCGAGTGAACAT	N1B	Day2	Substantia nigra	Astrocytes	Astrocytes-1
	C1B_ACGGGCTTCTAGCACA	C1B	Day2	Cortex	ODC	ODC			N1B_GACGGCTCACCGAAAG	N1B	Day2	Substantia nigra	Astrocytes	Astrocytes-1
	C1B_ACTGAGTTCTGTACGA	C1B	Day2	Cortex	Excitatory neurons	Ex1			N1B_GACGGCTGTGGCGAAT	N1B	Day2	Substantia nigra	Astrocytes	Astrocytes-1
	C1B_ACTGATGGTCCCTTGT	C1B	Day2	Cortex	Excitatory neurons	Ex1			N1B_GACTAACTCGGAAATA	N1B	Day2	Substantia nigra	Astrocytes	Astrocytes-1
	C1B_ACTGCTCCACTTAAGC	C1B	Day2	Cortex	ODC	ODC			N1B_GACTACAGTCGCTTCT	N1B	Day2	Substantia nigra	Astrocytes	Astrocytes-1
	C1B_ACTGTCCCAAAGAATC	C1B	Day2	Cortex	Excitatory neurons	Ex2			N1B_GACTGCGTCTGCTTGC	N1B	Day2	Substantia nigra	Astrocytes	Astrocytes-1
	C1B_ACTTGTTCAGGGTTAG	C1B	Day2	Cortex	Excitatory neurons	Ex2			N1B_GATCGCGAGCTCCTTC	N1B	Day2	Substantia nigra	Astrocytes	Astrocytes-1
	C1B_ACTTGTTTCAGAGGTG	C1B	Day2	Cortex	Microglia	Microglia			N1B_GCAATCAGTCGAATCT	N1B	Day2	Substantia nigra	Astrocytes	Astrocytes-1
	C1B_ACTTTCAAGAAGGTTT	C1B	Day2	Cortex	ODC	ODC			N1B_GCACTCTTCAACACGT	N1B	Day2	Substantia nigra	Astrocytes	Astrocytes-1
	C1B_AGAGCGAAGATCCTGT	C1B	Day2	Cortex	Excitatory neurons	Ex2			N1B_GCAGCCAGTTACCAGT	N1B	Day2	Substantia nigra	Astrocytes	Astrocytes-1
	C1B_AGAGCGATCGCCGTGA	C1B	Day2	Cortex	Astrocyte	Astrocyte			N1B_GCAGCCATCCCACTTG	N1B	Day2	Substantia nigra	Astrocytes	Astrocytes-1
	C1B_AGAGTGGTCACTATTC	C1B	Day2	Cortex	ODC	ODC			N1B_GCATGTACAGCAGTTT	N1B	Day2	Substantia nigra	Astrocytes	Astrocytes-1
	C1B_AGATCTGGTGCATCTA	C1B	Day2	Cortex	Excitatory neurons	Ex1			N1B_GCGGGTTAGGGTGTTG	N1B	Day2	Substantia nigra	Astrocytes	Astrocytes-1
	C1B_AGATTGCCACAGAGGT	C1B	Day2	Cortex	Excitatory neurons	Ex1			N1B_GCTCCTACACAGGTTT	N1B	Day2	Substantia nigra	Astrocytes	Astrocytes-1
	C1B_AGCATACCAGCCTGTG	C1B	Day2	Cortex	Inhibitory neurons	In1b			N1B_GCTCTGTTCTTCAACT	N1B	Day2	Substantia nigra	Astrocytes	Astrocytes-1
	C1B_AGCGTCGAGCCGGTAA	C1B	Day2	Cortex	ODC	ODC			N1B_GGCGTGTTCCTGCAGG	N1B	Day2	Substantia nigra	Astrocytes	Astrocytes-1
	C1B_AGCTCCTAGCCCAACC	C1B	Day2	Cortex	ODC	ODC			N1B_GGCTGGTCATGGGAAC	N1B	Day2	Substantia nigra	Astrocytes	Astrocytes-1
	C1B_AGCTCCTGTCAGGACA	C1B	Day2	Cortex	Inhibitory neurons	In1c			N1B_GGGAATGAGAGGTAGA	N1B	Day2	Substantia nigra	Astrocytes	Astrocytes-1
	C1B_AGCTCTCCACGTAAGG	C1B	Day2	Cortex	ODC	ODC			N1B_GGTGCGTGTCTTCTCG	N1B	Day2	Substantia nigra	Astrocytes	Astrocytes-1
	C1B_AGCTCTCGTTATTCTC	C1B	Day2	Cortex	Inhibitory neurons	In6b			N1B_GGTGTTATCTATCGCC	N1B	Day2	Substantia nigra	Astrocytes	Astrocytes-1
	C1B_AGCTCTCTCTTGAGGT	C1B	Day2	Cortex	Inhibitory neurons	In1c			N1B_GTAACGTTCACAGTAC	N1B	Day2	Substantia nigra	Astrocytes	Astrocytes-1
	C1B_AGCTTGACACCATCCT	C1B	Day2	Cortex	ODC	ODC			N1B_GTAACTGAGTTTAGGA	N1B	Day2	Substantia nigra	Astrocytes	Astrocytes-1
	C1B_AGGCCGTAGCTGCCCA	C1B	Day2	Cortex	ODC	ODC			N1B_GTGCGGTCAATGGATA	N1B	Day2	Substantia nigra	Astrocytes	Astrocytes-1
	C1B_AGGCCGTAGTGGGCTA	C1B	Day2	Cortex	Excitatory neurons	Ex1			N1B_TACAGTGAGCCGATTT	N1B	Day2	Substantia nigra	Astrocytes	Astrocytes-1
	C1B_AGGGAGTAGATGTTAG	C1B	Day2	Cortex	ODC	ODC			N1B_TATCAGGTCTCAAACG	N1B	Day2	Substantia nigra	Astrocytes	Astrocytes-1
	C1B_AGGGAGTGTAATCGTC	C1B	Day2	Cortex	ODC	ODC			N1B_TCCACACAGTAAGTAC	N1B	Day2	Substantia nigra	Astrocytes	Astrocytes-1
	C1B_AGGGAGTTCCAAGTAC	C1B	Day2	Cortex	ODC	ODC			N1B_TCCACACTCCTATGTT	N1B	Day2	Substantia nigra	Astrocytes	Astrocytes-1
	C1B_AGGGATGCATTACGAC	C1B	Day2	Cortex	OPC	OPC			N1B_TCCCGATCATCATCCC	N1B	Day2	Substantia nigra	Astrocytes	Astrocytes-1
	C1B_AGGGATGGTTGCTCCT	C1B	Day2	Cortex	Excitatory neurons	Ex2			N1B_TCGAGGCCAAGCGCTC	N1B	Day2	Substantia nigra	Astrocytes	Astrocytes-1
	C1B_AGGGTGATCACCCGAG	C1B	Day2	Cortex	Inhibitory neurons	In3			N1B_TCGCGTTTCAACACTG	N1B	Day2	Substantia nigra	Astrocytes	Astrocytes-1
	C1B_AGGTCATCAATGTTGC	C1B	Day2	Cortex	Excitatory neurons	Ex2			N1B_TCGGGACGTAAAGTCA	N1B	Day2	Substantia nigra	Astrocytes	Astrocytes-1
	C1B_AGGTCCGGTTCCACGG	C1B	Day2	Cortex	Excitatory neurons	Ex1			N1B_TCGGTAACACATCCGG	N1B	Day2	Substantia nigra	Astrocytes	Astrocytes-1
	C1B_AGTAGTCAGATCACGG	C1B	Day2	Cortex	ODC	ODC			N1B_TCTATTGGTTCTGGTA	N1B	Day2	Substantia nigra	Astrocytes	Astrocytes-1
	C1B_AGTGAGGGTGAGGCTA	C1B	Day2	Cortex	Inhibitory neurons	In6b			N1B_TCTGAGATCAATCACG	N1B	Day2	Substantia nigra	Astrocytes	Astrocytes-1
	C1B_AGTGAGGTCCAAACAC	C1B	Day2	Cortex	ODC	ODC			N1B_TCTTTCCCAGCGTAAG	N1B	Day2	Substantia nigra	Astrocytes	Astrocytes-1
	C1B_AGTGGGACAGACAAAT	C1B	Day2	Cortex	Inhibitory neurons	In4a			N1B_TCTTTCCGTAAGTTCC	N1B	Day2	Substantia nigra	Astrocytes	Astrocytes-1
	C1B_AGTGTCACAAGCCGCT	C1B	Day2	Cortex	Excitatory neurons	Ex5b			N1B_TGCGGGTGTGCGCTTG	N1B	Day2	Substantia nigra	Astrocytes	Astrocytes-1
	C1B_ATAAGAGTCCTTGGTC	C1B	Day2	Cortex	OPC	OPC			N1B_TTAACTCTCACATAGC	N1B	Day2	Substantia nigra	Astrocytes	Astrocytes-1
	C1B_ATAGACCCACTGAAGG	C1B	Day2	Cortex	Inhibitory neurons	In3			N1B_TTGGCAAAGTCTCCTC	N1B	Day2	Substantia nigra	Astrocytes	Astrocytes-1
	C1B_ATCACGACACGCATCG	C1B	Day2	Cortex	ODC	ODC			N2B_ACACCAACACGAAAGC	N2B	Day2	Substantia nigra	Astrocytes	Astrocytes-1
	C1B_ATCACGAGTGAGCGAT	C1B	Day2	Cortex	ODC	ODC			N2B_AGCAGCCCACTCAGGC	N2B	Day2	Substantia nigra	Astrocytes	Astrocytes-1
	C1B_ATCATGGCACCCATTC	C1B	Day2	Cortex	Excitatory neurons	Ex1			N2B_AGGTCATCAATGTTGC	N2B	Day2	Substantia nigra	Astrocytes	Astrocytes-1
	C1B_ATCCGAACAGCTCGCA	C1B	Day2	Cortex	Excitatory neurons	Ex6b			N2B_CGATGGCGTTACGACT	N2B	Day2	Substantia nigra	Astrocytes	Astrocytes-1
	C1B_ATCCGAAGTCTGGAGA	C1B	Day2	Cortex	Inhibitory neurons	In1b			N2B_CGTGAGCCAAGCTGGA	N2B	Day2	Substantia nigra	Astrocytes	Astrocytes-1
	C1B_ATCCGAATCATCTGCC	C1B	Day2	Cortex	Excitatory neurons	Ex2			N2B_CTGTGCTAGGGCTTGA	N2B	Day2	Substantia nigra	Astrocytes	Astrocytes-1
	C1B_ATCGAGTAGTGACTCT	C1B	Day2	Cortex	Excitatory neurons	Ex1			N2B_GATCGATGTACTCGCG	N2B	Day2	Substantia nigra	Astrocytes	Astrocytes-1
	C1B_ATGAGGGGTACCGTAT	C1B	Day2	Cortex	Excitatory neurons	Ex1			N2B_GCCTCTAAGCTGGAAC	N2B	Day2	Substantia nigra	Astrocytes	Astrocytes-1
	C1B_ATGCGATCAGTCAGCC	C1B	Day2	Cortex	ODC	ODC			N2B_GGGACCTAGCGATTCT	N2B	Day2	Substantia nigra	Astrocytes	Astrocytes-1
	C1B_ATGCGATGTGAGGGTT	C1B	Day2	Cortex	ODC	ODC			N2B_GGGCACTGTTCCACAA	N2B	Day2	Substantia nigra	Astrocytes	Astrocytes-1
	C1B_ATGGGAGTCAACACGT	C1B	Day2	Cortex	Inhibitory neurons	In1a			N2B_GTCGTAAAGCGTAATA	N2B	Day2	Substantia nigra	Astrocytes	Astrocytes-1
	C1B_ATTATCCAGATCTGAA	C1B	Day2	Cortex	ODC	ODC			N2B_GTGCTTCCAATGACCT	N2B	Day2	Substantia nigra	Astrocytes	Astrocytes-1
	C1B_ATTGGACTCGTTACGA	C1B	Day2	Cortex	ODC	ODC			N2B_TAAACCGCACAGGTTT	N2B	Day2	Substantia nigra	Astrocytes	Astrocytes-1
	C1B_ATTGGTGAGGCCCTCA	C1B	Day2	Cortex	Excitatory neurons	Ex1			N2B_TTCTCAAGTATTAGCC	N2B	Day2	Substantia nigra	Astrocytes	Astrocytes-1
	C1B_ATTTCTGAGGAATCGC	C1B	Day2	Cortex	Excitatory neurons	Ex1			N3_AGAGCTTCAATTGCTG	N3	Day1	Substantia nigra	Astrocytes	Astrocytes-1
	C1B_CAACCAAGTTAGGGTG	C1B	Day2	Cortex	ODC	ODC			N3_CGACCTTCAAGCGAGT	N3	Day1	Substantia nigra	Astrocytes	Astrocytes-1
	C1B_CAACCTCTCAGCACAT	C1B	Day2	Cortex	Excitatory neurons	Ex1			N3_CTACATTTCGCAGGCT	N3	Day1	Substantia nigra	Astrocytes	Astrocytes-1
	C1B_CAAGGCCGTCTCTTAT	C1B	Day2	Cortex	OPC	OPC			N3_TCGTAGAAGCGGCTTC	N3	Day1	Substantia nigra	Astrocytes	Astrocytes-1
	C1B_CACACTCGTCCCGACA	C1B	Day2	Cortex	ODC	ODC			N4_AAAGATGTCTTTACGT	N4	Day1	Substantia nigra	Astrocytes	Astrocytes-1
	C1B_CACACTCGTTAGAACA	C1B	Day2	Cortex	Inhibitory neurons	In4a			N4_AACCATGAGCTAAACA	N4	Day1	Substantia nigra	Astrocytes	Astrocytes-1
	C1B_CACAGGCAGTATCGAA	C1B	Day2	Cortex	Excitatory neurons	Ex1			N4_AACGTTGGTCTGATCA	N4	Day1	Substantia nigra	Astrocytes	Astrocytes-1
	C1B_CACAGTACAGGCTGAA	C1B	Day2	Cortex	Inhibitory neurons	In1c			N4_AACTCAGCACTCAGGC	N4	Day1	Substantia nigra	Astrocytes	Astrocytes-1
	C1B_CACATAGTCAAGCCTA	C1B	Day2	Cortex	Excitatory neurons	Ex4			N4_AACTCCCGTCGAGATG	N4	Day1	Substantia nigra	Astrocytes	Astrocytes-1
	C1B_CACATAGTCACATACG	C1B	Day2	Cortex	ODC	ODC			N4_AACTGGTCAGCAGTTT	N4	Day1	Substantia nigra	Astrocytes	Astrocytes-1
	C1B_CACATTTAGGCTACGA	C1B	Day2	Cortex	Inhibitory neurons	In4b			N4_AAGCCGCGTATTAGCC	N4	Day1	Substantia nigra	Astrocytes	Astrocytes-1
	C1B_CACCACTAGACAGGCT	C1B	Day2	Cortex	ODC	ODC			N4_AAGTCTGAGCAGGTCA	N4	Day1	Substantia nigra	Astrocytes	Astrocytes-1
	C1B_CACCTTGAGTCCATAC	C1B	Day2	Cortex	Inhibitory neurons	In8			N4_AAGTCTGTCTCAACTT	N4	Day1	Substantia nigra	Astrocytes	Astrocytes-1
	C1B_CACTCCAAGCTAAACA	C1B	Day2	Cortex	OPC	OPC			N4_ACACCAACAATACGCT	N4	Day1	Substantia nigra	Astrocytes	Astrocytes-1
	C1B_CAGAATCAGGCTAGGT	C1B	Day2	Cortex	ODC	ODC			N4_ACAGCCGAGGACATTA	N4	Day1	Substantia nigra	Astrocytes	Astrocytes-1
	C1B_CAGAATCGTAATCACC	C1B	Day2	Cortex	Inhibitory neurons	In4a			N4_ACAGCCGCAGGGATTG	N4	Day1	Substantia nigra	Astrocytes	Astrocytes-1
	C1B_CAGATCAAGCTGCAAG	C1B	Day2	Cortex	Excitatory neurons	Ex3			N4_ACAGCTACACAACGCC	N4	Day1	Substantia nigra	Astrocytes	Astrocytes-1
	C1B_CAGCATAGTCACACGC	C1B	Day2	Cortex	OPC	OPC			N4_ACCAGTAGTAGCTGCC	N4	Day1	Substantia nigra	Astrocytes	Astrocytes-1
	C1B_CAGCTGGCACGCCAGT	C1B	Day2	Cortex	OPC	OPC			N4_ACCCACTCACCGATAT	N4	Day1	Substantia nigra	Astrocytes	Astrocytes-1
	C1B_CAGCTGGGTAAGTTCC	C1B	Day2	Cortex	Excitatory neurons	Ex1			N4_ACCTTTACAAGTTCTG	N4	Day1	Substantia nigra	Astrocytes	Astrocytes-1
	C1B_CAGCTGGGTCATATGC	C1B	Day2	Cortex	Excitatory neurons	Ex1			N4_ACCTTTATCCGATATG	N4	Day1	Substantia nigra	Astrocytes	Astrocytes-1
	C1B_CAGGTGCCACATAACC	C1B	Day2	Cortex	ODC	ODC			N4_ACGCCGAGTTGTTTGG	N4	Day1	Substantia nigra	Astrocytes	Astrocytes-1
	C1B_CAGGTGCTCTCTTATG	C1B	Day2	Cortex	Inhibitory neurons	In1a			N4_ACTGCTCAGTGTACGG	N4	Day1	Substantia nigra	Astrocytes	Astrocytes-1
	C1B_CATCAAGGTACCAGTT	C1B	Day2	Cortex	Inhibitory neurons	In1c			N4_ACTGCTCGTTCCACAA	N4	Day1	Substantia nigra	Astrocytes	Astrocytes-1
	C1B_CATCCACGTCAACTGT	C1B	Day2	Cortex	ODC	ODC			N4_ACTGTCCTCTTGCATT	N4	Day1	Substantia nigra	Astrocytes	Astrocytes-1
	C1B_CATCGAATCAGATAAG	C1B	Day2	Cortex	ODC	ODC			N4_AGATCTGAGTCATGCT	N4	Day1	Substantia nigra	Astrocytes	Astrocytes-1
	C1B_CATCGAATCATGTCTT	C1B	Day2	Cortex	ODC	ODC			N4_AGGCCGTCACATGTGT	N4	Day1	Substantia nigra	Astrocytes	Astrocytes-1
	C1B_CATCGGGGTTATTCTC	C1B	Day2	Cortex	Inhibitory neurons	In1b			N4_AGGCCGTTCTTGAGAC	N4	Day1	Substantia nigra	Astrocytes	Astrocytes-1
	C1B_CATGACAAGCGATTCT	C1B	Day2	Cortex	Excitatory neurons	Ex4			N4_AGGGAGTAGTACGCCC	N4	Day1	Substantia nigra	Astrocytes	Astrocytes-1
	C1B_CATGACAAGCTAGGCA	C1B	Day2	Cortex	ODC	ODC			N4_AGTGAGGGTCGGCATC	N4	Day1	Substantia nigra	Astrocytes	Astrocytes-1
	C1B_CATGCCTCAGCCAATT	C1B	Day2	Cortex	Excitatory neurons	Ex5a			N4_ATCACGAGTGATGATA	N4	Day1	Substantia nigra	Astrocytes	Astrocytes-1
	C1B_CATTATCGTTATCCGA	C1B	Day2	Cortex	ODC	ODC			N4_ATCATGGAGAGATGAG	N4	Day1	Substantia nigra	Astrocytes	Astrocytes-1
	C1B_CATTCGCTCGGAGCAA	C1B	Day2	Cortex	Excitatory neurons	Ex2			N4_ATCATGGCAAGTCTAC	N4	Day1	Substantia nigra	Astrocytes	Astrocytes-1
	C1B_CCACCTAAGTGGTCCC	C1B	Day2	Cortex	Astrocyte	Astrocyte			N4_ATCATGGTCTCTTGAT	N4	Day1	Substantia nigra	Astrocytes	Astrocytes-1
	C1B_CCACGGACAACTTGAC	C1B	Day2	Cortex	Excitatory neurons	Ex5b			N4_CAACCTCAGCGTGAGT	N4	Day1	Substantia nigra	Astrocytes	Astrocytes-1
	C1B_CCAGCGAGTCGGCACT	C1B	Day2	Cortex	Microglia	Microglia			N4_CAACCTCCAGGTCGTC	N4	Day1	Substantia nigra	Astrocytes	Astrocytes-1
	C1B_CCATGTCCATTCCTCG	C1B	Day2	Cortex	Excitatory neurons	Ex1			N4_CAACTAGAGTCAATAG	N4	Day1	Substantia nigra	Astrocytes	Astrocytes-1
	C1B_CCATTCGCAGCATACT	C1B	Day2	Cortex	ODC	ODC			N4_CAAGAAATCGGCATCG	N4	Day1	Substantia nigra	Astrocytes	Astrocytes-1
	C1B_CCCATACGTCATTAGC	C1B	Day2	Cortex	ODC	ODC			N4_CAAGATCCAAGCGCTC	N4	Day1	Substantia nigra	Astrocytes	Astrocytes-1
	C1B_CCCTCCTGTCAAAGAT	C1B	Day2	Cortex	ODC	ODC			N4_CAAGGCCTCAGAGGTG	N4	Day1	Substantia nigra	Astrocytes	Astrocytes-1
	C1B_CCGGGATGTATGGTTC	C1B	Day2	Cortex	Excitatory neurons	Ex2			N4_CACACAAGTCGAGATG	N4	Day1	Substantia nigra	Astrocytes	Astrocytes-1
	C1B_CCGGTAGGTATGAAAC	C1B	Day2	Cortex	Excitatory neurons	Ex1			N4_CACACCTCAAGCGAGT	N4	Day1	Substantia nigra	Astrocytes	Astrocytes-1
	C1B_CCGGTAGTCCGCGTTT	C1B	Day2	Cortex	ODC	ODC			N4_CACATAGGTTTGACTG	N4	Day1	Substantia nigra	Astrocytes	Astrocytes-1
	C1B_CCGTGGACATTGTGCA	C1B	Day2	Cortex	Inhibitory neurons	In8			N4_CATCGAACAGTACACT	N4	Day1	Substantia nigra	Astrocytes	Astrocytes-1
	C1B_CCTACACAGCCAGGAT	C1B	Day2	Cortex	Excitatory neurons	Ex1			N4_CATCGGGGTCGAGTTT	N4	Day1	Substantia nigra	Astrocytes	Astrocytes-1
	C1B_CCTACACAGCTGAACG	C1B	Day2	Cortex	ODC	ODC			N4_CATCGGGTCCTGCAGG	N4	Day1	Substantia nigra	Astrocytes	Astrocytes-1
	C1B_CCTACACTCTAACTGG	C1B	Day2	Cortex	Excitatory neurons	Ex3			N4_CATGACAAGCGCCTTG	N4	Day1	Substantia nigra	Astrocytes	Astrocytes-1
	C1B_CCTACCATCAGTGCAT	C1B	Day2	Cortex	OPC	OPC			N4_CATGCCTAGGTGATTA	N4	Day1	Substantia nigra	Astrocytes	Astrocytes-1
	C1B_CCTATTACAGGTTTCA	C1B	Day2	Cortex	Excitatory neurons	Ex6b			N4_CATTCGCCATGTCTCC	N4	Day1	Substantia nigra	Astrocytes	Astrocytes-1
	C1B_CCTCAGTCACACGCTG	C1B	Day2	Cortex	Inhibitory neurons	In1c			N4_CCACTACTCGCAAGCC	N4	Day1	Substantia nigra	Astrocytes	Astrocytes-1
	C1B_CCTTCCCAGTGGAGTC	C1B	Day2	Cortex	Excitatory neurons	Ex1			N4_CCTACACGTGGTTTCA	N4	Day1	Substantia nigra	Astrocytes	Astrocytes-1
	C1B_CCTTTCTGTTCTCATT	C1B	Day2	Cortex	Excitatory neurons	Ex1			N4_CCTATTAGTTGTGGCC	N4	Day1	Substantia nigra	Astrocytes	Astrocytes-1
	C1B_CGAACATAGTCATGCT	C1B	Day2	Cortex	ODC	ODC			N4_CCTTCCCAGGTGATTA	N4	Day1	Substantia nigra	Astrocytes	Astrocytes-1
	C1B_CGAACATTCATTATCC	C1B	Day2	Cortex	ODC	ODC			N4_CGAATGTAGTAGTGCG	N4	Day1	Substantia nigra	Astrocytes	Astrocytes-1
	C1B_CGACTTCAGAGGTTAT	C1B	Day2	Cortex	Excitatory neurons	Ex1			N4_CGAGAAGCAGCGTAAG	N4	Day1	Substantia nigra	Astrocytes	Astrocytes-1
	C1B_CGACTTCCATCTATGG	C1B	Day2	Cortex	Inhibitory neurons	In4b			N4_CGAGCACTCCAAGCCG	N4	Day1	Substantia nigra	Astrocytes	Astrocytes-1
	C1B_CGAGAAGCAGCGAACA	C1B	Day2	Cortex	ODC	ODC			N4_CGCGGTACAAGGTGTG	N4	Day1	Substantia nigra	Astrocytes	Astrocytes-1
	C1B_CGATCGGTCTTACCGC	C1B	Day2	Cortex	ODC	ODC			N4_CGGACGTCAGACAAAT	N4	Day1	Substantia nigra	Astrocytes	Astrocytes-1
	C1B_CGATGTATCCCTGACT	C1B	Day2	Cortex	ODC	ODC			N4_CGGCTAGAGGTAAACT	N4	Day1	Substantia nigra	Astrocytes	Astrocytes-1
	C1B_CGATTGATCCACTCCA	C1B	Day2	Cortex	ODC	ODC			N4_CGTGTCTAGTACGCCC	N4	Day1	Substantia nigra	Astrocytes	Astrocytes-1
	C1B_CGCCAAGGTAGTGAAT	C1B	Day2	Cortex	Excitatory neurons	Ex5b			N4_CGTTCTGGTATTACCG	N4	Day1	Substantia nigra	Astrocytes	Astrocytes-1
	C1B_CGCCAAGTCTCTTATG	C1B	Day2	Cortex	ODC	ODC			N4_CTAACTTAGTCATCCA	N4	Day1	Substantia nigra	Astrocytes	Astrocytes-1
	C1B_CGCCAAGTCTTACCGC	C1B	Day2	Cortex	ODC	ODC			N4_CTAACTTTCACATGCA	N4	Day1	Substantia nigra	Astrocytes	Astrocytes-1
	C1B_CGCGGTAAGTACACCT	C1B	Day2	Cortex	ODC	ODC			N4_CTAATGGTCACCTCGT	N4	Day1	Substantia nigra	Astrocytes	Astrocytes-1
	C1B_CGCGTTTAGTGGTAAT	C1B	Day2	Cortex	Inhibitory neurons	In1c			N4_CTCACACAGCTTTGGT	N4	Day1	Substantia nigra	Astrocytes	Astrocytes-1
	C1B_CGCTATCCATGGGACA	C1B	Day2	Cortex	Excitatory neurons	Ex5b			N4_CTCATTAGTCTGGAGA	N4	Day1	Substantia nigra	Astrocytes	Astrocytes-1
	C1B_CGCTGGATCACCTTAT	C1B	Day2	Cortex	Excitatory neurons	Ex1			N4_CTCCTAGCACACATGT	N4	Day1	Substantia nigra	Astrocytes	Astrocytes-1
	C1B_CGGACTGTCAAGCCTA	C1B	Day2	Cortex	Excitatory neurons	Ex2			N4_CTCGAGGGTTACTGAC	N4	Day1	Substantia nigra	Astrocytes	Astrocytes-1
	C1B_CGGAGCTGTCATATCG	C1B	Day2	Cortex	Excitatory neurons	Ex1			N4_CTCGTACAGGCTCTTA	N4	Day1	Substantia nigra	Astrocytes	Astrocytes-1
	C1B_CGGAGTCGTCTAGTCA	C1B	Day2	Cortex	Inhibitory neurons	In4a			N4_CTCTACGAGATGCCAG	N4	Day1	Substantia nigra	Astrocytes	Astrocytes-1
	C1B_CGTCACTGTCATTAGC	C1B	Day2	Cortex	Excitatory neurons	Ex1			N4_CTCTGGTTCGCTGATA	N4	Day1	Substantia nigra	Astrocytes	Astrocytes-1
	C1B_CGTCCATCACATTTCT	C1B	Day2	Cortex	Excitatory neurons	Ex1			N4_CTGATCCTCACTCCTG	N4	Day1	Substantia nigra	Astrocytes	Astrocytes-1
	C1B_CGTCCATCACTCTGTC	C1B	Day2	Cortex	Excitatory neurons	Ex6b			N4_GAACATCCAAAGTCAA	N4	Day1	Substantia nigra	Astrocytes	Astrocytes-1
	C1B_CGTCTACTCTGAGTGT	C1B	Day2	Cortex	Excitatory neurons	Ex2			N4_GAATGAAGTGCACGAA	N4	Day1	Substantia nigra	Astrocytes	Astrocytes-1
	C1B_CGTGTCTGTACCAGTT	C1B	Day2	Cortex	Excitatory neurons	Ex1			N4_GACCAATTCATCGATG	N4	Day1	Substantia nigra	Astrocytes	Astrocytes-1
	C1B_CGTTCTGCATGGTAGG	C1B	Day2	Cortex	Inhibitory neurons	In3			N4_GACCTGGGTAGCTAAA	N4	Day1	Substantia nigra	Astrocytes	Astrocytes-1
	C1B_CGTTGGGGTGTGCCTG	C1B	Day2	Cortex	Inhibitory neurons	In1c			N4_GATCGCGCAGAAGCAC	N4	Day1	Substantia nigra	Astrocytes	Astrocytes-1
	C1B_CTAAGACGTGTTCTTT	C1B	Day2	Cortex	Excitatory neurons	Ex1			N4_GATCGTATCGCATGGC	N4	Day1	Substantia nigra	Astrocytes	Astrocytes-1
	C1B_CTAATGGCATGTTCCC	C1B	Day2	Cortex	Excitatory neurons	Ex1			N4_GATGCTAAGGCACATG	N4	Day1	Substantia nigra	Astrocytes	Astrocytes-1
	C1B_CTAATGGTCCGAACGC	C1B	Day2	Cortex	Excitatory neurons	Ex2			N4_GATGCTAGTGGTAACG	N4	Day1	Substantia nigra	Astrocytes	Astrocytes-1
	C1B_CTAGAGTTCAAAGACA	C1B	Day2	Cortex	OPC	OPC			N4_GATGCTATCTCTGTCG	N4	Day1	Substantia nigra	Astrocytes	Astrocytes-1
	C1B_CTAGCCTCACAGTCGC	C1B	Day2	Cortex	Excitatory neurons	Ex2			N4_GCATACAGTACAAGTA	N4	Day1	Substantia nigra	Astrocytes	Astrocytes-1
	C1B_CTCAGAATCATGTAGC	C1B	Day2	Cortex	ODC	ODC			N4_GCATGCGAGCTAGTCT	N4	Day1	Substantia nigra	Astrocytes	Astrocytes-1
	C1B_CTCCTAGTCAGCCTAA	C1B	Day2	Cortex	Inhibitory neurons	In1a			N4_GCATGTAGTGACTCAT	N4	Day1	Substantia nigra	Astrocytes	Astrocytes-1
	C1B_CTCCTAGTCGCGTAGC	C1B	Day2	Cortex	Excitatory neurons	Ex1			N4_GCGCCAACAACTTGAC	N4	Day1	Substantia nigra	Astrocytes	Astrocytes-1
	C1B_CTCCTAGTCTCCAACC	C1B	Day2	Cortex	Inhibitory neurons	In1c			N4_GCTGCAGGTAGCCTCG	N4	Day1	Substantia nigra	Astrocytes	Astrocytes-1
	C1B_CTCGAGGTCTGCTGCT	C1B	Day2	Cortex	Excitatory neurons	Ex2			N4_GGATGTTGTGCGATAG	N4	Day1	Substantia nigra	Astrocytes	Astrocytes-1
	C1B_CTCGGAGGTTTGTTGG	C1B	Day2	Cortex	ODC	ODC			N4_GGGCATCTCTCTAGGA	N4	Day1	Substantia nigra	Astrocytes	Astrocytes-1
	C1B_CTCGTACGTTAGGGTG	C1B	Day2	Cortex	Excitatory neurons	Ex2			N4_GGGTTGCAGACCACGA	N4	Day1	Substantia nigra	Astrocytes	Astrocytes-1
	C1B_CTCGTCAAGAAACGCC	C1B	Day2	Cortex	ODC	ODC			N4_GTAACTGTCTGACCTC	N4	Day1	Substantia nigra	Astrocytes	Astrocytes-1
	C1B_CTCTAATGTAGCTGCC	C1B	Day2	Cortex	Inhibitory neurons	In1c			N4_GTACTTTAGAGTAAGG	N4	Day1	Substantia nigra	Astrocytes	Astrocytes-1
	C1B_CTCTACGAGCACAGGT	C1B	Day2	Cortex	ODC	ODC			N4_GTAGTCATCCACGACG	N4	Day1	Substantia nigra	Astrocytes	Astrocytes-1
	C1B_CTCTGGTGTCATATGC	C1B	Day2	Cortex	ODC	ODC			N4_GTATTCTAGCCCGAAA	N4	Day1	Substantia nigra	Astrocytes	Astrocytes-1
	C1B_CTGAAACGTACAGTTC	C1B	Day2	Cortex	ODC	ODC			N4_GTATTCTCAAGTTGTC	N4	Day1	Substantia nigra	Astrocytes	Astrocytes-1
	C1B_CTGAAACGTCCCGACA	C1B	Day2	Cortex	Inhibitory neurons	In1b			N4_GTCTCGTTCGACAGCC	N4	Day1	Substantia nigra	Astrocytes	Astrocytes-1
	C1B_CTGAAGTCAGTATCTG	C1B	Day2	Cortex	Excitatory neurons	Ex2			N4_GTGCATAGTCAATGTC	N4	Day1	Substantia nigra	Astrocytes	Astrocytes-1
	C1B_CTGATAGCAAGGGTCA	C1B	Day2	Cortex	ODC	ODC			N4_GTGTGCGAGAAACCTA	N4	Day1	Substantia nigra	Astrocytes	Astrocytes-1
	C1B_CTGATAGGTCACCTAA	C1B	Day2	Cortex	ODC	ODC			N4_GTGTTAGCACAGACTT	N4	Day1	Substantia nigra	Astrocytes	Astrocytes-1
	C1B_CTGCGGAGTACCCAAT	C1B	Day2	Cortex	Excitatory neurons	Ex2			N4_GTTCTCGTCACCGTAA	N4	Day1	Substantia nigra	Astrocytes	Astrocytes-1
	C1B_CTGCTGTAGCGTTTAC	C1B	Day2	Cortex	Excitatory neurons	Ex6b			N4_TAAACCGAGGCCCGTT	N4	Day1	Substantia nigra	Astrocytes	Astrocytes-1
	C1B_CTGTGCTAGCACACAG	C1B	Day2	Cortex	Excitatory neurons	Ex4			N4_TACAGTGCACATGGGA	N4	Day1	Substantia nigra	Astrocytes	Astrocytes-1
	C1B_CTGTGCTTCTGCGGCA	C1B	Day2	Cortex	Excitatory neurons	Ex1			N4_TACTCGCTCGTTTATC	N4	Day1	Substantia nigra	Astrocytes	Astrocytes-1
	C1B_CTGTTTAAGCTAAACA	C1B	Day2	Cortex	Inhibitory neurons	In4a			N4_TACTTACCAAGTCTAC	N4	Day1	Substantia nigra	Astrocytes	Astrocytes-1
	C1B_CTGTTTAGTCGCATAT	C1B	Day2	Cortex	Inhibitory neurons	In1c			N4_TACTTGTGTACGACCC	N4	Day1	Substantia nigra	Astrocytes	Astrocytes-1
	C1B_CTTAACTGTACTCGCG	C1B	Day2	Cortex	ODC	ODC			N4_TAGTTGGCATGGTTGT	N4	Day1	Substantia nigra	Astrocytes	Astrocytes-1
	C1B_CTTCTCTGTGGTCTCG	C1B	Day2	Cortex	Excitatory neurons	Ex2			N4_TATCAGGGTAATAGCA	N4	Day1	Substantia nigra	Astrocytes	Astrocytes-1
	C1B_CTTCTCTTCTGTTTGT	C1B	Day2	Cortex	Inhibitory neurons	In1b			N4_TCAGATGTCTAAGCCA	N4	Day1	Substantia nigra	Astrocytes	Astrocytes-1
	C1B_CTTGGCTAGAAACGAG	C1B	Day2	Cortex	Excitatory neurons	Ex5a			N4_TCAGCAACAGACGCAA	N4	Day1	Substantia nigra	Astrocytes	Astrocytes-1
	C1B_CTTGGCTAGACGACGT	C1B	Day2	Cortex	ODC	ODC			N4_TCAGCTCAGGACACCA	N4	Day1	Substantia nigra	Astrocytes	Astrocytes-1
	C1B_CTTTGCGAGAGCTGGT	C1B	Day2	Cortex	Excitatory neurons	Ex2			N4_TCAGGATCAGGGAGAG	N4	Day1	Substantia nigra	Astrocytes	Astrocytes-1
	C1B_CTTTGCGAGATGCCTT	C1B	Day2	Cortex	Excitatory neurons	Ex1			N4_TCTCTAATCAGCTTAG	N4	Day1	Substantia nigra	Astrocytes	Astrocytes-1
	C1B_CTTTGCGCACGGCTAC	C1B	Day2	Cortex	ODC	ODC			N4_TGACTTTCAGTTAACC	N4	Day1	Substantia nigra	Astrocytes	Astrocytes-1
	C1B_GAAACTCAGCCTATGT	C1B	Day2	Cortex	ODC	ODC			N4_TGACTTTTCGGGAGTA	N4	Day1	Substantia nigra	Astrocytes	Astrocytes-1
	C1B_GAACATCGTTTGTTTC	C1B	Day2	Cortex	ODC	ODC			N4_TGCACCTGTATGCTTG	N4	Day1	Substantia nigra	Astrocytes	Astrocytes-1
	C1B_GAACGGAAGGCTATCT	C1B	Day2	Cortex	Excitatory neurons	Ex3			N4_TGCTGCTCAGTGGAGT	N4	Day1	Substantia nigra	Astrocytes	Astrocytes-1
	C1B_GAACGGACATCTCGCT	C1B	Day2	Cortex	Excitatory neurons	Ex1			N4_TGGCCAGTCAGGTAAA	N4	Day1	Substantia nigra	Astrocytes	Astrocytes-1
	C1B_GAACGGAGTTCCGTCT	C1B	Day2	Cortex	Excitatory neurons	Ex2			N4_TGGGAAGTCGCTTAGA	N4	Day1	Substantia nigra	Astrocytes	Astrocytes-1
	C1B_GAATGAAAGCCACCTG	C1B	Day2	Cortex	Astrocyte	Astrocyte			N4_TTGAACGTCACGGTTA	N4	Day1	Substantia nigra	Astrocytes	Astrocytes-1
	C1B_GACCAATCACTCTGTC	C1B	Day2	Cortex	ODC	ODC			N4_TTGACTTCAGACGCTC	N4	Day1	Substantia nigra	Astrocytes	Astrocytes-1
	C1B_GACCAATTCAGTGTTG	C1B	Day2	Cortex	Inhibitory neurons	In1c			N4_TTGCGTCAGACTCGGA	N4	Day1	Substantia nigra	Astrocytes	Astrocytes-1
	C1B_GACCAATTCGGCATCG	C1B	Day2	Cortex	ODC	ODC			N4_TTGGAACGTCGAAAGC	N4	Day1	Substantia nigra	Astrocytes	Astrocytes-1
	C1B_GACCAATTCTCAAGTG	C1B	Day2	Cortex	Excitatory neurons	Ex2			N4_TTTGTCACAGGATTGG	N4	Day1	Substantia nigra	Astrocytes	Astrocytes-1
	C1B_GACCAATTCTCATTCA	C1B	Day2	Cortex	Excitatory neurons	Ex3			N4B_AAACCTGCAACTGGCC	N4B	Day2	Substantia nigra	Astrocytes	Astrocytes-1
	C1B_GACGGCTCAGGAATCG	C1B	Day2	Cortex	Excitatory neurons	Ex2			N4B_AAGGAGCAGCGCCTTG	N4B	Day2	Substantia nigra	Astrocytes	Astrocytes-1
	C1B_GACGTGCCAGCAGTTT	C1B	Day2	Cortex	Excitatory neurons	Ex5b			N4B_AATCCAGTCCTTGGTC	N4B	Day2	Substantia nigra	Astrocytes	Astrocytes-1
	C1B_GACTACAAGATCACGG	C1B	Day2	Cortex	Excitatory neurons	Ex1			N4B_ACAGCCGGTCGACTGC	N4B	Day2	Substantia nigra	Astrocytes	Astrocytes-1
	C1B_GACTACATCTGCGTAA	C1B	Day2	Cortex	Inhibitory neurons	In4a			N4B_ACAGCTACACGCGAAA	N4B	Day2	Substantia nigra	Astrocytes	Astrocytes-1
	C1B_GAGCAGAAGCGTTGCC	C1B	Day2	Cortex	Excitatory neurons	Ex1			N4B_ACATCAGGTGCTTCTC	N4B	Day2	Substantia nigra	Astrocytes	Astrocytes-1
	C1B_GAGCAGACACCAGGTC	C1B	Day2	Cortex	ODC	ODC			N4B_ACATGGTCACCGGAAA	N4B	Day2	Substantia nigra	Astrocytes	Astrocytes-1
	C1B_GAGGTGATCGCATGAT	C1B	Day2	Cortex	ODC	ODC			N4B_ACCAGTACACCACGTG	N4B	Day2	Substantia nigra	Astrocytes	Astrocytes-1
	C1B_GAGTCCGCATGACGGA	C1B	Day2	Cortex	Microglia	Microglia			N4B_ACCCACTGTAATAGCA	N4B	Day2	Substantia nigra	Astrocytes	Astrocytes-1
	C1B_GATCGATTCAATACCG	C1B	Day2	Cortex	ODC	ODC			N4B_ACCCACTGTTTGTTGG	N4B	Day2	Substantia nigra	Astrocytes	Astrocytes-1
	C1B_GATGAAAGTTCAGACT	C1B	Day2	Cortex	Microglia	Microglia			N4B_ACCTTTAGTAAATACG	N4B	Day2	Substantia nigra	Astrocytes	Astrocytes-1
	C1B_GATGAGGTCCGAATGT	C1B	Day2	Cortex	Excitatory neurons	Ex1			N4B_ACGATGTTCACCCGAG	N4B	Day2	Substantia nigra	Astrocytes	Astrocytes-1
	C1B_GATGCTACAGAGCCAA	C1B	Day2	Cortex	Excitatory neurons	Ex1			N4B_ACGCCAGGTCCGCTGA	N4B	Day2	Substantia nigra	Astrocytes	Astrocytes-1
	C1B_GATTCAGGTACCGAGA	C1B	Day2	Cortex	Inhibitory neurons	In1a			N4B_ACGCCGAAGGGCACTA	N4B	Day2	Substantia nigra	Astrocytes	Astrocytes-1
	C1B_GCAAACTAGAGTAATC	C1B	Day2	Cortex	ODC	ODC			N4B_ACTATCTGTCTTCTCG	N4B	Day2	Substantia nigra	Astrocytes	Astrocytes-1
	C1B_GCAAACTAGTACGACG	C1B	Day2	Cortex	Inhibitory neurons	In6a			N4B_ACTGAGTCAGTAAGCG	N4B	Day2	Substantia nigra	Astrocytes	Astrocytes-1
	C1B_GCAAACTCATCTGGTA	C1B	Day2	Cortex	Excitatory neurons	Ex1			N4B_ACTTTCACAGCTCGAC	N4B	Day2	Substantia nigra	Astrocytes	Astrocytes-1
	C1B_GCAAACTTCGCACTCT	C1B	Day2	Cortex	ODC	ODC			N4B_ACTTTCAGTGCAACGA	N4B	Day2	Substantia nigra	Astrocytes	Astrocytes-1
	C1B_GCAATCACACCGCTAG	C1B	Day2	Cortex	Excitatory neurons	Ex1			N4B_AGATTGCTCAGTTTGG	N4B	Day2	Substantia nigra	Astrocytes	Astrocytes-1
	C1B_GCAATCATCAAACGGG	C1B	Day2	Cortex	ODC	ODC			N4B_AGCAGCCGTGTTTGTG	N4B	Day2	Substantia nigra	Astrocytes	Astrocytes-1
	C1B_GCACTCTCAACTGGCC	C1B	Day2	Cortex	Excitatory neurons	Ex1			N4B_AGCTCCTAGGGTTCCC	N4B	Day2	Substantia nigra	Astrocytes	Astrocytes-1
	C1B_GCAGCCATCACGACTA	C1B	Day2	Cortex	ODC	ODC			N4B_AGGCCACAGAGTACAT	N4B	Day2	Substantia nigra	Astrocytes	Astrocytes-1
	C1B_GCAGTTACATTACCTT	C1B	Day2	Cortex	ODC	ODC			N4B_AGGTCCGAGTAGATGT	N4B	Day2	Substantia nigra	Astrocytes	Astrocytes-1
	C1B_GCATGCGAGTGAATTG	C1B	Day2	Cortex	Excitatory neurons	Ex1			N4B_AGTTGGTGTTACGGAG	N4B	Day2	Substantia nigra	Astrocytes	Astrocytes-1
	C1B_GCATGTACACCAGATT	C1B	Day2	Cortex	ODC	ODC			N4B_ATAAGAGGTAGCGCAA	N4B	Day2	Substantia nigra	Astrocytes	Astrocytes-1
	C1B_GCCAAATAGTGACATA	C1B	Day2	Cortex	Excitatory neurons	Ex1			N4B_ATCACGAAGCTTTGGT	N4B	Day2	Substantia nigra	Astrocytes	Astrocytes-1
	C1B_GCCAAATTCCAATGGT	C1B	Day2	Cortex	ODC	ODC			N4B_ATCATGGAGGACTGGT	N4B	Day2	Substantia nigra	Astrocytes	Astrocytes-1
	C1B_GCCTCTACAGTTAACC	C1B	Day2	Cortex	ODC	ODC			N4B_ATCTACTCACCTATCC	N4B	Day2	Substantia nigra	Astrocytes	Astrocytes-1
	C1B_GCCTCTATCGTGGGAA	C1B	Day2	Cortex	Excitatory neurons	Ex1			N4B_ATGAGGGGTGTCCTCT	N4B	Day2	Substantia nigra	Astrocytes	Astrocytes-1
	C1B_GCGACCAGTTGGTTTG	C1B	Day2	Cortex	Excitatory neurons	Ex1			N4B_ATTCTACAGGCTCTTA	N4B	Day2	Substantia nigra	Astrocytes	Astrocytes-1
	C1B_GCGCCAAAGGCCATAG	C1B	Day2	Cortex	ODC	ODC			N4B_CAACCTCGTCTTCGTC	N4B	Day2	Substantia nigra	Astrocytes	Astrocytes-1
	C1B_GCGGGTTCAGCGTCCA	C1B	Day2	Cortex	ODC	ODC			N4B_CAAGAAATCAGGATCT	N4B	Day2	Substantia nigra	Astrocytes	Astrocytes-1
	C1B_GCTCCTAAGCCCTAAT	C1B	Day2	Cortex	Inhibitory neurons	In1c			N4B_CAAGAAATCTTAACCT	N4B	Day2	Substantia nigra	Astrocytes	Astrocytes-1
	C1B_GCTCCTAAGTACTTGC	C1B	Day2	Cortex	Excitatory neurons	Ex1			N4B_CACACAATCTTCCTTC	N4B	Day2	Substantia nigra	Astrocytes	Astrocytes-1
	C1B_GCTGCTTTCCAGAAGG	C1B	Day2	Cortex	OPC	OPC			N4B_CACATAGGTAGCCTCG	N4B	Day2	Substantia nigra	Astrocytes	Astrocytes-1
	C1B_GCTGGGTCAGCTGTTA	C1B	Day2	Cortex	OPC	OPC			N4B_CACATAGGTGCAGTAG	N4B	Day2	Substantia nigra	Astrocytes	Astrocytes-1
	C1B_GCTGGGTTCAGTTTGG	C1B	Day2	Cortex	Excitatory neurons	Ex1			N4B_CACATAGTCACCAGGC	N4B	Day2	Substantia nigra	Astrocytes	Astrocytes-1
	C1B_GCTTGAACAATGGAGC	C1B	Day2	Cortex	ODC	ODC			N4B_CAGAATCTCAAGGCTT	N4B	Day2	Substantia nigra	Astrocytes	Astrocytes-1
	C1B_GCTTGAACACACCGAC	C1B	Day2	Cortex	Inhibitory neurons	In3			N4B_CAGCAGCCAGACTCGC	N4B	Day2	Substantia nigra	Astrocytes	Astrocytes-1
	C1B_GGAATAACATCTCCCA	C1B	Day2	Cortex	ODC	ODC			N4B_CAGCATAGTCTAGCGC	N4B	Day2	Substantia nigra	Astrocytes	Astrocytes-1
	C1B_GGACGTCAGGCCCTCA	C1B	Day2	Cortex	Excitatory neurons	Ex5b			N4B_CAGTAACTCTCCGGTT	N4B	Day2	Substantia nigra	Astrocytes	Astrocytes-1
	C1B_GGACGTCAGGTAAACT	C1B	Day2	Cortex	ODC	ODC			N4B_CATGACACAGACGTAG	N4B	Day2	Substantia nigra	Astrocytes	Astrocytes-1
	C1B_GGACGTCCACTTCTGC	C1B	Day2	Cortex	Inhibitory neurons	In4b			N4B_CCACCTACAAGGTGTG	N4B	Day2	Substantia nigra	Astrocytes	Astrocytes-1
	C1B_GGATGTTGTGCAACGA	C1B	Day2	Cortex	ODC	ODC			N4B_CCACTACCACTGTCGG	N4B	Day2	Substantia nigra	Astrocytes	Astrocytes-1
	C1B_GGATTACTCCGCAAGC	C1B	Day2	Cortex	Excitatory neurons	Ex1			N4B_CCAGCGAGTAAGAGAG	N4B	Day2	Substantia nigra	Astrocytes	Astrocytes-1
	C1B_GGCAATTAGTTCCACA	C1B	Day2	Cortex	Inhibitory neurons	In3			N4B_CCATTCGGTGTAATGA	N4B	Day2	Substantia nigra	Astrocytes	Astrocytes-1
	C1B_GGCGTGTAGGATGCGT	C1B	Day2	Cortex	Inhibitory neurons	In1c			N4B_CCCTCCTAGAGTAATC	N4B	Day2	Substantia nigra	Astrocytes	Astrocytes-1
	C1B_GGGACCTTCGGCGCAT	C1B	Day2	Cortex	Excitatory neurons	Ex1			N4B_CCCTCCTAGTCGATAA	N4B	Day2	Substantia nigra	Astrocytes	Astrocytes-1
	C1B_GGGAGATTCATGGTCA	C1B	Day2	Cortex	Excitatory neurons	Ex3			N4B_CCTACCAAGCTAGTTC	N4B	Day2	Substantia nigra	Astrocytes	Astrocytes-1
	C1B_GGGATGACAATGGACG	C1B	Day2	Cortex	ODC	ODC			N4B_CGAATGTTCACAAACC	N4B	Day2	Substantia nigra	Astrocytes	Astrocytes-1
	C1B_GGGCATCCAGATTGCT	C1B	Day2	Cortex	Inhibitory neurons	In1c			N4B_CGACCTTCATTACGAC	N4B	Day2	Substantia nigra	Astrocytes	Astrocytes-1
	C1B_GGGTCTGTCCTTAATC	C1B	Day2	Cortex	Excitatory neurons	Ex1			N4B_CGAGCACAGCCACGCT	N4B	Day2	Substantia nigra	Astrocytes	Astrocytes-1
	C1B_GGTATTGGTAATCGTC	C1B	Day2	Cortex	ODC	ODC			N4B_CGCCAAGCATACTCTT	N4B	Day2	Substantia nigra	Astrocytes	Astrocytes-1
	C1B_GGTGAAGTCGGAGCAA	C1B	Day2	Cortex	ODC	ODC			N4B_CGCTGGAAGTTACCCA	N4B	Day2	Substantia nigra	Astrocytes	Astrocytes-1
	C1B_GGTGTTAAGGGCTTCC	C1B	Day2	Cortex	Excitatory neurons	Ex1			N4B_CGGACTGCAAATTGCC	N4B	Day2	Substantia nigra	Astrocytes	Astrocytes-1
	C1B_GGTGTTAAGGTGCTTT	C1B	Day2	Cortex	Excitatory neurons	Ex1			N4B_CGGAGTCAGGCCCTCA	N4B	Day2	Substantia nigra	Astrocytes	Astrocytes-1
	C1B_GTAACGTCAGAGCCAA	C1B	Day2	Cortex	Excitatory neurons	Ex2			N4B_CGTCAGGCATTTGCCC	N4B	Day2	Substantia nigra	Astrocytes	Astrocytes-1
	C1B_GTAACGTCATCTATGG	C1B	Day2	Cortex	ODC	ODC			N4B_CTACATTAGAATAGGG	N4B	Day2	Substantia nigra	Astrocytes	Astrocytes-1
	C1B_GTAACTGAGGACACCA	C1B	Day2	Cortex	Inhibitory neurons	In1a			N4B_CTACCCACATTCGACA	N4B	Day2	Substantia nigra	Astrocytes	Astrocytes-1
	C1B_GTACTTTGTACATGTC	C1B	Day2	Cortex	Excitatory neurons	Ex1			N4B_CTAGAGTAGTACGCGA	N4B	Day2	Substantia nigra	Astrocytes	Astrocytes-1
	C1B_GTACTTTTCGTAGGAG	C1B	Day2	Cortex	ODC	ODC			N4B_CTAGAGTGTAGTGAAT	N4B	Day2	Substantia nigra	Astrocytes	Astrocytes-1
	C1B_GTAGGCCTCGTCGTTC	C1B	Day2	Cortex	ODC	ODC			N4B_CTCACACGTACAAGTA	N4B	Day2	Substantia nigra	Astrocytes	Astrocytes-1
	C1B_GTAGTCAAGCTGGAAC	C1B	Day2	Cortex	Excitatory neurons	Ex1			N4B_CTCATTAGTGTCTGAT	N4B	Day2	Substantia nigra	Astrocytes	Astrocytes-1
	C1B_GTAGTCAGTTACGGAG	C1B	Day2	Cortex	ODC	ODC			N4B_CTCGGAGTCCCTAACC	N4B	Day2	Substantia nigra	Astrocytes	Astrocytes-1
	C1B_GTATTCTCACCAGATT	C1B	Day2	Cortex	Inhibitory neurons	In1a			N4B_CTCGTCATCATGTCCC	N4B	Day2	Substantia nigra	Astrocytes	Astrocytes-1
	C1B_GTCATTTTCTGCCAGG	C1B	Day2	Cortex	Inhibitory neurons	In1c			N4B_CTCTAATCAGACAGGT	N4B	Day2	Substantia nigra	Astrocytes	Astrocytes-1
	C1B_GTCCTCACAGCTGTGC	C1B	Day2	Cortex	Excitatory neurons	Ex1			N4B_CTCTAATTCCTTGCCA	N4B	Day2	Substantia nigra	Astrocytes	Astrocytes-1
	C1B_GTCGGGTGTGGTACAG	C1B	Day2	Cortex	ODC	ODC			N4B_CTGATAGAGTCCGGTC	N4B	Day2	Substantia nigra	Astrocytes	Astrocytes-1
	C1B_GTCGTAAGTTAAGGGC	C1B	Day2	Cortex	Excitatory neurons	Ex6b			N4B_CTGCGGACATGTCCTC	N4B	Day2	Substantia nigra	Astrocytes	Astrocytes-1
	C1B_GTCTCGTGTGCTAGCC	C1B	Day2	Cortex	ODC	ODC			N4B_CTGTTTACACGCTTTC	N4B	Day2	Substantia nigra	Astrocytes	Astrocytes-1
	C1B_GTCTTCGTCAACGGGA	C1B	Day2	Cortex	Excitatory neurons	Ex2			N4B_CTTAGGATCTCGCATC	N4B	Day2	Substantia nigra	Astrocytes	Astrocytes-1
	C1B_GTGCAGCTCTCGTATT	C1B	Day2	Cortex	ODC	ODC			N4B_CTTGGCTCAAGCCGTC	N4B	Day2	Substantia nigra	Astrocytes	Astrocytes-1
	C1B_GTGCGGTCAATTCCTT	C1B	Day2	Cortex	Excitatory neurons	Ex5b			N4B_GAAACTCCATTCTCAT	N4B	Day2	Substantia nigra	Astrocytes	Astrocytes-1
	C1B_GTGCGGTTCTGGTGTA	C1B	Day2	Cortex	Inhibitory neurons	In6a			N4B_GAAATGAGTGTTTGTG	N4B	Day2	Substantia nigra	Astrocytes	Astrocytes-1
	C1B_GTGCTTCAGGAATTAC	C1B	Day2	Cortex	OPC	OPC			N4B_GAACCTATCAGCATGT	N4B	Day2	Substantia nigra	Astrocytes	Astrocytes-1
	C1B_GTGCTTCGTCAATACC	C1B	Day2	Cortex	ODC	ODC			N4B_GACACGCTCTCAACTT	N4B	Day2	Substantia nigra	Astrocytes	Astrocytes-1
	C1B_GTGGGTCTCTGTCTCG	C1B	Day2	Cortex	ODC	ODC			N4B_GACCAATCACGGCCAT	N4B	Day2	Substantia nigra	Astrocytes	Astrocytes-1
	C1B_GTTCATTAGGTGCTTT	C1B	Day2	Cortex	Excitatory neurons	Ex1			N4B_GACCTGGCATGAGCGA	N4B	Day2	Substantia nigra	Astrocytes	Astrocytes-1
	C1B_GTTCATTCAAGGTTTC	C1B	Day2	Cortex	ODC	ODC			N4B_GACGCGTCACTCAGGC	N4B	Day2	Substantia nigra	Astrocytes	Astrocytes-1
	C1B_GTTTCTAAGCCACCTG	C1B	Day2	Cortex	OPC	OPC			N4B_GACTAACGTCAGTGGA	N4B	Day2	Substantia nigra	Astrocytes	Astrocytes-1
	C1B_TAAACCGTCATGGTCA	C1B	Day2	Cortex	ODC	ODC			N4B_GAGTCCGCAGGCTCAC	N4B	Day2	Substantia nigra	Astrocytes	Astrocytes-1
	C1B_TAAGAGACACCTCGGA	C1B	Day2	Cortex	ODC	ODC			N4B_GATCGATAGTTCGCAT	N4B	Day2	Substantia nigra	Astrocytes	Astrocytes-1
	C1B_TACTCATCAGGTCCAC	C1B	Day2	Cortex	Excitatory neurons	Ex1			N4B_GATCGTAGTGTAAGTA	N4B	Day2	Substantia nigra	Astrocytes	Astrocytes-1
	C1B_TACTCGCTCAAAGACA	C1B	Day2	Cortex	Excitatory neurons	Ex1			N4B_GATCTAGAGGACCACA	N4B	Day2	Substantia nigra	Astrocytes	Astrocytes-1
	C1B_TACTTACCATATGGTC	C1B	Day2	Cortex	ODC	ODC			N4B_GATGAAAGTACGAAAT	N4B	Day2	Substantia nigra	Astrocytes	Astrocytes-1
	C1B_TAGACCACAGCCTATA	C1B	Day2	Cortex	ODC	ODC			N4B_GATGCTAAGAGTACAT	N4B	Day2	Substantia nigra	Astrocytes	Astrocytes-1
	C1B_TAGCCGGTCTCTAAGG	C1B	Day2	Cortex	Excitatory neurons	Ex1			N4B_GATGCTACAGTATAAG	N4B	Day2	Substantia nigra	Astrocytes	Astrocytes-1
	C1B_TAGTTGGAGGATGGAA	C1B	Day2	Cortex	Excitatory neurons	Ex5b			N4B_GCAAACTCACGAAGCA	N4B	Day2	Substantia nigra	Astrocytes	Astrocytes-1
	C1B_TAGTTGGTCACAATGC	C1B	Day2	Cortex	OPC	OPC			N4B_GCACTCTAGACAGGCT	N4B	Day2	Substantia nigra	Astrocytes	Astrocytes-1
	C1B_TATCTCAAGGGTTCCC	C1B	Day2	Cortex	ODC	ODC			N4B_GCATGCGGTCCGAATT	N4B	Day2	Substantia nigra	Astrocytes	Astrocytes-1
	C1B_TATGCCCCAACACCTA	C1B	Day2	Cortex	Excitatory neurons	Ex1			N4B_GCCTCTAGTAGGACAC	N4B	Day2	Substantia nigra	Astrocytes	Astrocytes-1
	C1B_TATGCCCCACGTTGGC	C1B	Day2	Cortex	Excitatory neurons	Ex4			N4B_GCGACCAAGAATGTTG	N4B	Day2	Substantia nigra	Astrocytes	Astrocytes-1
	C1B_TCAATCTAGACGCAAC	C1B	Day2	Cortex	ODC	ODC			N4B_GCGCCAAAGTGGTAAT	N4B	Day2	Substantia nigra	Astrocytes	Astrocytes-1
	C1B_TCAATCTAGTCTCCTC	C1B	Day2	Cortex	Inhibitory neurons	In3			N4B_GCGCCAAGTCTCCACT	N4B	Day2	Substantia nigra	Astrocytes	Astrocytes-1
	C1B_TCAGATGTCAGCATGT	C1B	Day2	Cortex	ODC	ODC			N4B_GCTCTGTGTCGAATCT	N4B	Day2	Substantia nigra	Astrocytes	Astrocytes-1
	C1B_TCAGCAAGTGCGAAAC	C1B	Day2	Cortex	ODC	ODC			N4B_GCTTCCATCATACGGT	N4B	Day2	Substantia nigra	Astrocytes	Astrocytes-1
	C1B_TCAGCTCTCTGCGTAA	C1B	Day2	Cortex	ODC	ODC			N4B_GGAAAGCCACGTGAGA	N4B	Day2	Substantia nigra	Astrocytes	Astrocytes-1
	C1B_TCATTTGGTTGGTTTG	C1B	Day2	Cortex	Excitatory neurons	Ex1			N4B_GGACATTGTTCCATGA	N4B	Day2	Substantia nigra	Astrocytes	Astrocytes-1
	C1B_TCCCGATTCCCAACGG	C1B	Day2	Cortex	ODC	ODC			N4B_GGACGTCCACACCGCA	N4B	Day2	Substantia nigra	Astrocytes	Astrocytes-1
	C1B_TCGAGGCGTGACGGTA	C1B	Day2	Cortex	ODC	ODC			N4B_GGATTACGTGCCTGGT	N4B	Day2	Substantia nigra	Astrocytes	Astrocytes-1
	C1B_TCGCGTTTCTTTAGTC	C1B	Day2	Cortex	OPC	OPC			N4B_GGCAATTAGCAGGCTA	N4B	Day2	Substantia nigra	Astrocytes	Astrocytes-1
	C1B_TCGGGACGTAAACCTC	C1B	Day2	Cortex	Excitatory neurons	Ex1			N4B_GGGAATGGTAAACACA	N4B	Day2	Substantia nigra	Astrocytes	Astrocytes-1
	C1B_TCGGGACTCCCAAGAT	C1B	Day2	Cortex	ODC	ODC			N4B_GGTATTGGTTAAGTAG	N4B	Day2	Substantia nigra	Astrocytes	Astrocytes-1
	C1B_TCGTACCTCTGCCCTA	C1B	Day2	Cortex	ODC	ODC			N4B_GGTGTTAAGGATGCGT	N4B	Day2	Substantia nigra	Astrocytes	Astrocytes-1
	C1B_TCTATTGGTCGCGGTT	C1B	Day2	Cortex	ODC	ODC			N4B_GTAACGTGTCAGATAA	N4B	Day2	Substantia nigra	Astrocytes	Astrocytes-1
	C1B_TCTCTAACATATACCG	C1B	Day2	Cortex	Excitatory neurons	Ex2			N4B_GTCAAGTCACGCATCG	N4B	Day2	Substantia nigra	Astrocytes	Astrocytes-1
	C1B_TCTCTAATCCGTAGGC	C1B	Day2	Cortex	Excitatory neurons	Ex1			N4B_GTCACAACATGCGCAC	N4B	Day2	Substantia nigra	Astrocytes	Astrocytes-1
	C1B_TCTGGAACACAGCCCA	C1B	Day2	Cortex	ODC	ODC			N4B_GTCACAAGTCTAAAGA	N4B	Day2	Substantia nigra	Astrocytes	Astrocytes-1
	C1B_TCTGGAATCAGCTCGG	C1B	Day2	Cortex	ODC	ODC			N4B_GTCACAAGTGTGGTTT	N4B	Day2	Substantia nigra	Astrocytes	Astrocytes-1
	C1B_TCTTCGGGTGACTCAT	C1B	Day2	Cortex	ODC	ODC			N4B_GTCCTCAGTATATGAG	N4B	Day2	Substantia nigra	Astrocytes	Astrocytes-1
	C1B_TCTTTCCTCCTTGCCA	C1B	Day2	Cortex	Excitatory neurons	Ex1			N4B_GTCTCGTTCCTCAACC	N4B	Day2	Substantia nigra	Astrocytes	Astrocytes-1
	C1B_TGAAAGAAGTTGAGTA	C1B	Day2	Cortex	ODC	ODC			N4B_GTCTTCGGTGTGACGA	N4B	Day2	Substantia nigra	Astrocytes	Astrocytes-1
	C1B_TGAAAGAGTTCGTGAT	C1B	Day2	Cortex	Excitatory neurons	Ex1			N4B_GTCTTCGGTGTTCGAT	N4B	Day2	Substantia nigra	Astrocytes	Astrocytes-1
	C1B_TGACAACAGAGATGAG	C1B	Day2	Cortex	Excitatory neurons	Ex2			N4B_GTCTTCGGTTAAGAAC	N4B	Day2	Substantia nigra	Astrocytes	Astrocytes-1
	C1B_TGACAACAGGACGAAA	C1B	Day2	Cortex	Inhibitory neurons	In4b			N4B_GTGCATAAGCAATCTC	N4B	Day2	Substantia nigra	Astrocytes	Astrocytes-1
	C1B_TGACAACTCATGCAAC	C1B	Day2	Cortex	Excitatory neurons	Ex6b			N4B_GTGCTTCCAGCCAATT	N4B	Day2	Substantia nigra	Astrocytes	Astrocytes-1
	C1B_TGACGGCAGGAATCGC	C1B	Day2	Cortex	ODC	ODC			N4B_GTGCTTCTCGGTTCGG	N4B	Day2	Substantia nigra	Astrocytes	Astrocytes-1
	C1B_TGACGGCTCACGAAGG	C1B	Day2	Cortex	Astrocyte	Astrocyte			N4B_GTTCGGGCACCAGTTA	N4B	Day2	Substantia nigra	Astrocytes	Astrocytes-1
	C1B_TGACTTTCAAACGTGG	C1B	Day2	Cortex	Excitatory neurons	Ex1			N4B_GTTCGGGCACGCTTTC	N4B	Day2	Substantia nigra	Astrocytes	Astrocytes-1
	C1B_TGACTTTTCACAAACC	C1B	Day2	Cortex	ODC	ODC			N4B_GTTCTCGAGCTAAACA	N4B	Day2	Substantia nigra	Astrocytes	Astrocytes-1
	C1B_TGATTTCCACTTGGAT	C1B	Day2	Cortex	Excitatory neurons	Ex1			N4B_GTTTCTACAGCCTTGG	N4B	Day2	Substantia nigra	Astrocytes	Astrocytes-1
	C1B_TGATTTCGTCACCCAG	C1B	Day2	Cortex	Excitatory neurons	Ex1			N4B_TAAGAGAAGTGTTAGA	N4B	Day2	Substantia nigra	Astrocytes	Astrocytes-1
	C1B_TGATTTCTCCATGCTC	C1B	Day2	Cortex	ODC	ODC			N4B_TACAGTGCAACGCACC	N4B	Day2	Substantia nigra	Astrocytes	Astrocytes-1
	C1B_TGCCCATTCTGTCAAG	C1B	Day2	Cortex	Excitatory neurons	Ex2			N4B_TACGGGCTCACTCTTA	N4B	Day2	Substantia nigra	Astrocytes	Astrocytes-1
	C1B_TGCGGGTTCCTGTAGA	C1B	Day2	Cortex	Excitatory neurons	Ex1			N4B_TACGGTAAGAAAGTGG	N4B	Day2	Substantia nigra	Astrocytes	Astrocytes-1
	C1B_TGCGTGGCATTTCACT	C1B	Day2	Cortex	ODC	ODC			N4B_TACGGTAAGGTGACCA	N4B	Day2	Substantia nigra	Astrocytes	Astrocytes-1
	C1B_TGCGTGGTCACAGTAC	C1B	Day2	Cortex	Microglia	Microglia			N4B_TACTTACGTTAGGGTG	N4B	Day2	Substantia nigra	Astrocytes	Astrocytes-1
	C1B_TGCTACCAGTACACCT	C1B	Day2	Cortex	Excitatory neurons	Ex2			N4B_TACTTGTCATGTTGAC	N4B	Day2	Substantia nigra	Astrocytes	Astrocytes-1
	C1B_TGCTACCGTAGCAAAT	C1B	Day2	Cortex	Inhibitory neurons	In3			N4B_TAGACCATCCGTCAAA	N4B	Day2	Substantia nigra	Astrocytes	Astrocytes-1
	C1B_TGCTACCTCAACGGCC	C1B	Day2	Cortex	Excitatory neurons	Ex1			N4B_TAGCCGGTCGGAAATA	N4B	Day2	Substantia nigra	Astrocytes	Astrocytes-1
	C1B_TGCTACCTCGCCTGTT	C1B	Day2	Cortex	ODC	ODC			N4B_TAGTTGGCAATCTACG	N4B	Day2	Substantia nigra	Astrocytes	Astrocytes-1
	C1B_TGCTACCTCTCTAAGG	C1B	Day2	Cortex	Excitatory neurons	Ex1			N4B_TATGCCCGTACCGTTA	N4B	Day2	Substantia nigra	Astrocytes	Astrocytes-1
	C1B_TGGACGCAGTCATCCA	C1B	Day2	Cortex	ODC	ODC			N4B_TATTACCAGCGTCAAG	N4B	Day2	Substantia nigra	Astrocytes	Astrocytes-1
	C1B_TGGACGCCAGGTGGAT	C1B	Day2	Cortex	Excitatory neurons	Ex1			N4B_TCAACGAAGTCTCCTC	N4B	Day2	Substantia nigra	Astrocytes	Astrocytes-1
	C1B_TGGACGCTCTGTGCAA	C1B	Day2	Cortex	ODC	ODC			N4B_TCACGAAAGGCATGGT	N4B	Day2	Substantia nigra	Astrocytes	Astrocytes-1
	C1B_TGGCGCATCTAGAGTC	C1B	Day2	Cortex	ODC	ODC			N4B_TCACGAATCACAGGCC	N4B	Day2	Substantia nigra	Astrocytes	Astrocytes-1
	C1B_TGGCTGGAGTTAAGTG	C1B	Day2	Cortex	ODC	ODC			N4B_TCAGCTCGTCCTCCAT	N4B	Day2	Substantia nigra	Astrocytes	Astrocytes-1
	C1B_TGGTTCCGTGAGTATA	C1B	Day2	Cortex	Excitatory neurons	Ex5b			N4B_TCATTTGAGTAGCGGT	N4B	Day2	Substantia nigra	Astrocytes	Astrocytes-1
	C1B_TGGTTCCTCACTGGGC	C1B	Day2	Cortex	Excitatory neurons	Ex5b			N4B_TCGGTAATCATCGATG	N4B	Day2	Substantia nigra	Astrocytes	Astrocytes-1
	C1B_TGTATTCCAGTTTACG	C1B	Day2	Cortex	ODC	ODC			N4B_TCGTACCCAAAGCAAT	N4B	Day2	Substantia nigra	Astrocytes	Astrocytes-1
	C1B_TGTATTCTCTAACGGT	C1B	Day2	Cortex	ODC	ODC			N4B_TCGTACCGTCTCGTTC	N4B	Day2	Substantia nigra	Astrocytes	Astrocytes-1
	C1B_TGTCCCACAGACAAGC	C1B	Day2	Cortex	OPC	OPC			N4B_TCGTAGAGTCTAGGTT	N4B	Day2	Substantia nigra	Astrocytes	Astrocytes-1
	C1B_TGTGGTAAGAAGAAGC	C1B	Day2	Cortex	Excitatory neurons	Ex1			N4B_TCTGGAATCGCACTCT	N4B	Day2	Substantia nigra	Astrocytes	Astrocytes-1
	C1B_TTAACTCGTAATCACC	C1B	Day2	Cortex	Inhibitory neurons	In4a			N4B_TGAAAGAGTAATCGTC	N4B	Day2	Substantia nigra	Astrocytes	Astrocytes-1
	C1B_TTAGGCAGTAATAGCA	C1B	Day2	Cortex	ODC	ODC			N4B_TGAGAGGCACGGTAAG	N4B	Day2	Substantia nigra	Astrocytes	Astrocytes-1
	C1B_TTCGAAGAGTCCGGTC	C1B	Day2	Cortex	ODC	ODC			N4B_TGAGCCGGTGAGGGTT	N4B	Day2	Substantia nigra	Astrocytes	Astrocytes-1
	C1B_TTCGAAGAGTGACTCT	C1B	Day2	Cortex	Excitatory neurons	Ex2			N4B_TGAGGGATCCATGCTC	N4B	Day2	Substantia nigra	Astrocytes	Astrocytes-1
	C1B_TTCGAAGTCTTTCCTC	C1B	Day2	Cortex	ODC	ODC			N4B_TGGCTGGCACGTCAGC	N4B	Day2	Substantia nigra	Astrocytes	Astrocytes-1
	C1B_TTCTACACATTGTGCA	C1B	Day2	Cortex	Microglia	Microglia			N4B_TTATGCTGTTTCCACC	N4B	Day2	Substantia nigra	Astrocytes	Astrocytes-1
	C1B_TTCTACAGTGACGGTA	C1B	Day2	Cortex	OPC	OPC			N4B_TTCTACACAGACTCGC	N4B	Day2	Substantia nigra	Astrocytes	Astrocytes-1
	C1B_TTCTCAAAGAGCTGGT	C1B	Day2	Cortex	Excitatory neurons	Ex1			N4B_TTGAACGTCCCAAGTA	N4B	Day2	Substantia nigra	Astrocytes	Astrocytes-1
	C1B_TTCTCAAGTCTCTCGT	C1B	Day2	Cortex	ODC	ODC			N4B_TTGGAACTCCTCGCAT	N4B	Day2	Substantia nigra	Astrocytes	Astrocytes-1
	C1B_TTCTCCTGTCCGAATT	C1B	Day2	Cortex	ODC	ODC			N4B_TTTGTCAGTCCATCCT	N4B	Day2	Substantia nigra	Astrocytes	Astrocytes-1
	C1B_TTCTTAGAGTGGTAGC	C1B	Day2	Cortex	Excitatory neurons	Ex1			N5_AGCAGCCGTGGTACAG	N5	Day1	Substantia nigra	Astrocytes	Astrocytes-1
	C1B_TTGAACGGTTTACTCT	C1B	Day2	Cortex	Microglia	Microglia			N5_ATCATGGGTGTCTGAT	N5	Day1	Substantia nigra	Astrocytes	Astrocytes-1
	C1B_TTGAACGTCCCTAACC	C1B	Day2	Cortex	ODC	ODC			N5_ATTGGTGGTTCGAATC	N5	Day1	Substantia nigra	Astrocytes	Astrocytes-1
	C1B_TTGACTTTCACGATGT	C1B	Day2	Cortex	Excitatory neurons	Ex1			N5_ATTGGTGGTTTGGCGC	N5	Day1	Substantia nigra	Astrocytes	Astrocytes-1
	C1B_TTGCCGTTCAAGCCTA	C1B	Day2	Cortex	Excitatory neurons	Ex1			N5_CACATTTCATTGTGCA	N5	Day1	Substantia nigra	Astrocytes	Astrocytes-1
	C1B_TTGGAACAGTGACTCT	C1B	Day2	Cortex	ODC	ODC			N5_CAGAATCTCAATAAGG	N5	Day1	Substantia nigra	Astrocytes	Astrocytes-1
	C1B_TTGTAGGGTGCAACTT	C1B	Day2	Cortex	Excitatory neurons	Ex1			N5_CCATGTCCATTCCTGC	N5	Day1	Substantia nigra	Astrocytes	Astrocytes-1
	C1B_TTTATGCCACGGCTAC	C1B	Day2	Cortex	ODC	ODC			N5_CCTTTCTCAAACGCGA	N5	Day1	Substantia nigra	Astrocytes	Astrocytes-1
	C1B_TTTGCGCAGCTCCCAG	C1B	Day2	Cortex	Inhibitory neurons	In1c			N5_CGACTTCAGTGCCAGA	N5	Day1	Substantia nigra	Astrocytes	Astrocytes-1
	C1B_TTTGGTTCACTGCCAG	C1B	Day2	Cortex	Inhibitory neurons	In1b			N5_CGATGGCTCCTGCCAT	N5	Day1	Substantia nigra	Astrocytes	Astrocytes-1
	C1B_TTTGGTTCATCGGTTA	C1B	Day2	Cortex	ODC	ODC			N5_CGATTGACATACCATG	N5	Day1	Substantia nigra	Astrocytes	Astrocytes-1
	C1B_TTTGGTTTCATTGCCC	C1B	Day2	Cortex	Microglia	Microglia			N5_CGCGGTATCATCATTC	N5	Day1	Substantia nigra	Astrocytes	Astrocytes-1
	C2B_AAACCTGAGGAGTACC	C2B	Day2	Cortex	Inhibitory neurons	In1c			N5_CGCTATCGTCTGGTCG	N5	Day1	Substantia nigra	Astrocytes	Astrocytes-1
	C2B_AAACCTGTCACTTCAT	C2B	Day2	Cortex	Astrocyte	Astrocyte			N5_CGCTGGACAAGCCATT	N5	Day1	Substantia nigra	Astrocytes	Astrocytes-1
	C2B_AAACCTGTCCATGAAC	C2B	Day2	Cortex	Astrocyte	Astrocyte			N5_CGGGTCAAGAACTGTA	N5	Day1	Substantia nigra	Astrocytes	Astrocytes-1
	C2B_AAACGGGAGATCCGAG	C2B	Day2	Cortex	Excitatory neurons	Ex2			N5_CTAACTTCAGCTCGCA	N5	Day1	Substantia nigra	Astrocytes	Astrocytes-1
	C2B_AAACGGGCAATAAGCA	C2B	Day2	Cortex	Inhibitory neurons	In6b			N5_CTAAGACTCCATTCTA	N5	Day1	Substantia nigra	Astrocytes	Astrocytes-1
	C2B_AAACGGGCAATGTAAG	C2B	Day2	Cortex	Excitatory neurons	Ex2			N5_CTGAAACGTACCGTTA	N5	Day1	Substantia nigra	Astrocytes	Astrocytes-1
	C2B_AAACGGGGTACAGACG	C2B	Day2	Cortex	Excitatory neurons	Ex1			N5_CTGTTTAAGTACACCT	N5	Day1	Substantia nigra	Astrocytes	Astrocytes-1
	C2B_AAACGGGGTCCGTGAC	C2B	Day2	Cortex	Inhibitory neurons	In1b			N5_CTTAGGAAGCTGCCCA	N5	Day1	Substantia nigra	Astrocytes	Astrocytes-1
	C2B_AAACGGGGTGATGCCC	C2B	Day2	Cortex	Excitatory neurons	Ex5a			N5_GAACATCTCCGGGTGT	N5	Day1	Substantia nigra	Astrocytes	Astrocytes-1
	C2B_AAAGATGCAAACCTAC	C2B	Day2	Cortex	Astrocyte	Astrocyte			N5_GACGTTATCGGAAATA	N5	Day1	Substantia nigra	Astrocytes	Astrocytes-1
	C2B_AAAGATGCAGACACTT	C2B	Day2	Cortex	Excitatory neurons	Ex1			N5_GCAGCCACACCGAAAG	N5	Day1	Substantia nigra	Astrocytes	Astrocytes-1
	C2B_AAAGATGGTATATCCG	C2B	Day2	Cortex	Excitatory neurons	Ex1			N5_GCAGTTAGTGGCGAAT	N5	Day1	Substantia nigra	Astrocytes	Astrocytes-1
	C2B_AAAGATGGTTTGTTGG	C2B	Day2	Cortex	Excitatory neurons	Ex1			N5_GGACGTCGTCATACTG	N5	Day1	Substantia nigra	Astrocytes	Astrocytes-1
	C2B_AAAGATGTCCCATTAT	C2B	Day2	Cortex	Excitatory neurons	Ex1			N5_GGGACCTTCTGCTTGC	N5	Day1	Substantia nigra	Astrocytes	Astrocytes-1
	C2B_AAAGATGTCCTTGCCA	C2B	Day2	Cortex	Excitatory neurons	Ex4			N5_GGTATTGTCTGGTTCC	N5	Day1	Substantia nigra	Astrocytes	Astrocytes-1
	C2B_AAAGCAAAGCGTAATA	C2B	Day2	Cortex	OPC	OPC			N5_GTACTTTCACATCCAA	N5	Day1	Substantia nigra	Astrocytes	Astrocytes-1
	C2B_AAAGCAACAAGTAATG	C2B	Day2	Cortex	Excitatory neurons	Ex1			N5_GTCTCGTTCTCATTCA	N5	Day1	Substantia nigra	Astrocytes	Astrocytes-1
	C2B_AAAGCAAGTAGGACAC	C2B	Day2	Cortex	Excitatory neurons	Ex1			N5_GTGTGCGGTCAGGACA	N5	Day1	Substantia nigra	Astrocytes	Astrocytes-1
	C2B_AAAGCAAGTTAAGATG	C2B	Day2	Cortex	Inhibitory neurons	In1c			N5_TCATTTGCATACGCTA	N5	Day1	Substantia nigra	Astrocytes	Astrocytes-1
	C2B_AAAGCAATCGAGGTAG	C2B	Day2	Cortex	Inhibitory neurons	In4b			N5_TCGCGTTTCAAAGACA	N5	Day1	Substantia nigra	Astrocytes	Astrocytes-1
	C2B_AAAGTAGCAGTGACAG	C2B	Day2	Cortex	Excitatory neurons	Ex4			N5_TCGTAGATCTAACTCT	N5	Day1	Substantia nigra	Astrocytes	Astrocytes-1
	C2B_AAAGTAGGTGCAACTT	C2B	Day2	Cortex	Excitatory neurons	Ex2			N5_TGAGCATGTAAGTGGC	N5	Day1	Substantia nigra	Astrocytes	Astrocytes-1
	C2B_AAAGTAGGTTAAAGAC	C2B	Day2	Cortex	Excitatory neurons	Ex1			N5_TGCCCTAAGCAAATCA	N5	Day1	Substantia nigra	Astrocytes	Astrocytes-1
	C2B_AAATGCCAGCACAGGT	C2B	Day2	Cortex	Excitatory neurons	Ex1			N5_TGCCCTAAGCCAGTTT	N5	Day1	Substantia nigra	Astrocytes	Astrocytes-1
	C2B_AAATGCCAGGGTGTTG	C2B	Day2	Cortex	Inhibitory neurons	In1a			N5_TGGGAAGCATTCTCAT	N5	Day1	Substantia nigra	Astrocytes	Astrocytes-1
	C2B_AAATGCCAGGTGGGTT	C2B	Day2	Cortex	Excitatory neurons	Ex2			N5_TGTATTCTCCGCGTTT	N5	Day1	Substantia nigra	Astrocytes	Astrocytes-1
	C2B_AAATGCCAGTATTGGA	C2B	Day2	Cortex	Excitatory neurons	Ex5a			N5_TTGACTTTCATGTCCC	N5	Day1	Substantia nigra	Astrocytes	Astrocytes-1
	C2B_AAATGCCCAGCCTTGG	C2B	Day2	Cortex	Inhibitory neurons	In8			N5_TTGGAACGTCATCGGC	N5	Day1	Substantia nigra	Astrocytes	Astrocytes-1
	C2B_AACACGTAGAAGGTGA	C2B	Day2	Cortex	Excitatory neurons	Ex2			N5B_AAACGGGAGAGTAAGG	N5B	Day2	Substantia nigra	Astrocytes	Astrocytes-1
	C2B_AACACGTAGCAGACTG	C2B	Day2	Cortex	Excitatory neurons	Ex6b			N5B_AAAGTAGGTTCCTCCA	N5B	Day2	Substantia nigra	Astrocytes	Astrocytes-1
	C2B_AACACGTAGTACGTAA	C2B	Day2	Cortex	Excitatory neurons	Ex1			N5B_AACCATGCAGTACACT	N5B	Day2	Substantia nigra	Astrocytes	Astrocytes-1
	C2B_AACACGTGTCACCTAA	C2B	Day2	Cortex	Inhibitory neurons	In4b			N5B_AACCGCGAGGCAGTCA	N5B	Day2	Substantia nigra	Astrocytes	Astrocytes-1
	C2B_AACACGTGTCTCTCTG	C2B	Day2	Cortex	Inhibitory neurons	In4b			N5B_AAGTCTGGTACCGCTG	N5B	Day2	Substantia nigra	Astrocytes	Astrocytes-1
	C2B_AACACGTTCGCAAACT	C2B	Day2	Cortex	Excitatory neurons	Ex1			N5B_ACACCGGCATCCTTGC	N5B	Day2	Substantia nigra	Astrocytes	Astrocytes-1
	C2B_AACACGTTCGCTAGCG	C2B	Day2	Cortex	Inhibitory neurons	In1b			N5B_ACCGTAACAGATCCAT	N5B	Day2	Substantia nigra	Astrocytes	Astrocytes-1
	C2B_AACCATGAGATATGGT	C2B	Day2	Cortex	Excitatory neurons	Ex2			N5B_ACGATGTGTCTGATCA	N5B	Day2	Substantia nigra	Astrocytes	Astrocytes-1
	C2B_AACCATGAGATCGATA	C2B	Day2	Cortex	Excitatory neurons	Ex5a			N5B_ACGCAGCCAGTCGTGC	N5B	Day2	Substantia nigra	Astrocytes	Astrocytes-1
	C2B_AACCATGAGTGAATTG	C2B	Day2	Cortex	Inhibitory neurons	In1c			N5B_ACGCCAGAGCAGGCTA	N5B	Day2	Substantia nigra	Astrocytes	Astrocytes-1
	C2B_AACCATGGTCTGGTCG	C2B	Day2	Cortex	Excitatory neurons	Ex8			N5B_ACGCCGAGTTGTCTTT	N5B	Day2	Substantia nigra	Astrocytes	Astrocytes-1
	C2B_AACCATGGTGCAACGA	C2B	Day2	Cortex	Excitatory neurons	Ex1			N5B_ACGGAGAGTCGTCTTC	N5B	Day2	Substantia nigra	Astrocytes	Astrocytes-1
	C2B_AACCATGTCACATACG	C2B	Day2	Cortex	Excitatory neurons	Ex2			N5B_ACTATCTTCTCCCTGA	N5B	Day2	Substantia nigra	Astrocytes	Astrocytes-1
	C2B_AACCATGTCTGAGGGA	C2B	Day2	Cortex	Excitatory neurons	Ex2			N5B_ACTGAGTTCACCGGGT	N5B	Day2	Substantia nigra	Astrocytes	Astrocytes-1
	C2B_AACCGCGAGAACTCGG	C2B	Day2	Cortex	Excitatory neurons	Ex6b			N5B_ACTTGTTAGGCTAGGT	N5B	Day2	Substantia nigra	Astrocytes	Astrocytes-1
	C2B_AACCGCGAGCCATCGC	C2B	Day2	Cortex	Inhibitory neurons	In1b			N5B_ACTTTCAGTGTATGGG	N5B	Day2	Substantia nigra	Astrocytes	Astrocytes-1
	C2B_AACCGCGAGGGCACTA	C2B	Day2	Cortex	Inhibitory neurons	In4b			N5B_AGAATAGCAAGGTTCT	N5B	Day2	Substantia nigra	Astrocytes	Astrocytes-1
	C2B_AACCGCGAGGTGGGTT	C2B	Day2	Cortex	Excitatory neurons	Ex4			N5B_AGAGCGATCTGCCCTA	N5B	Day2	Substantia nigra	Astrocytes	Astrocytes-1
	C2B_AACCGCGCAAGGTTCT	C2B	Day2	Cortex	Inhibitory neurons	In6b			N5B_AGCGTATTCCAGAAGG	N5B	Day2	Substantia nigra	Astrocytes	Astrocytes-1
	C2B_AACCGCGGTAGCTCCG	C2B	Day2	Cortex	Excitatory neurons	Ex1			N5B_AGCTCCTAGTGCGTGA	N5B	Day2	Substantia nigra	Astrocytes	Astrocytes-1
	C2B_AACGTTGTCTACTATC	C2B	Day2	Cortex	Excitatory neurons	Ex2			N5B_AGCTCCTCAAGTCTAC	N5B	Day2	Substantia nigra	Astrocytes	Astrocytes-1
	C2B_AACGTTGTCTCAAGTG	C2B	Day2	Cortex	Astrocyte	Astrocyte			N5B_AGGCCACAGCATCATC	N5B	Day2	Substantia nigra	Astrocytes	Astrocytes-1
	C2B_AACTCAGAGGCCCTCA	C2B	Day2	Cortex	Inhibitory neurons	In6b			N5B_AGTGTCAGTCCCTTGT	N5B	Day2	Substantia nigra	Astrocytes	Astrocytes-1
	C2B_AACTCAGAGTGTACCT	C2B	Day2	Cortex	Astrocyte	Astrocyte			N5B_ATCATGGTCGGTGTTA	N5B	Day2	Substantia nigra	Astrocytes	Astrocytes-1
	C2B_AACTCAGCATGTAAGA	C2B	Day2	Cortex	Excitatory neurons	Ex2			N5B_ATTGGTGGTGCGCTTG	N5B	Day2	Substantia nigra	Astrocytes	Astrocytes-1
	C2B_AACTCAGGTGATAAGT	C2B	Day2	Cortex	Excitatory neurons	Ex5a			N5B_ATTGGTGTCAGCGACC	N5B	Day2	Substantia nigra	Astrocytes	Astrocytes-1
	C2B_AACTCAGTCATCACCC	C2B	Day2	Cortex	Inhibitory neurons	In6b			N5B_CAACCAAAGAGCTATA	N5B	Day2	Substantia nigra	Astrocytes	Astrocytes-1
	C2B_AACTCCCAGACTGGGT	C2B	Day2	Cortex	Excitatory neurons	Ex1			N5B_CAACCTCAGCGAAGGG	N5B	Day2	Substantia nigra	Astrocytes	Astrocytes-1
	C2B_AACTCCCGTCAAGCGA	C2B	Day2	Cortex	Inhibitory neurons	In8			N5B_CAAGATCGTGTTAAGA	N5B	Day2	Substantia nigra	Astrocytes	Astrocytes-1
	C2B_AACTCCCTCGTTGCCT	C2B	Day2	Cortex	Excitatory neurons	Ex1			N5B_CAAGGCCCACGAGGTA	N5B	Day2	Substantia nigra	Astrocytes	Astrocytes-1
	C2B_AACTCCCTCTCTAGGA	C2B	Day2	Cortex	Inhibitory neurons	In6b			N5B_CACCACTAGAAGGTGA	N5B	Day2	Substantia nigra	Astrocytes	Astrocytes-1
	C2B_AACTCCCTCTCTGTCG	C2B	Day2	Cortex	Astrocyte	Astrocyte			N5B_CAGCAGCAGGAGCGAG	N5B	Day2	Substantia nigra	Astrocytes	Astrocytes-1
	C2B_AACTCCCTCTGCGTAA	C2B	Day2	Cortex	Excitatory neurons	Ex1			N5B_CAGTCCTAGCCAACAG	N5B	Day2	Substantia nigra	Astrocytes	Astrocytes-1
	C2B_AACTCCCTCTGGTATG	C2B	Day2	Cortex	Astrocyte	Astrocyte			N5B_CAGTCCTGTAAGAGAG	N5B	Day2	Substantia nigra	Astrocytes	Astrocytes-1
	C2B_AACTCCCTCTTAGAGC	C2B	Day2	Cortex	Inhibitory neurons	In6b			N5B_CATCAAGCAATACGCT	N5B	Day2	Substantia nigra	Astrocytes	Astrocytes-1
	C2B_AACTCCCTCTTGTACT	C2B	Day2	Cortex	Astrocyte	Astrocyte			N5B_CATCGAAGTGTGAATA	N5B	Day2	Substantia nigra	Astrocytes	Astrocytes-1
	C2B_AACTCTTGTAAGGATT	C2B	Day2	Cortex	Inhibitory neurons	In4b			N5B_CATGCCTCAAGTAATG	N5B	Day2	Substantia nigra	Astrocytes	Astrocytes-1
	C2B_AACTGGTAGACTGTAA	C2B	Day2	Cortex	Astrocyte	Astrocyte			N5B_CATGGCGCAATGTAAG	N5B	Day2	Substantia nigra	Astrocytes	Astrocytes-1
	C2B_AACTGGTAGCGGATCA	C2B	Day2	Cortex	Inhibitory neurons	In8			N5B_CCCTCCTAGTGAATTG	N5B	Day2	Substantia nigra	Astrocytes	Astrocytes-1
	C2B_AACTGGTAGGAGTCTG	C2B	Day2	Cortex	Inhibitory neurons	In6b			N5B_CCGGGATCACACAGAG	N5B	Day2	Substantia nigra	Astrocytes	Astrocytes-1
	C2B_AACTGGTAGGCCATAG	C2B	Day2	Cortex	Excitatory neurons	Ex2			N5B_CCGGTAGGTAAGGGCT	N5B	Day2	Substantia nigra	Astrocytes	Astrocytes-1
	C2B_AACTGGTAGTTCGATC	C2B	Day2	Cortex	Excitatory neurons	Ex3			N5B_CCGTACTTCGGATGGA	N5B	Day2	Substantia nigra	Astrocytes	Astrocytes-1
	C2B_AACTGGTCAATGGACG	C2B	Day2	Cortex	Inhibitory neurons	In1b			N5B_CCTAAAGAGGGAACGG	N5B	Day2	Substantia nigra	Astrocytes	Astrocytes-1
	C2B_AACTGGTGTACCGAGA	C2B	Day2	Cortex	Inhibitory neurons	In1c			N5B_CCTACACTCTCAACTT	N5B	Day2	Substantia nigra	Astrocytes	Astrocytes-1
	C2B_AACTGGTTCCAAAGTC	C2B	Day2	Cortex	Excitatory neurons	Ex5a			N5B_CCTCTGAGTTGTCGCG	N5B	Day2	Substantia nigra	Astrocytes	Astrocytes-1
	C2B_AACTGGTTCCGAAGAG	C2B	Day2	Cortex	Excitatory neurons	Ex2			N5B_CCTTCCCAGCCGATTT	N5B	Day2	Substantia nigra	Astrocytes	Astrocytes-1
	C2B_AACTTTCCATTGAGCT	C2B	Day2	Cortex	Astrocyte	Astrocyte			N5B_CCTTTCTGTCAAACTC	N5B	Day2	Substantia nigra	Astrocytes	Astrocytes-1
	C2B_AACTTTCGTTCTCATT	C2B	Day2	Cortex	Excitatory neurons	Ex5a			N5B_CGACTTCCATATACGC	N5B	Day2	Substantia nigra	Astrocytes	Astrocytes-1
	C2B_AACTTTCTCCTGCTTG	C2B	Day2	Cortex	Excitatory neurons	Ex1			N5B_CGATCGGAGTTACGGG	N5B	Day2	Substantia nigra	Astrocytes	Astrocytes-1
	C2B_AAGACCTAGATAGGAG	C2B	Day2	Cortex	Excitatory neurons	Ex4			N5B_CGCTTCACACGCTTTC	N5B	Day2	Substantia nigra	Astrocytes	Astrocytes-1
	C2B_AAGACCTAGGTGCTAG	C2B	Day2	Cortex	Excitatory neurons	Ex2			N5B_CGGACACGTTCGTGAT	N5B	Day2	Substantia nigra	Astrocytes	Astrocytes-1
	C2B_AAGACCTAGTACGATA	C2B	Day2	Cortex	Inhibitory neurons	In1c			N5B_CGGTTAAAGTCAAGGC	N5B	Day2	Substantia nigra	Astrocytes	Astrocytes-1
	C2B_AAGACCTCACATTCGA	C2B	Day2	Cortex	Astrocyte	Astrocyte			N5B_CGTCAGGTCCACGTGG	N5B	Day2	Substantia nigra	Astrocytes	Astrocytes-1
	C2B_AAGACCTCACCACGTG	C2B	Day2	Cortex	Excitatory neurons	Ex5a			N5B_CGTGTAAAGGAGCGTT	N5B	Day2	Substantia nigra	Astrocytes	Astrocytes-1
	C2B_AAGACCTCAGCTGGCT	C2B	Day2	Cortex	Excitatory neurons	Ex6a			N5B_CGTTGGGGTCTAGTCA	N5B	Day2	Substantia nigra	Astrocytes	Astrocytes-1
	C2B_AAGACCTCATTAGCCA	C2B	Day2	Cortex	Excitatory neurons	Ex1			N5B_CTAACTTAGTGTCCAT	N5B	Day2	Substantia nigra	Astrocytes	Astrocytes-1
	C2B_AAGACCTGTAAGAGGA	C2B	Day2	Cortex	Excitatory neurons	Ex2			N5B_CTACCCATCACCAGGC	N5B	Day2	Substantia nigra	Astrocytes	Astrocytes-1
	C2B_AAGACCTGTAAGGGCT	C2B	Day2	Cortex	OPC	OPC			N5B_CTACGTCCAAACTGCT	N5B	Day2	Substantia nigra	Astrocytes	Astrocytes-1
	C2B_AAGACCTTCTCTGAGA	C2B	Day2	Cortex	Inhibitory neurons	In4a			N5B_CTCGAGGTCTTTAGTC	N5B	Day2	Substantia nigra	Astrocytes	Astrocytes-1
	C2B_AAGCCGCAGACCACGA	C2B	Day2	Cortex	Excitatory neurons	Ex5a			N5B_CTCGGGAGTACATCCA	N5B	Day2	Substantia nigra	Astrocytes	Astrocytes-1
	C2B_AAGCCGCCAAAGCGGT	C2B	Day2	Cortex	Inhibitory neurons	In1b			N5B_CTCTGGTAGATGCCAG	N5B	Day2	Substantia nigra	Astrocytes	Astrocytes-1
	C2B_AAGCCGCCATACCATG	C2B	Day2	Cortex	Excitatory neurons	Ex5b			N5B_CTCTGGTAGGTGACCA	N5B	Day2	Substantia nigra	Astrocytes	Astrocytes-1
	C2B_AAGCCGCGTGGTAACG	C2B	Day2	Cortex	Excitatory neurons	Ex5a			N5B_CTTGGCTCACGGTAAG	N5B	Day2	Substantia nigra	Astrocytes	Astrocytes-1
	C2B_AAGGAGCCACTGTCGG	C2B	Day2	Cortex	Inhibitory neurons	In5			N5B_GAACGGATCTGATTCT	N5B	Day2	Substantia nigra	Astrocytes	Astrocytes-1
	C2B_AAGGAGCGTAGCACGA	C2B	Day2	Cortex	Excitatory neurons	Ex2			N5B_GAATAAGGTGCAGGTA	N5B	Day2	Substantia nigra	Astrocytes	Astrocytes-1
	C2B_AAGGAGCGTAGCGTAG	C2B	Day2	Cortex	Excitatory neurons	Ex5a			N5B_GACCAATGTCTTCTCG	N5B	Day2	Substantia nigra	Astrocytes	Astrocytes-1
	C2B_AAGGCAGAGCGCCTTG	C2B	Day2	Cortex	Excitatory neurons	Ex1			N5B_GACGCGTGTCAGAGGT	N5B	Day2	Substantia nigra	Astrocytes	Astrocytes-1
	C2B_AAGGCAGCAGACACTT	C2B	Day2	Cortex	Excitatory neurons	Ex1			N5B_GACTACATCCCTCTTT	N5B	Day2	Substantia nigra	Astrocytes	Astrocytes-1
	C2B_AAGGCAGCATGCAATC	C2B	Day2	Cortex	Excitatory neurons	Ex1			N5B_GAGCAGAAGCATCATC	N5B	Day2	Substantia nigra	Astrocytes	Astrocytes-1
	C2B_AAGGCAGCATTAGGCT	C2B	Day2	Cortex	Inhibitory neurons	In6b			N5B_GATCGATGTATCAGTC	N5B	Day2	Substantia nigra	Astrocytes	Astrocytes-1
	C2B_AAGGCAGGTCACACGC	C2B	Day2	Cortex	Excitatory neurons	Ex5a			N5B_GATCGTAAGCGATAGC	N5B	Day2	Substantia nigra	Astrocytes	Astrocytes-1
	C2B_AAGGCAGGTGGCTCCA	C2B	Day2	Cortex	Excitatory neurons	Ex1			N5B_GCACATAAGAGTTGGC	N5B	Day2	Substantia nigra	Astrocytes	Astrocytes-1
	C2B_AAGGCAGTCAAAGACA	C2B	Day2	Cortex	Excitatory neurons	Ex2			N5B_GCATGCGCACGCCAGT	N5B	Day2	Substantia nigra	Astrocytes	Astrocytes-1
	C2B_AAGGTTCCATGTAAGA	C2B	Day2	Cortex	Excitatory neurons	Ex1			N5B_GCGACCAAGCGATAGC	N5B	Day2	Substantia nigra	Astrocytes	Astrocytes-1
	C2B_AAGGTTCGTCCAAGTT	C2B	Day2	Cortex	Excitatory neurons	Ex1			N5B_GCGCCAATCCGGCACA	N5B	Day2	Substantia nigra	Astrocytes	Astrocytes-1
	C2B_AAGGTTCTCAGAAATG	C2B	Day2	Cortex	Inhibitory neurons	In4a			N5B_GCTCCTAGTTGGACCC	N5B	Day2	Substantia nigra	Astrocytes	Astrocytes-1
	C2B_AAGGTTCTCCCTCTTT	C2B	Day2	Cortex	Excitatory neurons	Ex6b			N5B_GCTGCAGAGTTAGCGG	N5B	Day2	Substantia nigra	Astrocytes	Astrocytes-1
	C2B_AAGGTTCTCCGTTGCT	C2B	Day2	Cortex	Astrocyte	Astrocyte			N5B_GGACAGAAGAGCCTAG	N5B	Day2	Substantia nigra	Astrocytes	Astrocytes-1
	C2B_AAGTCTGAGAGTTGGC	C2B	Day2	Cortex	Inhibitory neurons	In1b			N5B_GGCGACTTCCTCATTA	N5B	Day2	Substantia nigra	Astrocytes	Astrocytes-1
	C2B_AAGTCTGCAGTCACTA	C2B	Day2	Cortex	Excitatory neurons	Ex1			N5B_GGCTCGACAAACGTGG	N5B	Day2	Substantia nigra	Astrocytes	Astrocytes-1
	C2B_AAGTCTGGTACAGTTC	C2B	Day2	Cortex	Excitatory neurons	Ex2			N5B_GGCTCGAGTCTTTCAT	N5B	Day2	Substantia nigra	Astrocytes	Astrocytes-1
	C2B_AAGTCTGTCTATGTGG	C2B	Day2	Cortex	Astrocyte	Astrocyte			N5B_GGGTTGCAGTTCCACA	N5B	Day2	Substantia nigra	Astrocytes	Astrocytes-1
	C2B_AATCCAGCAGGTCGTC	C2B	Day2	Cortex	Excitatory neurons	Ex2			N5B_GGTATTGTCAGCTCGG	N5B	Day2	Substantia nigra	Astrocytes	Astrocytes-1
	C2B_AATCCAGGTTACGGAG	C2B	Day2	Cortex	Excitatory neurons	Ex1			N5B_GTAACGTTCCTTCAAT	N5B	Day2	Substantia nigra	Astrocytes	Astrocytes-1
	C2B_AATCCAGGTTCTGTTT	C2B	Day2	Cortex	Excitatory neurons	Ex2			N5B_GTAGGCCCATTCACTT	N5B	Day2	Substantia nigra	Astrocytes	Astrocytes-1
	C2B_AATCGGTCAGCTTCGG	C2B	Day2	Cortex	Excitatory neurons	Ex1			N5B_GTGCAGCGTGAGTGAC	N5B	Day2	Substantia nigra	Astrocytes	Astrocytes-1
	C2B_AATCGGTCATTTCACT	C2B	Day2	Cortex	Excitatory neurons	Ex6b			N5B_GTGCGGTCATGCCACG	N5B	Day2	Substantia nigra	Astrocytes	Astrocytes-1
	C2B_AATCGGTTCTAAGCCA	C2B	Day2	Cortex	Excitatory neurons	Ex4			N5B_GTGCTTCTCCTAAGTG	N5B	Day2	Substantia nigra	Astrocytes	Astrocytes-1
	C2B_AATCGGTTCTCTGTCG	C2B	Day2	Cortex	Excitatory neurons	Ex3			N5B_GTGTTAGAGATAGCAT	N5B	Day2	Substantia nigra	Astrocytes	Astrocytes-1
	C2B_ACACCAACAGTAACGG	C2B	Day2	Cortex	Excitatory neurons	Ex1			N5B_GTTCATTCAGTAAGAT	N5B	Day2	Substantia nigra	Astrocytes	Astrocytes-1
	C2B_ACACCAAGTCAAACTC	C2B	Day2	Cortex	Excitatory neurons	Ex1			N5B_GTTCGGGTCTCTGTCG	N5B	Day2	Substantia nigra	Astrocytes	Astrocytes-1
	C2B_ACACCAAGTTCCACGG	C2B	Day2	Cortex	Excitatory neurons	Ex3			N5B_TAAACCGGTTTGCATG	N5B	Day2	Substantia nigra	Astrocytes	Astrocytes-1
	C2B_ACACCAATCCACTGGG	C2B	Day2	Cortex	Inhibitory neurons	In3			N5B_TAAGAGACAGATAATG	N5B	Day2	Substantia nigra	Astrocytes	Astrocytes-1
	C2B_ACACCAATCTACTTAC	C2B	Day2	Cortex	Excitatory neurons	Ex2			N5B_TAAGAGAGTTCAGACT	N5B	Day2	Substantia nigra	Astrocytes	Astrocytes-1
	C2B_ACACCAATCTTGTACT	C2B	Day2	Cortex	Astrocyte	Astrocyte			N5B_TAAGTGCAGAATTGTG	N5B	Day2	Substantia nigra	Astrocytes	Astrocytes-1
	C2B_ACACCCTCAGACACTT	C2B	Day2	Cortex	Excitatory neurons	Ex1			N5B_TAGGCATGTGATGTCT	N5B	Day2	Substantia nigra	Astrocytes	Astrocytes-1
	C2B_ACACCCTGTGATGATA	C2B	Day2	Cortex	Inhibitory neurons	In1c			N5B_TATCAGGGTACCTACA	N5B	Day2	Substantia nigra	Astrocytes	Astrocytes-1
	C2B_ACACCGGGTCGCGGTT	C2B	Day2	Cortex	Inhibitory neurons	In6b			N5B_TCAGGTAGTCCAGTAT	N5B	Day2	Substantia nigra	Astrocytes	Astrocytes-1
	C2B_ACACCGGGTGATGATA	C2B	Day2	Cortex	Excitatory neurons	Ex5a			N5B_TCATTTGTCTTCGAGA	N5B	Day2	Substantia nigra	Astrocytes	Astrocytes-1
	C2B_ACACCGGTCTTGCAAG	C2B	Day2	Cortex	Excitatory neurons	Ex5a			N5B_TCGCGAGCAATGGTCT	N5B	Day2	Substantia nigra	Astrocytes	Astrocytes-1
	C2B_ACACTGAAGTAGGCCA	C2B	Day2	Cortex	Inhibitory neurons	In1c			N5B_TCGCGTTGTAGGAGTC	N5B	Day2	Substantia nigra	Astrocytes	Astrocytes-1
	C2B_ACACTGACAAGGCTCC	C2B	Day2	Cortex	Excitatory neurons	Ex5b			N5B_TCTGGAAAGCTACCGC	N5B	Day2	Substantia nigra	Astrocytes	Astrocytes-1
	C2B_ACACTGACAATGGATA	C2B	Day2	Cortex	Excitatory neurons	Ex2			N5B_TCTTCGGCAAATCCGT	N5B	Day2	Substantia nigra	Astrocytes	Astrocytes-1
	C2B_ACAGCCGCATCGGAAG	C2B	Day2	Cortex	Excitatory neurons	Ex3			N5B_TCTTCGGGTGCAACTT	N5B	Day2	Substantia nigra	Astrocytes	Astrocytes-1
	C2B_ACAGCCGGTATGAAAC	C2B	Day2	Cortex	Inhibitory neurons	In3			N5B_TCTTTCCGTGGTTTCA	N5B	Day2	Substantia nigra	Astrocytes	Astrocytes-1
	C2B_ACAGCTAAGTGGGCTA	C2B	Day2	Cortex	Excitatory neurons	Ex1			N5B_TGAGGGAGTAGCGATG	N5B	Day2	Substantia nigra	Astrocytes	Astrocytes-1
	C2B_ACAGCTACAGACGCCT	C2B	Day2	Cortex	Excitatory neurons	Ex1			N5B_TGATTTCCACAACGCC	N5B	Day2	Substantia nigra	Astrocytes	Astrocytes-1
	C2B_ACAGCTAGTAAAGTCA	C2B	Day2	Cortex	Excitatory neurons	Ex5a			N5B_TGATTTCCACGTCTCT	N5B	Day2	Substantia nigra	Astrocytes	Astrocytes-1
	C2B_ACAGCTATCGACCAGC	C2B	Day2	Cortex	Inhibitory neurons	In1c			N5B_TGCGTGGTCAGGATCT	N5B	Day2	Substantia nigra	Astrocytes	Astrocytes-1
	C2B_ACAGCTATCTTTAGTC	C2B	Day2	Cortex	Excitatory neurons	Ex1			N5B_TGCTGCTAGTCCAGGA	N5B	Day2	Substantia nigra	Astrocytes	Astrocytes-1
	C2B_ACATACGAGGTAGCTG	C2B	Day2	Cortex	Excitatory neurons	Ex1			N5B_TGTTCCGGTAAGTTCC	N5B	Day2	Substantia nigra	Astrocytes	Astrocytes-1
	C2B_ACATACGCAGACAGGT	C2B	Day2	Cortex	Inhibitory neurons	In6b			N5B_TTAGTTCTCCCTAATT	N5B	Day2	Substantia nigra	Astrocytes	Astrocytes-1
	C2B_ACATACGGTCATGCAT	C2B	Day2	Cortex	Excitatory neurons	Ex1			N5B_TTATGCTTCATCGCTC	N5B	Day2	Substantia nigra	Astrocytes	Astrocytes-1
	C2B_ACATACGGTCCTGCTT	C2B	Day2	Cortex	Inhibitory neurons	In3			N5B_TTATGCTTCCGCATCT	N5B	Day2	Substantia nigra	Astrocytes	Astrocytes-1
	C2B_ACATACGTCCGCATAA	C2B	Day2	Cortex	Excitatory neurons	Ex4			N5B_TTGCGTCAGCCGATTT	N5B	Day2	Substantia nigra	Astrocytes	Astrocytes-1
	C2B_ACATCAGAGATAGTCA	C2B	Day2	Cortex	Excitatory neurons	Ex5a			N5B_TTGCGTCCAACACCTA	N5B	Day2	Substantia nigra	Astrocytes	Astrocytes-1
	C2B_ACATCAGTCAAGGTAA	C2B	Day2	Cortex	Astrocyte	Astrocyte			N2B_AACCATGCAGTTAACC	N2B	Day2	Substantia nigra	Astrocytes	Astrocytes-2
	C2B_ACATCAGTCACGAAGG	C2B	Day2	Cortex	Inhibitory neurons	In6b			N2B_AACTCCCTCCCAGGTG	N2B	Day2	Substantia nigra	Astrocytes	Astrocytes-2
	C2B_ACATGGTAGACTACAA	C2B	Day2	Cortex	Inhibitory neurons	In8			N2B_AACTGGTGTTGGTGGA	N2B	Day2	Substantia nigra	Astrocytes	Astrocytes-2
	C2B_ACATGGTAGGAATTAC	C2B	Day2	Cortex	Inhibitory neurons	In4b			N2B_AACTTTCCAGATCGGA	N2B	Day2	Substantia nigra	Astrocytes	Astrocytes-2
	C2B_ACATGGTAGTCATCCA	C2B	Day2	Cortex	Inhibitory neurons	In8			N2B_AAGGAGCTCCGTAGGC	N2B	Day2	Substantia nigra	Astrocytes	Astrocytes-2
	C2B_ACATGGTAGTGTGAAT	C2B	Day2	Cortex	Excitatory neurons	Ex5a			N2B_AAGGAGCTCCTTGACC	N2B	Day2	Substantia nigra	Astrocytes	Astrocytes-2
	C2B_ACATGGTCAAGGCTCC	C2B	Day2	Cortex	Excitatory neurons	Ex2			N2B_AAGTCTGTCTGAGTGT	N2B	Day2	Substantia nigra	Astrocytes	Astrocytes-2
	C2B_ACATGGTCATACAGCT	C2B	Day2	Cortex	Inhibitory neurons	In6b			N2B_ACACTGACACGACTCG	N2B	Day2	Substantia nigra	Astrocytes	Astrocytes-2
	C2B_ACATGGTGTTCCACAA	C2B	Day2	Cortex	Excitatory neurons	Ex1			N2B_ACACTGACAGATAATG	N2B	Day2	Substantia nigra	Astrocytes	Astrocytes-2
	C2B_ACCAGTAAGACTCGGA	C2B	Day2	Cortex	Excitatory neurons	Ex5a			N2B_ACGAGGACACGAAGCA	N2B	Day2	Substantia nigra	Astrocytes	Astrocytes-2
	C2B_ACCAGTAAGATACACA	C2B	Day2	Cortex	Inhibitory neurons	In8			N2B_ACGCAGCAGAGTCTGG	N2B	Day2	Substantia nigra	Astrocytes	Astrocytes-2
	C2B_ACCAGTACAACACCTA	C2B	Day2	Cortex	Excitatory neurons	Ex1			N2B_ACGGGTCGTTACGTCA	N2B	Day2	Substantia nigra	Astrocytes	Astrocytes-2
	C2B_ACCAGTACAGCCTATA	C2B	Day2	Cortex	Astrocyte	Astrocyte			N2B_ACTTACTAGTGCCAGA	N2B	Day2	Substantia nigra	Astrocytes	Astrocytes-2
	C2B_ACCAGTAGTACGCTGC	C2B	Day2	Cortex	Excitatory neurons	Ex1			N2B_AGCAGCCCAGGTGGAT	N2B	Day2	Substantia nigra	Astrocytes	Astrocytes-2
	C2B_ACCAGTATCGTTTATC	C2B	Day2	Cortex	OPC	OPC			N2B_AGCATACAGGATGCGT	N2B	Day2	Substantia nigra	Astrocytes	Astrocytes-2
	C2B_ACCAGTATCTCAACTT	C2B	Day2	Cortex	Astrocyte	Astrocyte			N2B_AGCCTAAAGGTGTGGT	N2B	Day2	Substantia nigra	Astrocytes	Astrocytes-2
	C2B_ACCCACTGTATAATGG	C2B	Day2	Cortex	Astrocyte	Astrocyte			N2B_AGCGGTCTCAACACCA	N2B	Day2	Substantia nigra	Astrocytes	Astrocytes-2
	C2B_ACCGTAAAGAAGGCCT	C2B	Day2	Cortex	Excitatory neurons	Ex1			N2B_AGCTCTCGTCAGAGGT	N2B	Day2	Substantia nigra	Astrocytes	Astrocytes-2
	C2B_ACCGTAAAGGCATGTG	C2B	Day2	Cortex	Excitatory neurons	Ex5a			N2B_AGCTCTCTCGAATCCA	N2B	Day2	Substantia nigra	Astrocytes	Astrocytes-2
	C2B_ACCGTAAGTTTGTTTC	C2B	Day2	Cortex	Excitatory neurons	Ex1			N2B_AGGGAGTGTTATCACG	N2B	Day2	Substantia nigra	Astrocytes	Astrocytes-2
	C2B_ACCGTAATCTACCAGA	C2B	Day2	Cortex	OPC	OPC			N2B_AGGGATGAGTATTGGA	N2B	Day2	Substantia nigra	Astrocytes	Astrocytes-2
	C2B_ACCGTAATCTGCGGCA	C2B	Day2	Cortex	Astrocyte	Astrocyte			N2B_AGGTCCGGTTTCCACC	N2B	Day2	Substantia nigra	Astrocytes	Astrocytes-2
	C2B_ACCTTTAAGCAGATCG	C2B	Day2	Cortex	Excitatory neurons	Ex4			N2B_AGTGGGACACAAGACG	N2B	Day2	Substantia nigra	Astrocytes	Astrocytes-2
	C2B_ACCTTTAAGTACCGGA	C2B	Day2	Cortex	Excitatory neurons	Ex5a			N2B_ATAACGCGTACACCGC	N2B	Day2	Substantia nigra	Astrocytes	Astrocytes-2
	C2B_ACCTTTAGTCATGCCG	C2B	Day2	Cortex	Inhibitory neurons	In8			N2B_ATCACGAAGTAGGTGC	N2B	Day2	Substantia nigra	Astrocytes	Astrocytes-2
	C2B_ACCTTTAGTTCGGGCT	C2B	Day2	Cortex	Excitatory neurons	Ex4			N2B_ATCACGAGTGAGCGAT	N2B	Day2	Substantia nigra	Astrocytes	Astrocytes-2
	C2B_ACCTTTATCGCTAGCG	C2B	Day2	Cortex	Inhibitory neurons	In1b			N2B_ATCATCTGTACAGTGG	N2B	Day2	Substantia nigra	Astrocytes	Astrocytes-2
	C2B_ACGAGCCCAAAGGTGC	C2B	Day2	Cortex	Inhibitory neurons	In6b			N2B_ATCATGGAGAATAGGG	N2B	Day2	Substantia nigra	Astrocytes	Astrocytes-2
	C2B_ACGAGCCCAATACGCT	C2B	Day2	Cortex	Excitatory neurons	Ex4			N2B_ATCATGGGTGTTCGAT	N2B	Day2	Substantia nigra	Astrocytes	Astrocytes-2
	C2B_ACGAGGAAGCATCATC	C2B	Day2	Cortex	Excitatory neurons	Ex4			N2B_ATCATGGTCTGTCTAT	N2B	Day2	Substantia nigra	Astrocytes	Astrocytes-2
	C2B_ACGAGGAAGGCTAGAC	C2B	Day2	Cortex	Inhibitory neurons	In5			N2B_CAAGATCTCCTTGACC	N2B	Day2	Substantia nigra	Astrocytes	Astrocytes-2
	C2B_ACGAGGACACCACCAG	C2B	Day2	Cortex	Excitatory neurons	Ex4			N2B_CACCTTGCAGTAAGCG	N2B	Day2	Substantia nigra	Astrocytes	Astrocytes-2
	C2B_ACGAGGATCCAAGTAC	C2B	Day2	Cortex	Excitatory neurons	Ex4			N2B_CAGAGAGAGGTCGGAT	N2B	Day2	Substantia nigra	Astrocytes	Astrocytes-2
	C2B_ACGAGGATCCGCATAA	C2B	Day2	Cortex	Excitatory neurons	Ex1			N2B_CAGAGAGCATGACATC	N2B	Day2	Substantia nigra	Astrocytes	Astrocytes-2
	C2B_ACGAGGATCTTGACGA	C2B	Day2	Cortex	OPC	OPC			N2B_CATCCACCAAGTACCT	N2B	Day2	Substantia nigra	Astrocytes	Astrocytes-2
	C2B_ACGATACAGTTATCGC	C2B	Day2	Cortex	Astrocyte	Astrocyte			N2B_CATCGGGCAAGCGATG	N2B	Day2	Substantia nigra	Astrocytes	Astrocytes-2
	C2B_ACGATACCATCCGGGT	C2B	Day2	Cortex	Excitatory neurons	Ex1			N2B_CCACCTAAGGTGCACA	N2B	Day2	Substantia nigra	Astrocytes	Astrocytes-2
	C2B_ACGATACCATGTAAGA	C2B	Day2	Cortex	Inhibitory neurons	In6b			N2B_CCACGGAAGATGTGGC	N2B	Day2	Substantia nigra	Astrocytes	Astrocytes-2
	C2B_ACGATACGTTCTGAAC	C2B	Day2	Cortex	Inhibitory neurons	In6b			N2B_CCATTCGTCAATCTCT	N2B	Day2	Substantia nigra	Astrocytes	Astrocytes-2
	C2B_ACGATACTCAAACAAG	C2B	Day2	Cortex	Excitatory neurons	Ex2			N2B_CCCAATCCATCGGACC	N2B	Day2	Substantia nigra	Astrocytes	Astrocytes-2
	C2B_ACGATACTCCCTTGCA	C2B	Day2	Cortex	Excitatory neurons	Ex4			N2B_CCGGGATCAATGTAAG	N2B	Day2	Substantia nigra	Astrocytes	Astrocytes-2
	C2B_ACGATGTAGACTACAA	C2B	Day2	Cortex	Inhibitory neurons	In3			N2B_CCTTTCTCAAAGTCAA	N2B	Day2	Substantia nigra	Astrocytes	Astrocytes-2
	C2B_ACGATGTTCAACACGT	C2B	Day2	Cortex	Excitatory neurons	Ex1			N2B_CGAATGTCACGGTGTC	N2B	Day2	Substantia nigra	Astrocytes	Astrocytes-2
	C2B_ACGATGTTCCCAAGAT	C2B	Day2	Cortex	Inhibitory neurons	In8			N2B_CGAGCACTCCGCGCAA	N2B	Day2	Substantia nigra	Astrocytes	Astrocytes-2
	C2B_ACGCAGCAGTCCAGGA	C2B	Day2	Cortex	OPC	OPC			N2B_CGAGCCAGTGGAAAGA	N2B	Day2	Substantia nigra	Astrocytes	Astrocytes-2
	C2B_ACGCAGCCACATCCGG	C2B	Day2	Cortex	Excitatory neurons	Ex1			N2B_CGAGCCATCATGTGGT	N2B	Day2	Substantia nigra	Astrocytes	Astrocytes-2
	C2B_ACGCAGCGTACCGTAT	C2B	Day2	Cortex	Inhibitory neurons	In5			N2B_CGATCGGAGGCGTACA	N2B	Day2	Substantia nigra	Astrocytes	Astrocytes-2
	C2B_ACGCAGCGTACGACCC	C2B	Day2	Cortex	Excitatory neurons	Ex2			N2B_CGCGTTTGTCAATGTC	N2B	Day2	Substantia nigra	Astrocytes	Astrocytes-2
	C2B_ACGCAGCGTCGGCATC	C2B	Day2	Cortex	Excitatory neurons	Ex2			N2B_CGCGTTTGTTGCGTTA	N2B	Day2	Substantia nigra	Astrocytes	Astrocytes-2
	C2B_ACGCAGCTCCTTTACA	C2B	Day2	Cortex	Excitatory neurons	Ex5a			N2B_CGGCTAGAGGCTCTTA	N2B	Day2	Substantia nigra	Astrocytes	Astrocytes-2
	C2B_ACGCAGCTCCTTTCGG	C2B	Day2	Cortex	Inhibitory neurons	In6a			N2B_CGTAGCGAGTCCCACG	N2B	Day2	Substantia nigra	Astrocytes	Astrocytes-2
	C2B_ACGCCAGAGTCAATAG	C2B	Day2	Cortex	Inhibitory neurons	In6b			N2B_CGTGTCTCATCAGTAC	N2B	Day2	Substantia nigra	Astrocytes	Astrocytes-2
	C2B_ACGCCAGGTCGCATCG	C2B	Day2	Cortex	Astrocyte	Astrocyte			N2B_CGTTAGACAAGCCGCT	N2B	Day2	Substantia nigra	Astrocytes	Astrocytes-2
	C2B_ACGCCAGGTGTCTGAT	C2B	Day2	Cortex	Excitatory neurons	Ex1			N2B_CGTTCTGGTCGTCTTC	N2B	Day2	Substantia nigra	Astrocytes	Astrocytes-2
	C2B_ACGCCGAAGAGTAATC	C2B	Day2	Cortex	Excitatory neurons	Ex3			N2B_CGTTGGGTCAATACCG	N2B	Day2	Substantia nigra	Astrocytes	Astrocytes-2
	C2B_ACGCCGAAGATCCCAT	C2B	Day2	Cortex	Excitatory neurons	Ex4			N2B_CTCACACGTGACGCCT	N2B	Day2	Substantia nigra	Astrocytes	Astrocytes-2
	C2B_ACGCCGACACTTACGA	C2B	Day2	Cortex	Excitatory neurons	Ex2			N2B_CTCAGAAGTCTCTTTA	N2B	Day2	Substantia nigra	Astrocytes	Astrocytes-2
	C2B_ACGCCGAGTACTTAGC	C2B	Day2	Cortex	Inhibitory neurons	In1c			N2B_CTCAGAATCTAACTGG	N2B	Day2	Substantia nigra	Astrocytes	Astrocytes-2
	C2B_ACGGAGAAGCAGCGTA	C2B	Day2	Cortex	Excitatory neurons	Ex2			N2B_CTCGAGGCAAGTTAAG	N2B	Day2	Substantia nigra	Astrocytes	Astrocytes-2
	C2B_ACGGAGAAGGCAATTA	C2B	Day2	Cortex	Inhibitory neurons	In8			N2B_CTCGGAGCAGGTCGTC	N2B	Day2	Substantia nigra	Astrocytes	Astrocytes-2
	C2B_ACGGAGACAAGCGCTC	C2B	Day2	Cortex	Inhibitory neurons	In6b			N2B_CTCTGGTAGCTACCTA	N2B	Day2	Substantia nigra	Astrocytes	Astrocytes-2
	C2B_ACGGAGACACCTATCC	C2B	Day2	Cortex	Inhibitory neurons	In3			N2B_CTGATCCGTTCCCGAG	N2B	Day2	Substantia nigra	Astrocytes	Astrocytes-2
	C2B_ACGGAGACAGTCCTTC	C2B	Day2	Cortex	Excitatory neurons	Ex6a			N2B_GAATAAGGTACCATCA	N2B	Day2	Substantia nigra	Astrocytes	Astrocytes-2
	C2B_ACGGAGAGTCCCTACT	C2B	Day2	Cortex	Inhibitory neurons	In1c			N2B_GACAGAGGTCTAGAGG	N2B	Day2	Substantia nigra	Astrocytes	Astrocytes-2
	C2B_ACGGAGAGTCTAAACC	C2B	Day2	Cortex	Astrocyte	Astrocyte			N2B_GACGGCTAGTACTTGC	N2B	Day2	Substantia nigra	Astrocytes	Astrocytes-2
	C2B_ACGGAGAGTTCCATGA	C2B	Day2	Cortex	Excitatory neurons	Ex5a			N2B_GAGGTGAGTTAAAGAC	N2B	Day2	Substantia nigra	Astrocytes	Astrocytes-2
	C2B_ACGGAGATCTCCAACC	C2B	Day2	Cortex	Inhibitory neurons	In6b			N2B_GATCGTATCCGCATAA	N2B	Day2	Substantia nigra	Astrocytes	Astrocytes-2
	C2B_ACGGCCAAGAAACCAT	C2B	Day2	Cortex	Excitatory neurons	Ex3			N2B_GATCTAGAGGGATCTG	N2B	Day2	Substantia nigra	Astrocytes	Astrocytes-2
	C2B_ACGGCCAAGCGCCTCA	C2B	Day2	Cortex	Excitatory neurons	Ex4			N2B_GATGAAACACAACGTT	N2B	Day2	Substantia nigra	Astrocytes	Astrocytes-2
	C2B_ACGGCCAGTGTTCGAT	C2B	Day2	Cortex	Excitatory neurons	Ex1			N2B_GCATGCGGTCGCCATG	N2B	Day2	Substantia nigra	Astrocytes	Astrocytes-2
	C2B_ACGGCCATCAGTTTGG	C2B	Day2	Cortex	Excitatory neurons	Ex2			N2B_GCGCAACCAACTTGAC	N2B	Day2	Substantia nigra	Astrocytes	Astrocytes-2
	C2B_ACGGCCATCATCGCTC	C2B	Day2	Cortex	Astrocyte	Astrocyte			N2B_GCGCCAATCGCAAGCC	N2B	Day2	Substantia nigra	Astrocytes	Astrocytes-2
	C2B_ACGGGCTAGATAGGAG	C2B	Day2	Cortex	Excitatory neurons	Ex2			N2B_GCTGCAGCACGGTAGA	N2B	Day2	Substantia nigra	Astrocytes	Astrocytes-2
	C2B_ACGGGCTAGATGTTAG	C2B	Day2	Cortex	Inhibitory neurons	In1a			N2B_GGACGTCTCCGCGCAA	N2B	Day2	Substantia nigra	Astrocytes	Astrocytes-2
	C2B_ACGGGCTAGTATTGGA	C2B	Day2	Cortex	Inhibitory neurons	In6b			N2B_GGCGTGTTCTGCCAGG	N2B	Day2	Substantia nigra	Astrocytes	Astrocytes-2
	C2B_ACGGGCTCAATGGAGC	C2B	Day2	Cortex	Excitatory neurons	Ex8			N2B_GGCTGGTAGCCGATTT	N2B	Day2	Substantia nigra	Astrocytes	Astrocytes-2
	C2B_ACGGGCTCACGTGAGA	C2B	Day2	Cortex	Excitatory neurons	Ex5a			N2B_GGGAATGCACAGGAGT	N2B	Day2	Substantia nigra	Astrocytes	Astrocytes-2
	C2B_ACGGGCTCATCGGAAG	C2B	Day2	Cortex	Excitatory neurons	Ex2			N2B_GGGCACTCAATACGCT	N2B	Day2	Substantia nigra	Astrocytes	Astrocytes-2
	C2B_ACGGGTCAGCGTAGTG	C2B	Day2	Cortex	Excitatory neurons	Ex2			N2B_GGTATTGGTTAAGATG	N2B	Day2	Substantia nigra	Astrocytes	Astrocytes-2
	C2B_ACGGGTCAGGGCTTCC	C2B	Day2	Cortex	Excitatory neurons	Ex3			N2B_GGTATTGTCAAGGTAA	N2B	Day2	Substantia nigra	Astrocytes	Astrocytes-2
	C2B_ACGGGTCGTTACGCGC	C2B	Day2	Cortex	Inhibitory neurons	In1c			N2B_GGTGCGTAGAAACCGC	N2B	Day2	Substantia nigra	Astrocytes	Astrocytes-2
	C2B_ACGGGTCTCTGGGCCA	C2B	Day2	Cortex	Inhibitory neurons	In4b			N2B_GTAGGCCGTTAGTGGG	N2B	Day2	Substantia nigra	Astrocytes	Astrocytes-2
	C2B_ACGTCAAAGGATGGTC	C2B	Day2	Cortex	Inhibitory neurons	In3			N2B_GTATTCTTCATTCACT	N2B	Day2	Substantia nigra	Astrocytes	Astrocytes-2
	C2B_ACGTCAACAAGCGCTC	C2B	Day2	Cortex	Inhibitory neurons	In1a			N2B_GTCAAGTGTCGAGTTT	N2B	Day2	Substantia nigra	Astrocytes	Astrocytes-2
	C2B_ACGTCAACAAGCTGTT	C2B	Day2	Cortex	Astrocyte	Astrocyte			N2B_GTCACGGAGGGTTCCC	N2B	Day2	Substantia nigra	Astrocytes	Astrocytes-2
	C2B_ACGTCAACATAAGACA	C2B	Day2	Cortex	Inhibitory neurons	In8			N2B_GTGCAGCCAAGTTCTG	N2B	Day2	Substantia nigra	Astrocytes	Astrocytes-2
	C2B_ACGTCAACATAGACTC	C2B	Day2	Cortex	Excitatory neurons	Ex1			N2B_GTGCAGCTCCGCGGTA	N2B	Day2	Substantia nigra	Astrocytes	Astrocytes-2
	C2B_ACGTCAAGTAGCAAAT	C2B	Day2	Cortex	Inhibitory neurons	In1b			N2B_GTGCGGTCAACGATGG	N2B	Day2	Substantia nigra	Astrocytes	Astrocytes-2
	C2B_ACGTCAAGTGGTAACG	C2B	Day2	Cortex	Excitatory neurons	Ex5b			N2B_TAAACCGCATAGTAAG	N2B	Day2	Substantia nigra	Astrocytes	Astrocytes-2
	C2B_ACGTCAAGTTACTGAC	C2B	Day2	Cortex	Excitatory neurons	Ex5a			N2B_TACGGATGTCGAGATG	N2B	Day2	Substantia nigra	Astrocytes	Astrocytes-2
	C2B_ACGTCAATCATGTGGT	C2B	Day2	Cortex	Excitatory neurons	Ex5a			N2B_TACGGTAAGAAACCGC	N2B	Day2	Substantia nigra	Astrocytes	Astrocytes-2
	C2B_ACGTCAATCCAGTAGT	C2B	Day2	Cortex	Excitatory neurons	Ex2			N2B_TACTCATTCGTCTGCT	N2B	Day2	Substantia nigra	Astrocytes	Astrocytes-2
	C2B_ACGTCAATCTGCGACG	C2B	Day2	Cortex	Inhibitory neurons	In6b			N2B_TAGCCGGTCTGCCCTA	N2B	Day2	Substantia nigra	Astrocytes	Astrocytes-2
	C2B_ACTATCTCAAGTAGTA	C2B	Day2	Cortex	Excitatory neurons	Ex2			N2B_TAGTGGTCATAACCTG	N2B	Day2	Substantia nigra	Astrocytes	Astrocytes-2
	C2B_ACTATCTCATCCCATC	C2B	Day2	Cortex	Inhibitory neurons	In8			N2B_TCAATCTTCCGTCAAA	N2B	Day2	Substantia nigra	Astrocytes	Astrocytes-2
	C2B_ACTATCTGTAACGCGA	C2B	Day2	Cortex	Excitatory neurons	Ex1			N2B_TCACGAAGTGAGGCTA	N2B	Day2	Substantia nigra	Astrocytes	Astrocytes-2
	C2B_ACTATCTGTAAGGATT	C2B	Day2	Cortex	Inhibitory neurons	In6b			N2B_TCATTTGCATTGGGCC	N2B	Day2	Substantia nigra	Astrocytes	Astrocytes-2
	C2B_ACTGAACAGCTACCGC	C2B	Day2	Cortex	Excitatory neurons	Ex1			N2B_TCGTACCTCGCCTGTT	N2B	Day2	Substantia nigra	Astrocytes	Astrocytes-2
	C2B_ACTGAACAGGGCTTCC	C2B	Day2	Cortex	Inhibitory neurons	In8			N2B_TCTGGAAAGATAGGAG	N2B	Day2	Substantia nigra	Astrocytes	Astrocytes-2
	C2B_ACTGAACGTGTTTGGT	C2B	Day2	Cortex	Excitatory neurons	Ex1			N2B_TCTGGAACATCGTCGG	N2B	Day2	Substantia nigra	Astrocytes	Astrocytes-2
	C2B_ACTGAACGTTCCGGCA	C2B	Day2	Cortex	Astrocyte	Astrocyte			N2B_TGATTTCAGAAGGACA	N2B	Day2	Substantia nigra	Astrocytes	Astrocytes-2
	C2B_ACTGAACTCTCGGACG	C2B	Day2	Cortex	Excitatory neurons	Ex1			N2B_TGGACGCTCGACGGAA	N2B	Day2	Substantia nigra	Astrocytes	Astrocytes-2
	C2B_ACTGAGTAGCCAGGAT	C2B	Day2	Cortex	Inhibitory neurons	In3			N2B_TGGCTGGAGCTAAGAT	N2B	Day2	Substantia nigra	Astrocytes	Astrocytes-2
	C2B_ACTGAGTAGCCTTGAT	C2B	Day2	Cortex	Astrocyte	Astrocyte			N2B_TGGCTGGCACAGGTTT	N2B	Day2	Substantia nigra	Astrocytes	Astrocytes-2
	C2B_ACTGAGTTCTATCCCG	C2B	Day2	Cortex	Astrocyte	Astrocyte			N2B_TGGGAAGAGGGCTTGA	N2B	Day2	Substantia nigra	Astrocytes	Astrocytes-2
	C2B_ACTGATGCAGCGTTCG	C2B	Day2	Cortex	Excitatory neurons	Ex4			N2B_TGTATTCTCGGTTAAC	N2B	Day2	Substantia nigra	Astrocytes	Astrocytes-2
	C2B_ACTGATGTCTACTTAC	C2B	Day2	Cortex	Inhibitory neurons	In1a			N2B_TTAACTCGTCAACATC	N2B	Day2	Substantia nigra	Astrocytes	Astrocytes-2
	C2B_ACTGCTCAGTAGCGGT	C2B	Day2	Cortex	Inhibitory neurons	In3			N2B_TTAGGACGTGCGGTAA	N2B	Day2	Substantia nigra	Astrocytes	Astrocytes-2
	C2B_ACTGCTCGTTATGTGC	C2B	Day2	Cortex	Excitatory neurons	Ex1			N2B_TTAGGACTCCTAGGGC	N2B	Day2	Substantia nigra	Astrocytes	Astrocytes-2
	C2B_ACTGCTCGTTCCTCCA	C2B	Day2	Cortex	Inhibitory neurons	In6a			N2B_TTAGTTCAGGGTGTTG	N2B	Day2	Substantia nigra	Astrocytes	Astrocytes-2
	C2B_ACTGCTCTCCGTCAAA	C2B	Day2	Cortex	Excitatory neurons	Ex8			N2B_TTCGAAGTCTGGAGCC	N2B	Day2	Substantia nigra	Astrocytes	Astrocytes-2
	C2B_ACTGTCCAGCTAGGCA	C2B	Day2	Cortex	Excitatory neurons	Ex2			N2B_TTCTCAACACGTCTCT	N2B	Day2	Substantia nigra	Astrocytes	Astrocytes-2
	C2B_ACTGTCCGTCTTGCGG	C2B	Day2	Cortex	Excitatory neurons	Ex4			N2B_TTCTCCTAGGTCGGAT	N2B	Day2	Substantia nigra	Astrocytes	Astrocytes-2
	C2B_ACTGTCCTCAACCATG	C2B	Day2	Cortex	Excitatory neurons	Ex1			N3_ACTTGTTGTTAAGATG	N3	Day1	Substantia nigra	DaN	DaNs
	C2B_ACTGTCCTCTGGCGTG	C2B	Day2	Cortex	OPC	OPC			N3_CAGCGACCAGATCCAT	N3	Day1	Substantia nigra	DaN	DaNs
	C2B_ACTTACTAGCTCCTTC	C2B	Day2	Cortex	Inhibitory neurons	In5			N3_GACCAATGTCTCACCT	N3	Day1	Substantia nigra	DaN	DaNs
	C2B_ACTTACTCAATCAGAA	C2B	Day2	Cortex	Inhibitory neurons	In3			N3_GATCGATTCTTGCAAG	N3	Day1	Substantia nigra	DaN	DaNs
	C2B_ACTTACTGTTCCACAA	C2B	Day2	Cortex	Excitatory neurons	Ex5a			N3_TGAAAGATCTTGGGTA	N3	Day1	Substantia nigra	DaN	DaNs
	C2B_ACTTACTTCTTACCTA	C2B	Day2	Cortex	Excitatory neurons	Ex1			N3_TGACTAGTCATCACCC	N3	Day1	Substantia nigra	DaN	DaNs
	C2B_ACTTGTTAGTTCCACA	C2B	Day2	Cortex	OPC	OPC			N3_TTTGCGCTCGGAGGTA	N3	Day1	Substantia nigra	DaN	DaNs
	C2B_ACTTGTTCACTTCTGC	C2B	Day2	Cortex	Astrocyte	Astrocyte			N4_ACTATCTCACCAGGTC	N4	Day1	Substantia nigra	DaN	DaNs
	C2B_ACTTGTTCATCGATGT	C2B	Day2	Cortex	Excitatory neurons	Ex2			N4_ATCATCTCAGATGGCA	N4	Day1	Substantia nigra	DaN	DaNs
	C2B_ACTTGTTGTAAAGTCA	C2B	Day2	Cortex	Excitatory neurons	Ex4			N4_ATTGGACGTTCCCGAG	N4	Day1	Substantia nigra	DaN	DaNs
	C2B_ACTTGTTGTTTAAGCC	C2B	Day2	Cortex	Excitatory neurons	Ex2			N4_CATCCACTCCAAGCCG	N4	Day1	Substantia nigra	DaN	DaNs
	C2B_ACTTGTTTCAATACCG	C2B	Day2	Cortex	Excitatory neurons	Ex2			N4_CATGACATCGAATGGG	N4	Day1	Substantia nigra	DaN	DaNs
	C2B_ACTTGTTTCATAAAGG	C2B	Day2	Cortex	Excitatory neurons	Ex5a			N4_CGTTCTGTCAAAGACA	N4	Day1	Substantia nigra	DaN	DaNs
	C2B_ACTTTCAAGCTAGGCA	C2B	Day2	Cortex	Excitatory neurons	Ex5a			N4_CTCGGGAGTGAAATCA	N4	Day1	Substantia nigra	DaN	DaNs
	C2B_ACTTTCACACCAGATT	C2B	Day2	Cortex	Inhibitory neurons	In6a			N4_CTGGTCTGTCCAAGTT	N4	Day1	Substantia nigra	DaN	DaNs
	C2B_ACTTTCACATATGGTC	C2B	Day2	Cortex	Excitatory neurons	Ex2			N4_GAACATCGTTTGACAC	N4	Day1	Substantia nigra	DaN	DaNs
	C2B_ACTTTCATCAATCACG	C2B	Day2	Cortex	Excitatory neurons	Ex5a			N4_GAGGTGACAATCCGAT	N4	Day1	Substantia nigra	DaN	DaNs
	C2B_AGAATAGAGCGTAATA	C2B	Day2	Cortex	Inhibitory neurons	In5			N4_GGACGTCAGTCATCCA	N4	Day1	Substantia nigra	DaN	DaNs
	C2B_AGAATAGGTTGGTTTG	C2B	Day2	Cortex	Inhibitory neurons	In1a			N4_GTGCTTCGTATAAACG	N4	Day1	Substantia nigra	DaN	DaNs
	C2B_AGAATAGTCAGCTCGG	C2B	Day2	Cortex	Excitatory neurons	Ex1			N4_TACCTATAGTGAACGC	N4	Day1	Substantia nigra	DaN	DaNs
	C2B_AGAATAGTCCTGCCAT	C2B	Day2	Cortex	Astrocyte	Astrocyte			N4_TACGGGCAGACTTTCG	N4	Day1	Substantia nigra	DaN	DaNs
	C2B_AGACGTTCATCCGCGA	C2B	Day2	Cortex	Excitatory neurons	Ex2			N4_TCGAGGCTCTGCTGTC	N4	Day1	Substantia nigra	DaN	DaNs
	C2B_AGACGTTTCGCCTGAG	C2B	Day2	Cortex	Inhibitory neurons	In3			N4_TCTGAGATCCGAACGC	N4	Day1	Substantia nigra	DaN	DaNs
	C2B_AGACGTTTCGGAATCT	C2B	Day2	Cortex	Excitatory neurons	Ex5a			N4_TGACTAGAGACTAGGC	N4	Day1	Substantia nigra	DaN	DaNs
	C2B_AGAGCGACAAATCCGT	C2B	Day2	Cortex	Excitatory neurons	Ex3			N4_TGTTCCGCACATTTCT	N4	Day1	Substantia nigra	DaN	DaNs
	C2B_AGAGCGACAGACAAAT	C2B	Day2	Cortex	Excitatory neurons	Ex2			N4B_AAACCTGAGCGTTCCG	N4B	Day2	Substantia nigra	DaN	DaNs
	C2B_AGAGCGACAGTAACGG	C2B	Day2	Cortex	Excitatory neurons	Ex1			N4B_AACCATGTCACCACCT	N4B	Day2	Substantia nigra	DaN	DaNs
	C2B_AGAGCGAGTACCATCA	C2B	Day2	Cortex	Excitatory neurons	Ex2			N4B_AACTCCCCACGGATAG	N4B	Day2	Substantia nigra	DaN	DaNs
	C2B_AGAGCGAGTGTTTGTG	C2B	Day2	Cortex	Inhibitory neurons	In1a			N4B_AATCGGTGTGTCGCTG	N4B	Day2	Substantia nigra	DaN	DaNs
	C2B_AGAGCTTAGTGTTAGA	C2B	Day2	Cortex	Excitatory neurons	Ex5a			N4B_ACATGGTGTAAGTTCC	N4B	Day2	Substantia nigra	DaN	DaNs
	C2B_AGAGCTTCAGGATCGA	C2B	Day2	Cortex	Excitatory neurons	Ex2			N4B_ACTTTCAAGGTGATAT	N4B	Day2	Substantia nigra	DaN	DaNs
	C2B_AGAGCTTCAGGCAGTA	C2B	Day2	Cortex	Excitatory neurons	Ex3			N4B_ACTTTCAGTTGATTCG	N4B	Day2	Substantia nigra	DaN	DaNs
	C2B_AGAGCTTGTGTGCGTC	C2B	Day2	Cortex	Inhibitory neurons	In6b			N4B_AGGGAGTTCAGGCAAG	N4B	Day2	Substantia nigra	DaN	DaNs
	C2B_AGAGCTTGTTACCAGT	C2B	Day2	Cortex	Excitatory neurons	Ex4			N4B_CCCATACTCACCATAG	N4B	Day2	Substantia nigra	DaN	DaNs
	C2B_AGAGCTTTCCACGAAT	C2B	Day2	Cortex	Excitatory neurons	Ex5a			N4B_CCTACCAGTAAACCTC	N4B	Day2	Substantia nigra	DaN	DaNs
	C2B_AGAGTGGAGCTAGTTC	C2B	Day2	Cortex	Inhibitory neurons	In3			N4B_CGGGTCAGTACAGCAG	N4B	Day2	Substantia nigra	DaN	DaNs
	C2B_AGAGTGGAGGTCATCT	C2B	Day2	Cortex	Inhibitory neurons	In3			N4B_GCTGCAGTCAATCTCT	N4B	Day2	Substantia nigra	DaN	DaNs
	C2B_AGAGTGGCAGGTCGTC	C2B	Day2	Cortex	Excitatory neurons	Ex1			N4B_GTTTCTATCGGACAAG	N4B	Day2	Substantia nigra	DaN	DaNs
	C2B_AGAGTGGCATTTCACT	C2B	Day2	Cortex	Inhibitory neurons	In1c			N4B_TACGGATAGAGGGATA	N4B	Day2	Substantia nigra	DaN	DaNs
	C2B_AGAGTGGGTTCAGCGC	C2B	Day2	Cortex	Astrocyte	Astrocyte			N4B_TAGAGCTAGAGCCTAG	N4B	Day2	Substantia nigra	DaN	DaNs
	C2B_AGAGTGGTCTCCGGTT	C2B	Day2	Cortex	Excitatory neurons	Ex2			N4B_TATTACCAGTACGCGA	N4B	Day2	Substantia nigra	DaN	DaNs
	C2B_AGATCTGAGCGACGTA	C2B	Day2	Cortex	Excitatory neurons	Ex1			N4B_TCAGGTAGTTTGACTG	N4B	Day2	Substantia nigra	DaN	DaNs
	C2B_AGATCTGCACCACCAG	C2B	Day2	Cortex	Excitatory neurons	Ex1			N4B_TGACAACGTGGACGAT	N4B	Day2	Substantia nigra	DaN	DaNs
	C2B_AGATCTGCACTGCCAG	C2B	Day2	Cortex	Inhibitory neurons	In1c			N4B_TGTCCCACATCCCACT	N4B	Day2	Substantia nigra	DaN	DaNs
	C2B_AGATCTGCATCCCATC	C2B	Day2	Cortex	Excitatory neurons	Ex5a			N4B_TGTGTTTGTCGGATCC	N4B	Day2	Substantia nigra	DaN	DaNs
	C2B_AGATCTGCATTCTTAC	C2B	Day2	Cortex	Inhibitory neurons	In6a			N4B_TTAACTCGTGGTCTCG	N4B	Day2	Substantia nigra	DaN	DaNs
	C2B_AGATCTGGTTTAAGCC	C2B	Day2	Cortex	Inhibitory neurons	In6b			N4B_TTCCCAGCATGCAATC	N4B	Day2	Substantia nigra	DaN	DaNs
	C2B_AGATCTGTCACCAGGC	C2B	Day2	Cortex	Excitatory neurons	Ex1			N5_ATTACTCGTACCGGCT	N5	Day1	Substantia nigra	DaN	DaNs
	C2B_AGATCTGTCAGGTAAA	C2B	Day2	Cortex	Inhibitory neurons	In6a			N5_CATGCCTGTTACGCGC	N5	Day1	Substantia nigra	DaN	DaNs
	C2B_AGATCTGTCCGTCATC	C2B	Day2	Cortex	Excitatory neurons	Ex1			N5B_AAAGTAGAGGAATGGA	N5B	Day2	Substantia nigra	DaN	DaNs
	C2B_AGATCTGTCTGTACGA	C2B	Day2	Cortex	Excitatory neurons	Ex4			N5B_AGCGTATGTTCTGGTA	N5B	Day2	Substantia nigra	DaN	DaNs
	C2B_AGATTGCAGTCCTCCT	C2B	Day2	Cortex	Astrocyte	Astrocyte			N5B_ATCGAGTAGACGCACA	N5B	Day2	Substantia nigra	DaN	DaNs
	C2B_AGATTGCCATTAGGCT	C2B	Day2	Cortex	Astrocyte	Astrocyte			N5B_ATGAGGGTCGATAGAA	N5B	Day2	Substantia nigra	DaN	DaNs
	C2B_AGATTGCGTAAGGGAA	C2B	Day2	Cortex	Excitatory neurons	Ex8			N5B_ATTGGACTCGTACGGC	N5B	Day2	Substantia nigra	DaN	DaNs
	C2B_AGCAGCCAGGGCTTGA	C2B	Day2	Cortex	Inhibitory neurons	In3			N5B_CAGGTGCAGAGTTGGC	N5B	Day2	Substantia nigra	DaN	DaNs
	C2B_AGCAGCCCACCAGCAC	C2B	Day2	Cortex	Excitatory neurons	Ex1			N5B_CCCTCCTGTGGCAAAC	N5B	Day2	Substantia nigra	DaN	DaNs
	C2B_AGCAGCCCAGATGAGC	C2B	Day2	Cortex	Excitatory neurons	Ex1			N5B_CCGTGGATCAGATAAG	N5B	Day2	Substantia nigra	DaN	DaNs
	C2B_AGCAGCCGTATGAAAC	C2B	Day2	Cortex	Astrocyte	Astrocyte			N5B_CGCGTTTAGTATCGAA	N5B	Day2	Substantia nigra	DaN	DaNs
	C2B_AGCAGCCGTGTGAATA	C2B	Day2	Cortex	OPC	OPC			N5B_CGGCTAGCAGGATCGA	N5B	Day2	Substantia nigra	DaN	DaNs
	C2B_AGCAGCCTCACCGTAA	C2B	Day2	Cortex	Excitatory neurons	Ex1			N5B_CTAGTGATCCTATGTT	N5B	Day2	Substantia nigra	DaN	DaNs
	C2B_AGCAGCCTCCATTCTA	C2B	Day2	Cortex	Excitatory neurons	Ex6b			N5B_CTGATCCTCATTTGGG	N5B	Day2	Substantia nigra	DaN	DaNs
	C2B_AGCAGCCTCCCACTTG	C2B	Day2	Cortex	Inhibitory neurons	In4b			N5B_GAACCTAAGCCAGTTT	N5B	Day2	Substantia nigra	DaN	DaNs
	C2B_AGCATACAGAGTCTGG	C2B	Day2	Cortex	Astrocyte	Astrocyte			N5B_GCGGGTTGTAAGTGGC	N5B	Day2	Substantia nigra	DaN	DaNs
	C2B_AGCATACTCGACCAGC	C2B	Day2	Cortex	Excitatory neurons	Ex1			N5B_GGAATAACAGATGAGC	N5B	Day2	Substantia nigra	DaN	DaNs
	C2B_AGCCTAAAGAGAACAG	C2B	Day2	Cortex	Excitatory neurons	Ex1			N5B_GGCTGGTTCGTGGTCG	N5B	Day2	Substantia nigra	DaN	DaNs
	C2B_AGCCTAACAATACGCT	C2B	Day2	Cortex	Astrocyte	Astrocyte			N5B_GTGCAGCGTCAAAGCG	N5B	Day2	Substantia nigra	DaN	DaNs
	C2B_AGCCTAACAGCCAATT	C2B	Day2	Cortex	Excitatory neurons	Ex5a			N5B_GTGTTAGTCTACTTAC	N5B	Day2	Substantia nigra	DaN	DaNs
	C2B_AGCCTAAGTGGTAACG	C2B	Day2	Cortex	Inhibitory neurons	In8			N5B_GTTCATTGTTTAGGAA	N5B	Day2	Substantia nigra	DaN	DaNs
	C2B_AGCCTAAGTGTCGCTG	C2B	Day2	Cortex	Inhibitory neurons	In4a			N5B_TCAGGTAGTGCTCTTC	N5B	Day2	Substantia nigra	DaN	DaNs
	C2B_AGCCTAATCACCTTAT	C2B	Day2	Cortex	Excitatory neurons	Ex4			N5B_TGCCAAACAATGGAAT	N5B	Day2	Substantia nigra	DaN	DaNs
	C2B_AGCCTAATCCTACAGA	C2B	Day2	Cortex	Excitatory neurons	Ex1			N5B_TGCCAAAGTCGAACAG	N5B	Day2	Substantia nigra	DaN	DaNs
	C2B_AGCCTAATCTACCAGA	C2B	Day2	Cortex	Excitatory neurons	Ex1			N5B_TGGGCGTCACAGGCCT	N5B	Day2	Substantia nigra	DaN	DaNs
	C2B_AGCGGTCAGACTAGGC	C2B	Day2	Cortex	Excitatory neurons	Ex2			N1B_ATCACGACAATGGTCT	N1B	Day2	Substantia nigra	Endothelial	Endothelial
	C2B_AGCGGTCAGAGAACAG	C2B	Day2	Cortex	Excitatory neurons	Ex4			N1B_GGATGTTTCTGGCGAC	N1B	Day2	Substantia nigra	Endothelial	Endothelial
	C2B_AGCGGTCAGGCAAAGA	C2B	Day2	Cortex	Inhibitory neurons	In8			N1B_GTGTGCGCACTGTGTA	N1B	Day2	Substantia nigra	Endothelial	Endothelial
	C2B_AGCGGTCCATCCCACT	C2B	Day2	Cortex	Excitatory neurons	Ex2			N2B_ACCCACTTCCCATTTA	N2B	Day2	Substantia nigra	Endothelial	Endothelial
	C2B_AGCGGTCCATTCACTT	C2B	Day2	Cortex	Astrocyte	Astrocyte			N2B_CCACGGACACGTAAGG	N2B	Day2	Substantia nigra	Endothelial	Endothelial
	C2B_AGCGGTCTCTTGGGTA	C2B	Day2	Cortex	Excitatory neurons	Ex2			N2B_CCTATTACATCGGTTA	N2B	Day2	Substantia nigra	Endothelial	Endothelial
	C2B_AGCGTATAGAAACCGC	C2B	Day2	Cortex	Excitatory neurons	Ex4			N2B_CTGAAGTCATACGCTA	N2B	Day2	Substantia nigra	Endothelial	Endothelial
	C2B_AGCGTATAGAGGTTAT	C2B	Day2	Cortex	Excitatory neurons	Ex3			N2B_TATCTCAAGAGAACAG	N2B	Day2	Substantia nigra	Endothelial	Endothelial
	C2B_AGCGTATAGCCAGTAG	C2B	Day2	Cortex	Excitatory neurons	Ex4			N3_ACACCGGCATTGCGGC	N3	Day1	Substantia nigra	Endothelial	Endothelial
	C2B_AGCGTATCAGATCCAT	C2B	Day2	Cortex	Inhibitory neurons	In1a			N3_ACGGAGAGTGCGCTTG	N3	Day1	Substantia nigra	Endothelial	Endothelial
	C2B_AGCGTATTCCTTTCTC	C2B	Day2	Cortex	Inhibitory neurons	In6b			N3_ACGGGCTCATCGATGT	N3	Day1	Substantia nigra	Endothelial	Endothelial
	C2B_AGCGTCGAGATAGTCA	C2B	Day2	Cortex	Excitatory neurons	Ex5b			N3_AGAATAGCAAACGCGA	N3	Day1	Substantia nigra	Endothelial	Endothelial
	C2B_AGCGTCGGTGACAAAT	C2B	Day2	Cortex	Excitatory neurons	Ex1			N3_AGGCCGTAGACAGAGA	N3	Day1	Substantia nigra	Endothelial	Endothelial
	C2B_AGCGTCGGTGAGCGAT	C2B	Day2	Cortex	Excitatory neurons	Ex2			N3_CACACTCAGTTTAGGA	N3	Day1	Substantia nigra	Endothelial	Endothelial
	C2B_AGCTCCTAGTACGATA	C2B	Day2	Cortex	Inhibitory neurons	In4a			N3_CAGAGAGGTCGGGTCT	N3	Day1	Substantia nigra	Endothelial	Endothelial
	C2B_AGCTCCTCACCCATGG	C2B	Day2	Cortex	Inhibitory neurons	In6b			N3_CAGATCACATTCTCAT	N3	Day1	Substantia nigra	Endothelial	Endothelial
	C2B_AGCTCCTGTCAAACTC	C2B	Day2	Cortex	Astrocyte	Astrocyte			N3_CAGCAGCAGAACAATC	N3	Day1	Substantia nigra	Endothelial	Endothelial
	C2B_AGCTCCTGTGCACTTA	C2B	Day2	Cortex	Inhibitory neurons	In6b			N3_CATATTCTCGTCTGAA	N3	Day1	Substantia nigra	Endothelial	Endothelial
	C2B_AGCTCCTTCTCTGAGA	C2B	Day2	Cortex	Inhibitory neurons	In5			N3_CATCAAGAGTCAAGCG	N3	Day1	Substantia nigra	Endothelial	Endothelial
	C2B_AGCTCCTTCTGAGGGA	C2B	Day2	Cortex	Excitatory neurons	Ex5a			N3_CATCAGACACTTACGA	N3	Day1	Substantia nigra	Endothelial	Endothelial
	C2B_AGCTCTCCATGTCGAT	C2B	Day2	Cortex	Excitatory neurons	Ex4			N3_CATCCACCATGTTGAC	N3	Day1	Substantia nigra	Endothelial	Endothelial
	C2B_AGCTCTCTCATCATTC	C2B	Day2	Cortex	Excitatory neurons	Ex1			N3_CGTCAGGGTTTAGGAA	N3	Day1	Substantia nigra	Endothelial	Endothelial
	C2B_AGCTCTCTCGGAATCT	C2B	Day2	Cortex	Excitatory neurons	Ex1			N3_CGTGTCTTCGAACGGA	N3	Day1	Substantia nigra	Endothelial	Endothelial
	C2B_AGCTTGACAACTGGCC	C2B	Day2	Cortex	Excitatory neurons	Ex2			N3_CGTTGGGCAGGTCCAC	N3	Day1	Substantia nigra	Endothelial	Endothelial
	C2B_AGCTTGACAATCGAAA	C2B	Day2	Cortex	Astrocyte	Astrocyte			N3_CTAGAGTCAGCCAGAA	N3	Day1	Substantia nigra	Endothelial	Endothelial
	C2B_AGCTTGAGTAACGTTC	C2B	Day2	Cortex	Excitatory neurons	Ex1			N3_CTCGTACAGCTAACAA	N3	Day1	Substantia nigra	Endothelial	Endothelial
	C2B_AGCTTGAGTCTAGAGG	C2B	Day2	Cortex	Excitatory neurons	Ex5a			N3_GAAATGACAATACGCT	N3	Day1	Substantia nigra	Endothelial	Endothelial
	C2B_AGCTTGAGTGTGCGTC	C2B	Day2	Cortex	Inhibitory neurons	In1a			N3_GAAGCAGCATTCGACA	N3	Day1	Substantia nigra	Endothelial	Endothelial
	C2B_AGCTTGATCAACTCTT	C2B	Day2	Cortex	Excitatory neurons	Ex1			N3_GAATAAGTCGTTTAGG	N3	Day1	Substantia nigra	Endothelial	Endothelial
	C2B_AGGCCACAGAAACCAT	C2B	Day2	Cortex	Inhibitory neurons	In6a			N3_GACCTGGAGCGTAATA	N3	Day1	Substantia nigra	Endothelial	Endothelial
	C2B_AGGCCACAGATTACCC	C2B	Day2	Cortex	Excitatory neurons	Ex2			N3_GATCGATGTATATCCG	N3	Day1	Substantia nigra	Endothelial	Endothelial
	C2B_AGGCCACGTCTGGAGA	C2B	Day2	Cortex	Inhibitory neurons	In1c			N3_GCAAACTGTGTTGGGA	N3	Day1	Substantia nigra	Endothelial	Endothelial
	C2B_AGGCCACGTGCTGTAT	C2B	Day2	Cortex	Excitatory neurons	Ex2			N3_GCACATAAGTTTAGGA	N3	Day1	Substantia nigra	Endothelial	Endothelial
	C2B_AGGCCACTCACCCTCA	C2B	Day2	Cortex	Excitatory neurons	Ex3			N3_GCACATATCTCCTATA	N3	Day1	Substantia nigra	Endothelial	Endothelial
	C2B_AGGCCACTCATGCAAC	C2B	Day2	Cortex	Excitatory neurons	Ex1			N3_GCATGATTCTCGGACG	N3	Day1	Substantia nigra	Endothelial	Endothelial
	C2B_AGGCCACTCCGTACAA	C2B	Day2	Cortex	Inhibitory neurons	In4b			N3_GGCGACTGTGATAAGT	N3	Day1	Substantia nigra	Endothelial	Endothelial
	C2B_AGGCCACTCGGAGCAA	C2B	Day2	Cortex	Inhibitory neurons	In8			N3_GGCGTGTTCTTGTTTG	N3	Day1	Substantia nigra	Endothelial	Endothelial
	C2B_AGGCCGTAGAAGCCCA	C2B	Day2	Cortex	Excitatory neurons	Ex1			N3_GGCTGGTTCCGTCAAA	N3	Day1	Substantia nigra	Endothelial	Endothelial
	C2B_AGGCCGTAGCAGACTG	C2B	Day2	Cortex	Inhibitory neurons	In3			N3_GGGAGATCAGTCGTGC	N3	Day1	Substantia nigra	Endothelial	Endothelial
	C2B_AGGCCGTAGCGAGAAA	C2B	Day2	Cortex	Astrocyte	Astrocyte			N3_GGGTTGCGTTCGTGAT	N3	Day1	Substantia nigra	Endothelial	Endothelial
	C2B_AGGCCGTAGTGACATA	C2B	Day2	Cortex	Excitatory neurons	Ex1			N3_GTACTCCGTACGCACC	N3	Day1	Substantia nigra	Endothelial	Endothelial
	C2B_AGGCCGTGTAAGTTCC	C2B	Day2	Cortex	Inhibitory neurons	In6b			N3_GTAGGCCGTCTAGTGT	N3	Day1	Substantia nigra	Endothelial	Endothelial
	C2B_AGGCCGTGTAGAAAGG	C2B	Day2	Cortex	Excitatory neurons	Ex4			N3_TAGGCATGTAGGCATG	N3	Day1	Substantia nigra	Endothelial	Endothelial
	C2B_AGGCCGTGTCCAGTTA	C2B	Day2	Cortex	Excitatory neurons	Ex2			N3_TAGTTGGTCGCAGGCT	N3	Day1	Substantia nigra	Endothelial	Endothelial
	C2B_AGGCCGTTCGCCATAA	C2B	Day2	Cortex	Excitatory neurons	Ex2			N3_TGACGGCAGTGAACAT	N3	Day1	Substantia nigra	Endothelial	Endothelial
	C2B_AGGCCGTTCGTGACAT	C2B	Day2	Cortex	Excitatory neurons	Ex1			N3_TGCACCTGTTATCGGT	N3	Day1	Substantia nigra	Endothelial	Endothelial
	C2B_AGGGAGTAGACTACAA	C2B	Day2	Cortex	Inhibitory neurons	In4a			N3_TGCGGGTGTGTGGCTC	N3	Day1	Substantia nigra	Endothelial	Endothelial
	C2B_AGGGAGTAGAGTACAT	C2B	Day2	Cortex	Inhibitory neurons	In4b			N3_TTGACTTGTCGCGGTT	N3	Day1	Substantia nigra	Endothelial	Endothelial
	C2B_AGGGAGTCAGATTGCT	C2B	Day2	Cortex	Inhibitory neurons	In1c			N3_TTGCGTCGTTAAGAAC	N3	Day1	Substantia nigra	Endothelial	Endothelial
	C2B_AGGGAGTGTATAAACG	C2B	Day2	Cortex	Excitatory neurons	Ex1			N4_CGAGCCAGTGTTCGAT	N4	Day1	Substantia nigra	Endothelial	Endothelial
	C2B_AGGGAGTTCTGTCAAG	C2B	Day2	Cortex	Excitatory neurons	Ex4			N4_CTAGCCTCAAGCCGTC	N4	Day1	Substantia nigra	Endothelial	Endothelial
	C2B_AGGGATGAGGATATAC	C2B	Day2	Cortex	Inhibitory neurons	In1c			N4_GCTCCTACATGCAACT	N4	Day1	Substantia nigra	Endothelial	Endothelial
	C2B_AGGGATGAGTAGATGT	C2B	Day2	Cortex	Excitatory neurons	Ex2			N4_TGGACGCTCCCGACTT	N4	Day1	Substantia nigra	Endothelial	Endothelial
	C2B_AGGGATGAGTCTCCTC	C2B	Day2	Cortex	Excitatory neurons	Ex4			N4B_GGACATTAGTAGGTGC	N4B	Day2	Substantia nigra	Endothelial	Endothelial
	C2B_AGGGATGGTCAATACC	C2B	Day2	Cortex	Astrocyte	Astrocyte			N4B_GTGTTAGTCGAGAACG	N4B	Day2	Substantia nigra	Endothelial	Endothelial
	C2B_AGGGTGACAATGCCAT	C2B	Day2	Cortex	Excitatory neurons	Ex2			N4B_TCAGGTACATCCTAGA	N4B	Day2	Substantia nigra	Endothelial	Endothelial
	C2B_AGGGTGAGTGGGTCAA	C2B	Day2	Cortex	Inhibitory neurons	In4b			N5_ACAGCCGAGCCCAGCT	N5	Day1	Substantia nigra	Endothelial	Endothelial
	C2B_AGGGTGATCTTGTATC	C2B	Day2	Cortex	Excitatory neurons	Ex1			N5_AGTAGTCTCGCCATAA	N5	Day1	Substantia nigra	Endothelial	Endothelial
	C2B_AGGTCATCAAAGTGCG	C2B	Day2	Cortex	Inhibitory neurons	In3			N5_ATTATCCAGCTGGAAC	N5	Day1	Substantia nigra	Endothelial	Endothelial
	C2B_AGGTCATCAATGGATA	C2B	Day2	Cortex	OPC	OPC			N5_CATGGCGAGCCGCCTA	N5	Day1	Substantia nigra	Endothelial	Endothelial
	C2B_AGGTCATCACACATGT	C2B	Day2	Cortex	Astrocyte	Astrocyte			N5_CCGTTCAAGGTAAACT	N5	Day1	Substantia nigra	Endothelial	Endothelial
	C2B_AGGTCATCACCGCTAG	C2B	Day2	Cortex	Inhibitory neurons	In6a			N5_CCTTCCCGTGCGAAAC	N5	Day1	Substantia nigra	Endothelial	Endothelial
	C2B_AGGTCATCAGTTCATG	C2B	Day2	Cortex	Excitatory neurons	Ex2			N5_CGTAGGCGTGCCTTGG	N5	Day1	Substantia nigra	Endothelial	Endothelial
	C2B_AGGTCATGTACGCACC	C2B	Day2	Cortex	Excitatory neurons	Ex1			N5_CTGCGGAGTGCAGACA	N5	Day1	Substantia nigra	Endothelial	Endothelial
	C2B_AGGTCATGTAGTGAAT	C2B	Day2	Cortex	Astrocyte	Astrocyte			N5_TCCCGATTCAGCACAT	N5	Day1	Substantia nigra	Endothelial	Endothelial
	C2B_AGGTCATGTATGAATG	C2B	Day2	Cortex	Excitatory neurons	Ex2			N5_TGGACGCAGTGGGTTG	N5	Day1	Substantia nigra	Endothelial	Endothelial
	C2B_AGGTCATGTCCTCTTG	C2B	Day2	Cortex	Inhibitory neurons	In4b			N5_TTCTACAAGCCGCCTA	N5	Day1	Substantia nigra	Endothelial	Endothelial
	C2B_AGGTCATGTCTCTCGT	C2B	Day2	Cortex	Excitatory neurons	Ex1			N5B_CGAACATGTGGCTCCA	N5B	Day2	Substantia nigra	Endothelial	Endothelial
	C2B_AGGTCATTCGGTGTTA	C2B	Day2	Cortex	Inhibitory neurons	In3			N5B_CGAGAAGGTTGCGTTA	N5B	Day2	Substantia nigra	Endothelial	Endothelial
	C2B_AGGTCATTCTCGTTTA	C2B	Day2	Cortex	Excitatory neurons	Ex4			N5B_CTCGTCAAGCGCTTAT	N5B	Day2	Substantia nigra	Endothelial	Endothelial
	C2B_AGGTCCGCAGCAGTTT	C2B	Day2	Cortex	Inhibitory neurons	In6b			N5B_GCTCCTAAGTTGCAGG	N5B	Day2	Substantia nigra	Endothelial	Endothelial
	C2B_AGGTCCGCATCTATGG	C2B	Day2	Cortex	Excitatory neurons	Ex4			N5B_GGATTACAGAAGGTGA	N5B	Day2	Substantia nigra	Endothelial	Endothelial
	C2B_AGGTCCGTCCTAGTGA	C2B	Day2	Cortex	Astrocyte	Astrocyte			N5B_TACAGTGTCGACGGAA	N5B	Day2	Substantia nigra	Endothelial	Endothelial
	C2B_AGGTCCGTCTGATTCT	C2B	Day2	Cortex	Excitatory neurons	Ex1			N5B_TATCAGGGTTACGTCA	N5B	Day2	Substantia nigra	Endothelial	Endothelial
	C2B_AGTAGTCAGTGCCAGA	C2B	Day2	Cortex	Excitatory neurons	Ex2			N1B_ACAGCCGCAGCTATTG	N1B	Day2	Substantia nigra	GABA neurons	GABA neurons
	C2B_AGTAGTCGTAATCACC	C2B	Day2	Cortex	Excitatory neurons	Ex2			N1B_ACAGCTATCCTCGCAT	N1B	Day2	Substantia nigra	GABA neurons	GABA neurons
	C2B_AGTAGTCTCATGTGGT	C2B	Day2	Cortex	Inhibitory neurons	In1c			N1B_CACACCTAGCGCTTAT	N1B	Day2	Substantia nigra	GABA neurons	GABA neurons
	C2B_AGTAGTCTCTCTGAGA	C2B	Day2	Cortex	Excitatory neurons	Ex4			N1B_CAGTAACGTTGGGACA	N1B	Day2	Substantia nigra	GABA neurons	GABA neurons
	C2B_AGTAGTCTCTTGTCAT	C2B	Day2	Cortex	Inhibitory neurons	In6b			N1B_CATTATCAGCGTAGTG	N1B	Day2	Substantia nigra	GABA neurons	GABA neurons
	C2B_AGTCTTTAGGATGTAT	C2B	Day2	Cortex	Inhibitory neurons	In1c			N1B_CCATTCGGTGCACTTA	N1B	Day2	Substantia nigra	GABA neurons	GABA neurons
	C2B_AGTCTTTCAATCTACG	C2B	Day2	Cortex	Astrocyte	Astrocyte			N1B_CCGTACTGTGAAATCA	N1B	Day2	Substantia nigra	GABA neurons	GABA neurons
	C2B_AGTCTTTGTACCCAAT	C2B	Day2	Cortex	Inhibitory neurons	In6b			N1B_GACTGCGTCATTGCCC	N1B	Day2	Substantia nigra	GABA neurons	GABA neurons
	C2B_AGTCTTTTCGTGGACC	C2B	Day2	Cortex	Inhibitory neurons	In6a			N1B_GACTGCGTCCCGACTT	N1B	Day2	Substantia nigra	GABA neurons	GABA neurons
	C2B_AGTGAGGAGTGGGTTG	C2B	Day2	Cortex	Astrocyte	Astrocyte			N1B_GGACAGATCGTACGGC	N1B	Day2	Substantia nigra	GABA neurons	GABA neurons
	C2B_AGTGAGGCAGCTGCTG	C2B	Day2	Cortex	Inhibitory neurons	In6b			N1B_GGATGTTGTTTGTGTG	N1B	Day2	Substantia nigra	GABA neurons	GABA neurons
	C2B_AGTGAGGCATCAGTAC	C2B	Day2	Cortex	Excitatory neurons	Ex2			N2B_AAAGCAATCGGTCTAA	N2B	Day2	Substantia nigra	GABA neurons	GABA neurons
	C2B_AGTGAGGGTTCGTTGA	C2B	Day2	Cortex	Inhibitory neurons	In6a			N2B_ATCCGAATCAGAGCTT	N2B	Day2	Substantia nigra	GABA neurons	GABA neurons
	C2B_AGTGAGGTCACGGTTA	C2B	Day2	Cortex	Excitatory neurons	Ex1			N2B_ATCGAGTTCTAGCACA	N2B	Day2	Substantia nigra	GABA neurons	GABA neurons
	C2B_AGTGAGGTCATAACCG	C2B	Day2	Cortex	Excitatory neurons	Ex1			N2B_CACCTTGGTCACTTCC	N2B	Day2	Substantia nigra	GABA neurons	GABA neurons
	C2B_AGTGAGGTCCAGAGGA	C2B	Day2	Cortex	Excitatory neurons	Ex2			N2B_CCTATTAAGGAATGGA	N2B	Day2	Substantia nigra	GABA neurons	GABA neurons
	C2B_AGTGGGACACCGAATT	C2B	Day2	Cortex	Excitatory neurons	Ex1			N2B_TAGCCGGCACGAGAGT	N2B	Day2	Substantia nigra	GABA neurons	GABA neurons
	C2B_AGTGGGACACGGTAAG	C2B	Day2	Cortex	Excitatory neurons	Ex1			N2B_TAGGCATCAGGAACGT	N2B	Day2	Substantia nigra	GABA neurons	GABA neurons
	C2B_AGTGGGATCTTGACGA	C2B	Day2	Cortex	Excitatory neurons	Ex1			N4_AAACGGGCACGACTCG	N4	Day1	Substantia nigra	GABA neurons	GABA neurons
	C2B_AGTGTCAAGAATGTTG	C2B	Day2	Cortex	Excitatory neurons	Ex1			N4_AACACGTTCTCAAGTG	N4	Day1	Substantia nigra	GABA neurons	GABA neurons
	C2B_AGTGTCAAGAGCTTCT	C2B	Day2	Cortex	Excitatory neurons	Ex3			N4_AATCGGTCAGGTCTCG	N4	Day1	Substantia nigra	GABA neurons	GABA neurons
	C2B_AGTGTCACAGGCTCAC	C2B	Day2	Cortex	Excitatory neurons	Ex1			N4_AGAGTGGGTCGAAAGC	N4	Day1	Substantia nigra	GABA neurons	GABA neurons
	C2B_AGTGTCATCCCATTAT	C2B	Day2	Cortex	Excitatory neurons	Ex1			N4_AGGTCCGCAGGCTGAA	N4	Day1	Substantia nigra	GABA neurons	GABA neurons
	C2B_AGTGTCATCTGCTTGC	C2B	Day2	Cortex	Excitatory neurons	Ex1			N4_ATGTGTGAGGTGATTA	N4	Day1	Substantia nigra	GABA neurons	GABA neurons
	C2B_AGTTGGTAGGTGCAAC	C2B	Day2	Cortex	Inhibitory neurons	In3			N4_ATTGGTGGTAGTGAAT	N4	Day1	Substantia nigra	GABA neurons	GABA neurons
	C2B_AGTTGGTCAAGGTTCT	C2B	Day2	Cortex	Excitatory neurons	Ex2			N4_CAGAATCTCGGAAACG	N4	Day1	Substantia nigra	GABA neurons	GABA neurons
	C2B_AGTTGGTGTTGGTAAA	C2B	Day2	Cortex	Inhibitory neurons	In1c			N4_CATCAGATCCCGGATG	N4	Day1	Substantia nigra	GABA neurons	GABA neurons
	C2B_ATAACGCGTAAGAGGA	C2B	Day2	Cortex	Excitatory neurons	Ex2			N4_CATCCACTCCTTAATC	N4	Day1	Substantia nigra	GABA neurons	GABA neurons
	C2B_ATAACGCTCCAGAGGA	C2B	Day2	Cortex	Excitatory neurons	Ex3			N4_CGGACTGGTTCTGTTT	N4	Day1	Substantia nigra	GABA neurons	GABA neurons
	C2B_ATAACGCTCTCACATT	C2B	Day2	Cortex	Excitatory neurons	Ex2			N4_CGTCAGGGTTCAGGCC	N4	Day1	Substantia nigra	GABA neurons	GABA neurons
	C2B_ATAAGAGCATCGGAAG	C2B	Day2	Cortex	Inhibitory neurons	In6b			N4_CGTCCATTCGCAAACT	N4	Day1	Substantia nigra	GABA neurons	GABA neurons
	C2B_ATAAGAGCATGGTTGT	C2B	Day2	Cortex	Inhibitory neurons	In3			N4_CTCCTAGAGACAAGCC	N4	Day1	Substantia nigra	GABA neurons	GABA neurons
	C2B_ATAGACCAGCAGCGTA	C2B	Day2	Cortex	Excitatory neurons	Ex2			N4_CTGTGCTCATTGTGCA	N4	Day1	Substantia nigra	GABA neurons	GABA neurons
	C2B_ATAGACCAGTTATCGC	C2B	Day2	Cortex	Excitatory neurons	Ex2			N4_GGACAGAAGGTGGGTT	N4	Day1	Substantia nigra	GABA neurons	GABA neurons
	C2B_ATAGACCCAAAGGAAG	C2B	Day2	Cortex	Excitatory neurons	Ex2			N4_GGGATGAAGTGTCCAT	N4	Day1	Substantia nigra	GABA neurons	GABA neurons
	C2B_ATAGACCGTCGGCACT	C2B	Day2	Cortex	Excitatory neurons	Ex2			N4_GGGTTGCTCCACGAAT	N4	Day1	Substantia nigra	GABA neurons	GABA neurons
	C2B_ATCACGACATAACCTG	C2B	Day2	Cortex	Inhibitory neurons	In4a			N4_GTCCTCAAGGACGAAA	N4	Day1	Substantia nigra	GABA neurons	GABA neurons
	C2B_ATCACGAGTACAGACG	C2B	Day2	Cortex	Excitatory neurons	Ex5b			N4_GTGTTAGGTTCTCATT	N4	Day1	Substantia nigra	GABA neurons	GABA neurons
	C2B_ATCATCTCAAACTGCT	C2B	Day2	Cortex	Excitatory neurons	Ex2			N4_TCACGAAGTCGAATCT	N4	Day1	Substantia nigra	GABA neurons	GABA neurons
	C2B_ATCATCTCATTTCAGG	C2B	Day2	Cortex	Excitatory neurons	Ex1			N4_TCGAGGCTCTGCAAGT	N4	Day1	Substantia nigra	GABA neurons	GABA neurons
	C2B_ATCATCTGTCCGAATT	C2B	Day2	Cortex	Inhibitory neurons	In1c			N4_TCGGGACCACGGACAA	N4	Day1	Substantia nigra	GABA neurons	GABA neurons
	C2B_ATCATCTGTCGCGTGT	C2B	Day2	Cortex	Excitatory neurons	Ex1			N4_TCGTAGACAATACGCT	N4	Day1	Substantia nigra	GABA neurons	GABA neurons
	C2B_ATCATCTTCAGTGCAT	C2B	Day2	Cortex	Excitatory neurons	Ex2			N4_TGCCAAAAGATGTAAC	N4	Day1	Substantia nigra	GABA neurons	GABA neurons
	C2B_ATCATCTTCCAGATCA	C2B	Day2	Cortex	Excitatory neurons	Ex1			N4_TGCCAAAGTACAGACG	N4	Day1	Substantia nigra	GABA neurons	GABA neurons
	C2B_ATCATGGAGAGCTTCT	C2B	Day2	Cortex	Inhibitory neurons	In1c			N4_TTCCCAGAGTGTACGG	N4	Day1	Substantia nigra	GABA neurons	GABA neurons
	C2B_ATCATGGAGTGAAGAG	C2B	Day2	Cortex	Excitatory neurons	Ex4			N4B_AACGTTGCATACCATG	N4B	Day2	Substantia nigra	GABA neurons	GABA neurons
	C2B_ATCATGGCACCTCGGA	C2B	Day2	Cortex	Inhibitory neurons	In8			N4B_AACTGGTTCATCGGAT	N4B	Day2	Substantia nigra	GABA neurons	GABA neurons
	C2B_ATCATGGCACGAGAGT	C2B	Day2	Cortex	Astrocyte	Astrocyte			N4B_AAGGCAGAGAGTCTGG	N4B	Day2	Substantia nigra	GABA neurons	GABA neurons
	C2B_ATCATGGGTACGACCC	C2B	Day2	Cortex	Excitatory neurons	Ex1			N4B_AATCGGTGTGCCTTGG	N4B	Day2	Substantia nigra	GABA neurons	GABA neurons
	C2B_ATCATGGGTTATCACG	C2B	Day2	Cortex	Excitatory neurons	Ex5a			N4B_ACACCGGTCCTTGCCA	N4B	Day2	Substantia nigra	GABA neurons	GABA neurons
	C2B_ATCATGGTCCTTGGTC	C2B	Day2	Cortex	Inhibitory neurons	In1c			N4B_ACTTTCAAGGGCATGT	N4B	Day2	Substantia nigra	GABA neurons	GABA neurons
	C2B_ATCATGGTCTGTACGA	C2B	Day2	Cortex	Astrocyte	Astrocyte			N4B_ACTTTCAGTTCCACGG	N4B	Day2	Substantia nigra	GABA neurons	GABA neurons
	C2B_ATCCACCAGCATGGCA	C2B	Day2	Cortex	Excitatory neurons	Ex5a			N4B_AGCCTAAGTAGCTCCG	N4B	Day2	Substantia nigra	GABA neurons	GABA neurons
	C2B_ATCCACCCAAGAGTCG	C2B	Day2	Cortex	Excitatory neurons	Ex5a			N4B_AGCGGTCCATCACCCT	N4B	Day2	Substantia nigra	GABA neurons	GABA neurons
	C2B_ATCCACCTCATACGGT	C2B	Day2	Cortex	Astrocyte	Astrocyte			N4B_AGTGAGGTCAAACCAC	N4B	Day2	Substantia nigra	GABA neurons	GABA neurons
	C2B_ATCCACCTCGCCTGAG	C2B	Day2	Cortex	Excitatory neurons	Ex5a			N4B_ATAACGCCAAGCGTAG	N4B	Day2	Substantia nigra	GABA neurons	GABA neurons
	C2B_ATCCACCTCTAGAGTC	C2B	Day2	Cortex	Excitatory neurons	Ex2			N4B_CAACCTCCACGAGGTA	N4B	Day2	Substantia nigra	GABA neurons	GABA neurons
	C2B_ATCCGAAAGCCAGTAG	C2B	Day2	Cortex	Inhibitory neurons	In6b			N4B_CAAGAAATCTCGCATC	N4B	Day2	Substantia nigra	GABA neurons	GABA neurons
	C2B_ATCCGAAAGTGTCTCA	C2B	Day2	Cortex	Excitatory neurons	Ex6a			N4B_CCACCTAGTTGTCGCG	N4B	Day2	Substantia nigra	GABA neurons	GABA neurons
	C2B_ATCCGAACAGGCGATA	C2B	Day2	Cortex	Excitatory neurons	Ex2			N4B_CCGGGATTCTTTACAC	N4B	Day2	Substantia nigra	GABA neurons	GABA neurons
	C2B_ATCCGAATCCTGTACC	C2B	Day2	Cortex	Excitatory neurons	Ex1			N4B_CCTAGCTCACGAAACG	N4B	Day2	Substantia nigra	GABA neurons	GABA neurons
	C2B_ATCCGAATCGGCCGAT	C2B	Day2	Cortex	Excitatory neurons	Ex5a			N4B_CGAACATCACACCGCA	N4B	Day2	Substantia nigra	GABA neurons	GABA neurons
	C2B_ATCGAGTAGCCGGTAA	C2B	Day2	Cortex	Excitatory neurons	Ex2			N4B_CGCTATCAGCCACCTG	N4B	Day2	Substantia nigra	GABA neurons	GABA neurons
	C2B_ATCGAGTCAAGTAGTA	C2B	Day2	Cortex	Excitatory neurons	Ex5a			N4B_CGCTATCGTAAGGGAA	N4B	Day2	Substantia nigra	GABA neurons	GABA neurons
	C2B_ATCGAGTCAATGACCT	C2B	Day2	Cortex	Excitatory neurons	Ex5a			N4B_CGCTTCAGTTGATTCG	N4B	Day2	Substantia nigra	GABA neurons	GABA neurons
	C2B_ATCGAGTCAGACGCCT	C2B	Day2	Cortex	Inhibitory neurons	In8			N4B_CGTGAGCCAATGGTCT	N4B	Day2	Substantia nigra	GABA neurons	GABA neurons
	C2B_ATCGAGTCAGTCTTCC	C2B	Day2	Cortex	Excitatory neurons	Ex1			N4B_CGTTCTGGTTGTTTGG	N4B	Day2	Substantia nigra	GABA neurons	GABA neurons
	C2B_ATCGAGTGTACAGTTC	C2B	Day2	Cortex	Inhibitory neurons	In8			N4B_CTAGCCTTCCAATGGT	N4B	Day2	Substantia nigra	GABA neurons	GABA neurons
	C2B_ATCGAGTGTACCGGCT	C2B	Day2	Cortex	Excitatory neurons	Ex2			N4B_CTGAAGTCAATGGATA	N4B	Day2	Substantia nigra	GABA neurons	GABA neurons
	C2B_ATCTACTCAAGAGTCG	C2B	Day2	Cortex	Excitatory neurons	Ex6b			N4B_CTGATAGGTACAGACG	N4B	Day2	Substantia nigra	GABA neurons	GABA neurons
	C2B_ATCTACTCATGACGGA	C2B	Day2	Cortex	Inhibitory neurons	In8			N4B_GACAGAGAGAACAATC	N4B	Day2	Substantia nigra	GABA neurons	GABA neurons
	C2B_ATCTACTGTTGCGCAC	C2B	Day2	Cortex	Excitatory neurons	Ex2			N4B_GACTAACGTGTTGGGA	N4B	Day2	Substantia nigra	GABA neurons	GABA neurons
	C2B_ATCTACTTCTTATCTG	C2B	Day2	Cortex	Excitatory neurons	Ex1			N4B_GCCAAATTCACGCATA	N4B	Day2	Substantia nigra	GABA neurons	GABA neurons
	C2B_ATCTACTTCTTGCCGT	C2B	Day2	Cortex	Excitatory neurons	Ex2			N4B_GCCTCTAGTTGGAGGT	N4B	Day2	Substantia nigra	GABA neurons	GABA neurons
	C2B_ATCTACTTCTTTAGTC	C2B	Day2	Cortex	Excitatory neurons	Ex5a			N4B_GGGATGAAGAATGTTG	N4B	Day2	Substantia nigra	GABA neurons	GABA neurons
	C2B_ATCTGCCCAAGCTGAG	C2B	Day2	Cortex	Inhibitory neurons	In6b			N4B_GGGATGACAGACAGGT	N4B	Day2	Substantia nigra	GABA neurons	GABA neurons
	C2B_ATCTGCCTCACGATGT	C2B	Day2	Cortex	Astrocyte	Astrocyte			N4B_GGTGCGTTCGTCACGG	N4B	Day2	Substantia nigra	GABA neurons	GABA neurons
	C2B_ATGAGGGAGCTAGTGG	C2B	Day2	Cortex	Inhibitory neurons	In6b			N4B_GTAGTCATCCGGCACA	N4B	Day2	Substantia nigra	GABA neurons	GABA neurons
	C2B_ATGAGGGTCCTTAATC	C2B	Day2	Cortex	Excitatory neurons	Ex6b			N4B_TACTCATGTCACAAGG	N4B	Day2	Substantia nigra	GABA neurons	GABA neurons
	C2B_ATGCGATAGAGTACAT	C2B	Day2	Cortex	Inhibitory neurons	In8			N4B_TAGCCGGTCGGTGTCG	N4B	Day2	Substantia nigra	GABA neurons	GABA neurons
	C2B_ATGCGATCAGACAAAT	C2B	Day2	Cortex	Excitatory neurons	Ex1			N4B_TCAACGACAACTGCTA	N4B	Day2	Substantia nigra	GABA neurons	GABA neurons
	C2B_ATGCGATGTCCCTTGT	C2B	Day2	Cortex	Excitatory neurons	Ex2			N4B_TCGGGACGTCTAAAGA	N4B	Day2	Substantia nigra	GABA neurons	GABA neurons
	C2B_ATGCGATGTCTCTCTG	C2B	Day2	Cortex	Excitatory neurons	Ex1			N4B_TCTTTCCGTAACGCGA	N4B	Day2	Substantia nigra	GABA neurons	GABA neurons
	C2B_ATGCGATGTGACTCAT	C2B	Day2	Cortex	Excitatory neurons	Ex1			N4B_TCTTTCCTCGCTTGTC	N4B	Day2	Substantia nigra	GABA neurons	GABA neurons
	C2B_ATGCGATTCACTTACT	C2B	Day2	Cortex	Astrocyte	Astrocyte			N4B_TGGCCAGCACGCCAGT	N4B	Day2	Substantia nigra	GABA neurons	GABA neurons
	C2B_ATGCGATTCTTCAACT	C2B	Day2	Cortex	Inhibitory neurons	In6b			N4B_TTCTACACACATCCAA	N4B	Day2	Substantia nigra	GABA neurons	GABA neurons
	C2B_ATGGGAGAGCCACTAT	C2B	Day2	Cortex	Excitatory neurons	Ex2			N4B_TTTACTGGTAAAGGAG	N4B	Day2	Substantia nigra	GABA neurons	GABA neurons
	C2B_ATGGGAGAGTATCTCG	C2B	Day2	Cortex	Excitatory neurons	Ex1			N4B_TTTCCTCGTGCTTCTC	N4B	Day2	Substantia nigra	GABA neurons	GABA neurons
	C2B_ATGGGAGCAAGGTTCT	C2B	Day2	Cortex	Inhibitory neurons	In4a			N5_AACCGCGAGTGGGTTG	N5	Day1	Substantia nigra	GABA neurons	GABA neurons
	C2B_ATGGGAGGTAAGAGGA	C2B	Day2	Cortex	Inhibitory neurons	In4b			N5_ACAGCTAGTTCCACAA	N5	Day1	Substantia nigra	GABA neurons	GABA neurons
	C2B_ATGGGAGTCTTCTGGC	C2B	Day2	Cortex	Excitatory neurons	Ex4			N5_ACGGAGAAGCCAGTAG	N5	Day1	Substantia nigra	GABA neurons	GABA neurons
	C2B_ATGTGTGAGCACACAG	C2B	Day2	Cortex	Inhibitory neurons	In6b			N5_CAGCATATCTTAACCT	N5	Day1	Substantia nigra	GABA neurons	GABA neurons
	C2B_ATGTGTGCAGACTCGC	C2B	Day2	Cortex	Excitatory neurons	Ex5a			N5_CCTCAGTCAGCGATCC	N5	Day1	Substantia nigra	GABA neurons	GABA neurons
	C2B_ATGTGTGCATGGTCTA	C2B	Day2	Cortex	Excitatory neurons	Ex2			N5_CCTTACGCAATCGGTT	N5	Day1	Substantia nigra	GABA neurons	GABA neurons
	C2B_ATGTGTGGTGACTCAT	C2B	Day2	Cortex	Excitatory neurons	Ex5a			N5_CCTTCCCTCAAGCCTA	N5	Day1	Substantia nigra	GABA neurons	GABA neurons
	C2B_ATTACTCAGTGACTCT	C2B	Day2	Cortex	Excitatory neurons	Ex2			N5_CGGAGCTCAAGCTGTT	N5	Day1	Substantia nigra	GABA neurons	GABA neurons
	C2B_ATTACTCGTACTTCTT	C2B	Day2	Cortex	Excitatory neurons	Ex2			N5_GCTGCGAAGCAGATCG	N5	Day1	Substantia nigra	GABA neurons	GABA neurons
	C2B_ATTACTCGTTAGAACA	C2B	Day2	Cortex	Excitatory neurons	Ex1			N5_GGAGCAATCCGTCATC	N5	Day1	Substantia nigra	GABA neurons	GABA neurons
	C2B_ATTATCCTCGATCCCT	C2B	Day2	Cortex	Astrocyte	Astrocyte			N5_TGACTAGTCCGCGCAA	N5	Day1	Substantia nigra	GABA neurons	GABA neurons
	C2B_ATTATCCTCGCCAAAT	C2B	Day2	Cortex	Excitatory neurons	Ex1			N5B_AACTCCCGTCAGGACA	N5B	Day2	Substantia nigra	GABA neurons	GABA neurons
	C2B_ATTATCCTCTCTAAGG	C2B	Day2	Cortex	Excitatory neurons	Ex2			N5B_AGAATAGAGAATTCCC	N5B	Day2	Substantia nigra	GABA neurons	GABA neurons
	C2B_ATTCTACCAATGGACG	C2B	Day2	Cortex	Excitatory neurons	Ex2			N5B_AGCGTATAGAGCAATT	N5B	Day2	Substantia nigra	GABA neurons	GABA neurons
	C2B_ATTCTACGTTCCCTTG	C2B	Day2	Cortex	Excitatory neurons	Ex8			N5B_AGCTTGAAGCTGCAAG	N5B	Day2	Substantia nigra	GABA neurons	GABA neurons
	C2B_ATTCTACTCCGCTGTT	C2B	Day2	Cortex	Inhibitory neurons	In4b			N5B_ATAACGCTCGAGAACG	N5B	Day2	Substantia nigra	GABA neurons	GABA neurons
	C2B_ATTGGACAGATATGGT	C2B	Day2	Cortex	Inhibitory neurons	In8			N5B_ATCACGATCCCTTGTG	N5B	Day2	Substantia nigra	GABA neurons	GABA neurons
	C2B_ATTGGACCATGATCCA	C2B	Day2	Cortex	Astrocyte	Astrocyte			N5B_ATCCGAATCTTCAACT	N5B	Day2	Substantia nigra	GABA neurons	GABA neurons
	C2B_ATTGGACGTAATCACC	C2B	Day2	Cortex	Excitatory neurons	Ex1			N5B_CACATTTCAAATCCGT	N5B	Day2	Substantia nigra	GABA neurons	GABA neurons
	C2B_ATTGGACTCGCCTGTT	C2B	Day2	Cortex	Inhibitory neurons	In8			N5B_CATCAGAAGGCTATCT	N5B	Day2	Substantia nigra	GABA neurons	GABA neurons
	C2B_ATTGGTGCAACACCTA	C2B	Day2	Cortex	Inhibitory neurons	In8			N5B_CCGGTAGTCGGTCTAA	N5B	Day2	Substantia nigra	GABA neurons	GABA neurons
	C2B_ATTGGTGCAATACGCT	C2B	Day2	Cortex	Inhibitory neurons	In4b			N5B_CCTACCACAGCCTGTG	N5B	Day2	Substantia nigra	GABA neurons	GABA neurons
	C2B_ATTGGTGCAGCATGAG	C2B	Day2	Cortex	Excitatory neurons	Ex5a			N5B_CGGAGTCAGGCCATAG	N5B	Day2	Substantia nigra	GABA neurons	GABA neurons
	C2B_ATTGGTGCATAGTAAG	C2B	Day2	Cortex	Excitatory neurons	Ex5a			N5B_CTTTGCGCAATGAAAC	N5B	Day2	Substantia nigra	GABA neurons	GABA neurons
	C2B_ATTTCTGCAAGCCCAC	C2B	Day2	Cortex	Inhibitory neurons	In4b			N5B_GACACGCAGGCAAAGA	N5B	Day2	Substantia nigra	GABA neurons	GABA neurons
	C2B_ATTTCTGCATGCCTTC	C2B	Day2	Cortex	Excitatory neurons	Ex5a			N5B_GCGCAACCATATGCTG	N5B	Day2	Substantia nigra	GABA neurons	GABA neurons
	C2B_ATTTCTGGTGCCTGCA	C2B	Day2	Cortex	Excitatory neurons	Ex2			N5B_GTCATTTAGGGATACC	N5B	Day2	Substantia nigra	GABA neurons	GABA neurons
	C2B_ATTTCTGTCACTATTC	C2B	Day2	Cortex	Inhibitory neurons	In8			N5B_GTGTTAGAGCTGAAAT	N5B	Day2	Substantia nigra	GABA neurons	GABA neurons
	C2B_ATTTCTGTCGCCAGCA	C2B	Day2	Cortex	Excitatory neurons	Ex1			N5B_TAGTGGTCATTGGTAC	N5B	Day2	Substantia nigra	GABA neurons	GABA neurons
	C2B_ATTTCTGTCGTCCGTT	C2B	Day2	Cortex	Excitatory neurons	Ex1			N5B_TCATTTGGTCGAAAGC	N5B	Day2	Substantia nigra	GABA neurons	GABA neurons
	C2B_CAACCAAAGGCCCGTT	C2B	Day2	Cortex	Excitatory neurons	Ex1			N5B_TCGTAGACAAGCGTAG	N5B	Day2	Substantia nigra	GABA neurons	GABA neurons
	C2B_CAACCAAAGGTGCAAC	C2B	Day2	Cortex	Inhibitory neurons	In4b			N5B_TCTCTAAAGGAGTACC	N5B	Day2	Substantia nigra	GABA neurons	GABA neurons
	C2B_CAACCAACACGTAAGG	C2B	Day2	Cortex	Microglia	Microglia			N5B_TGAAAGAGTCGAACAG	N5B	Day2	Substantia nigra	GABA neurons	GABA neurons
	C2B_CAACCAAGTGTGCGTC	C2B	Day2	Cortex	Excitatory neurons	Ex5a			N5B_TGCCAAATCTCCAACC	N5B	Day2	Substantia nigra	GABA neurons	GABA neurons
	C2B_CAACCAATCGGAGCAA	C2B	Day2	Cortex	Excitatory neurons	Ex4			N5B_TTGGCAAGTGAGGGTT	N5B	Day2	Substantia nigra	GABA neurons	GABA neurons
	C2B_CAACCAATCGGTCTAA	C2B	Day2	Cortex	Excitatory neurons	Ex4			N2B_GGTGTTAAGGCTCATT	N2B	Day2	Substantia nigra	Microglia	Microglia
	C2B_CAACCTCAGACATAAC	C2B	Day2	Cortex	Inhibitory neurons	In6b			N2B_TGCGTGGAGGCTATCT	N2B	Day2	Substantia nigra	Microglia	Microglia
	C2B_CAACCTCCAAGAGGCT	C2B	Day2	Cortex	Excitatory neurons	Ex2			N3_AAAGATGCAGCCTATA	N3	Day1	Substantia nigra	Microglia	Microglia
	C2B_CAACCTCGTGTGTGCC	C2B	Day2	Cortex	Excitatory neurons	Ex1			N3_AAAGTAGGTTTGTTGG	N3	Day1	Substantia nigra	Microglia	Microglia
	C2B_CAACCTCTCAACACTG	C2B	Day2	Cortex	Inhibitory neurons	In1a			N3_AAATGCCTCTCGCTTG	N3	Day1	Substantia nigra	Microglia	Microglia
	C2B_CAACCTCTCACCATAG	C2B	Day2	Cortex	Inhibitory neurons	In6b			N3_AACGTTGCAACGCACC	N3	Day1	Substantia nigra	Microglia	Microglia
	C2B_CAACCTCTCCTAGAAC	C2B	Day2	Cortex	Inhibitory neurons	In1c			N3_AACTCAGAGGTGATAT	N3	Day1	Substantia nigra	Microglia	Microglia
	C2B_CAACCTCTCGGAATCT	C2B	Day2	Cortex	Inhibitory neurons	In6b			N3_AACTTTCCAGCAGTTT	N3	Day1	Substantia nigra	Microglia	Microglia
	C2B_CAACTAGAGAAGGTGA	C2B	Day2	Cortex	Excitatory neurons	Ex5a			N3_AACTTTCCATAAAGGT	N3	Day1	Substantia nigra	Microglia	Microglia
	C2B_CAACTAGAGATGTGGC	C2B	Day2	Cortex	Astrocyte	Astrocyte			N3_AAGACCTCAGGATCGA	N3	Day1	Substantia nigra	Microglia	Microglia
	C2B_CAACTAGAGTGAACAT	C2B	Day2	Cortex	Excitatory neurons	Ex1			N3_AAGGAGCCAATAAGCA	N3	Day1	Substantia nigra	Microglia	Microglia
	C2B_CAACTAGTCGAGGTAG	C2B	Day2	Cortex	Inhibitory neurons	In6a			N3_AAGGTTCTCAGAGCTT	N3	Day1	Substantia nigra	Microglia	Microglia
	C2B_CAACTAGTCTGTCCGT	C2B	Day2	Cortex	Inhibitory neurons	In3			N3_AATCCAGCAAGGACTG	N3	Day1	Substantia nigra	Microglia	Microglia
	C2B_CAAGAAACAAGAAAGG	C2B	Day2	Cortex	Excitatory neurons	Ex4			N3_AATCCAGCATAGTAAG	N3	Day1	Substantia nigra	Microglia	Microglia
	C2B_CAAGAAACATCCCACT	C2B	Day2	Cortex	Inhibitory neurons	In6b			N3_ACACCGGAGTCATGCT	N3	Day1	Substantia nigra	Microglia	Microglia
	C2B_CAAGAAACATGTCTCC	C2B	Day2	Cortex	Excitatory neurons	Ex2			N3_ACACTGAGTAAACACA	N3	Day1	Substantia nigra	Microglia	Microglia
	C2B_CAAGAAATCCTCAACC	C2B	Day2	Cortex	Inhibitory neurons	In1c			N3_ACACTGATCACCTCGT	N3	Day1	Substantia nigra	Microglia	Microglia
	C2B_CAAGATCGTAGCAAAT	C2B	Day2	Cortex	Inhibitory neurons	In8			N3_ACAGCCGAGTTGAGAT	N3	Day1	Substantia nigra	Microglia	Microglia
	C2B_CAAGATCGTCACACGC	C2B	Day2	Cortex	Excitatory neurons	Ex2			N3_ACGAGCCCAATGTAAG	N3	Day1	Substantia nigra	Microglia	Microglia
	C2B_CAAGATCTCCAAACAC	C2B	Day2	Cortex	Inhibitory neurons	In1b			N3_ACGAGGACAAGAAGAG	N3	Day1	Substantia nigra	Microglia	Microglia
	C2B_CAAGATCTCCACTGGG	C2B	Day2	Cortex	Inhibitory neurons	In6b			N3_ACGAGGACAGTATAAG	N3	Day1	Substantia nigra	Microglia	Microglia
	C2B_CAAGATCTCTAAGCCA	C2B	Day2	Cortex	Excitatory neurons	Ex5b			N3_ACGATACAGCTCCTTC	N3	Day1	Substantia nigra	Microglia	Microglia
	C2B_CAAGGCCAGTGGACGT	C2B	Day2	Cortex	Excitatory neurons	Ex4			N3_ACGATACGTAAGTTCC	N3	Day1	Substantia nigra	Microglia	Microglia
	C2B_CAAGGCCGTGTAAGTA	C2B	Day2	Cortex	Inhibitory neurons	In6a			N3_ACGTCAAGTACCTACA	N3	Day1	Substantia nigra	Microglia	Microglia
	C2B_CAAGGCCTCCCTAACC	C2B	Day2	Cortex	Excitatory neurons	Ex2			N3_ACTATCTCATTCCTGC	N3	Day1	Substantia nigra	Microglia	Microglia
	C2B_CAAGTTGAGCAGACTG	C2B	Day2	Cortex	Excitatory neurons	Ex1			N3_ACTGAGTCAGACGCCT	N3	Day1	Substantia nigra	Microglia	Microglia
	C2B_CAAGTTGAGCAGGTCA	C2B	Day2	Cortex	Excitatory neurons	Ex1			N3_ACTGAGTTCACGCGGT	N3	Day1	Substantia nigra	Microglia	Microglia
	C2B_CAAGTTGCAATAACGA	C2B	Day2	Cortex	Inhibitory neurons	In1a			N3_ACTGATGCAGATTGCT	N3	Day1	Substantia nigra	Microglia	Microglia
	C2B_CAAGTTGCACCGCTAG	C2B	Day2	Cortex	Excitatory neurons	Ex4			N3_ACTGTCCTCCGAGCCA	N3	Day1	Substantia nigra	Microglia	Microglia
	C2B_CAAGTTGGTCCGAATT	C2B	Day2	Cortex	Excitatory neurons	Ex2			N3_ACTTACTTCACAATGC	N3	Day1	Substantia nigra	Microglia	Microglia
	C2B_CACAAACAGAAGGGTA	C2B	Day2	Cortex	Inhibitory neurons	In3			N3_AGAGCGAGTTAAGTAG	N3	Day1	Substantia nigra	Microglia	Microglia
	C2B_CACAAACAGACCTTTG	C2B	Day2	Cortex	Excitatory neurons	Ex2			N3_AGAGTGGAGAATTCCC	N3	Day1	Substantia nigra	Microglia	Microglia
	C2B_CACAAACGTTCGTCTC	C2B	Day2	Cortex	Astrocyte	Astrocyte			N3_AGAGTGGGTACAGTGG	N3	Day1	Substantia nigra	Microglia	Microglia
	C2B_CACAAACTCCTGCAGG	C2B	Day2	Cortex	Excitatory neurons	Ex5a			N3_AGATCTGCAACGATCT	N3	Day1	Substantia nigra	Microglia	Microglia
	C2B_CACAAACTCGGAATCT	C2B	Day2	Cortex	Excitatory neurons	Ex4			N3_AGCAGCCAGTACACCT	N3	Day1	Substantia nigra	Microglia	Microglia
	C2B_CACACAAAGAAGGCCT	C2B	Day2	Cortex	Excitatory neurons	Ex1			N3_AGCATACCATCCAACA	N3	Day1	Substantia nigra	Microglia	Microglia
	C2B_CACACAAAGAGGTTGC	C2B	Day2	Cortex	Excitatory neurons	Ex2			N3_AGCGGTCAGCGTGAGT	N3	Day1	Substantia nigra	Microglia	Microglia
	C2B_CACACAAGTACCGGCT	C2B	Day2	Cortex	Excitatory neurons	Ex1			N3_AGCTCTCAGATACACA	N3	Day1	Substantia nigra	Microglia	Microglia
	C2B_CACACAAGTTTGCATG	C2B	Day2	Cortex	Inhibitory neurons	In1c			N3_AGGGTGAGTATGAATG	N3	Day1	Substantia nigra	Microglia	Microglia
	C2B_CACACAATCTCTGAGA	C2B	Day2	Cortex	Astrocyte	Astrocyte			N3_AGTCTTTGTGACTACT	N3	Day1	Substantia nigra	Microglia	Microglia
	C2B_CACACCTTCAGCACAT	C2B	Day2	Cortex	Excitatory neurons	Ex2			N3_AGTGAGGAGTACACCT	N3	Day1	Substantia nigra	Microglia	Microglia
	C2B_CACACCTTCGTTTATC	C2B	Day2	Cortex	Inhibitory neurons	In1b			N3_AGTGAGGCACGCGAAA	N3	Day1	Substantia nigra	Microglia	Microglia
	C2B_CACACTCGTAAAGTCA	C2B	Day2	Cortex	Excitatory neurons	Ex6b			N3_AGTGTCACATAAAGGT	N3	Day1	Substantia nigra	Microglia	Microglia
	C2B_CACACTCGTCAAACTC	C2B	Day2	Cortex	Excitatory neurons	Ex1			N3_AGTTGGTAGGCGATAC	N3	Day1	Substantia nigra	Microglia	Microglia
	C2B_CACACTCGTCTCCCTA	C2B	Day2	Cortex	Astrocyte	Astrocyte			N3_AGTTGGTCATTAGCCA	N3	Day1	Substantia nigra	Microglia	Microglia
	C2B_CACACTCGTGGACGAT	C2B	Day2	Cortex	Inhibitory neurons	In1b			N3_AGTTGGTGTGTGACCC	N3	Day1	Substantia nigra	Microglia	Microglia
	C2B_CACACTCTCGCAAGCC	C2B	Day2	Cortex	Inhibitory neurons	In6b			N3_ATCATGGAGCTAGGCA	N3	Day1	Substantia nigra	Microglia	Microglia
	C2B_CACACTCTCTCGTATT	C2B	Day2	Cortex	Excitatory neurons	Ex1			N3_ATCATGGCAGCCTATA	N3	Day1	Substantia nigra	Microglia	Microglia
	C2B_CACAGGCAGCGTGAAC	C2B	Day2	Cortex	Excitatory neurons	Ex1			N3_ATCTACTTCGACAGCC	N3	Day1	Substantia nigra	Microglia	Microglia
	C2B_CACAGGCCACCACCAG	C2B	Day2	Cortex	Astrocyte	Astrocyte			N3_ATCTGCCAGTGGAGTC	N3	Day1	Substantia nigra	Microglia	Microglia
	C2B_CACAGGCCATGCCCGA	C2B	Day2	Cortex	Inhibitory neurons	In6b			N3_ATCTGCCCAAGCCGTC	N3	Day1	Substantia nigra	Microglia	Microglia
	C2B_CACAGGCGTTTGGCGC	C2B	Day2	Cortex	Inhibitory neurons	In1c			N3_ATGTGTGAGGACACCA	N3	Day1	Substantia nigra	Microglia	Microglia
	C2B_CACAGGCTCAGTTAGC	C2B	Day2	Cortex	Excitatory neurons	Ex8			N3_ATTACTCAGGACATTA	N3	Day1	Substantia nigra	Microglia	Microglia
	C2B_CACAGTAAGTTCCACA	C2B	Day2	Cortex	Excitatory neurons	Ex5a			N3_ATTACTCTCGACCAGC	N3	Day1	Substantia nigra	Microglia	Microglia
	C2B_CACAGTACAGCGAACA	C2B	Day2	Cortex	Excitatory neurons	Ex1			N3_ATTGGACCATCTACGA	N3	Day1	Substantia nigra	Microglia	Microglia
	C2B_CACAGTAGTATAGGGC	C2B	Day2	Cortex	Excitatory neurons	Ex4			N3_ATTTCTGGTTCCATGA	N3	Day1	Substantia nigra	Microglia	Microglia
	C2B_CACAGTAGTTATCACG	C2B	Day2	Cortex	Excitatory neurons	Ex4			N3_CAAGAAAAGCGACGTA	N3	Day1	Substantia nigra	Microglia	Microglia
	C2B_CACAGTAGTTGCGTTA	C2B	Day2	Cortex	Inhibitory neurons	In3			N3_CAAGAAACATAACCTG	N3	Day1	Substantia nigra	Microglia	Microglia
	C2B_CACAGTATCCGTTGCT	C2B	Day2	Cortex	Excitatory neurons	Ex2			N3_CACAAACAGGCCCGTT	N3	Day1	Substantia nigra	Microglia	Microglia
	C2B_CACATAGCATAAAGGT	C2B	Day2	Cortex	Inhibitory neurons	In8			N3_CACACAAAGTTAACGA	N3	Day1	Substantia nigra	Microglia	Microglia
	C2B_CACATAGGTAATCACC	C2B	Day2	Cortex	Excitatory neurons	Ex2			N3_CACAGTAGTTCTGGTA	N3	Day1	Substantia nigra	Microglia	Microglia
	C2B_CACATAGGTCTAGAGG	C2B	Day2	Cortex	Inhibitory neurons	In1b			N3_CACCACTCAGCCTTGG	N3	Day1	Substantia nigra	Microglia	Microglia
	C2B_CACATAGTCACGAAGG	C2B	Day2	Cortex	Excitatory neurons	Ex1			N3_CACTCCACACAACTGT	N3	Day1	Substantia nigra	Microglia	Microglia
	C2B_CACATAGTCCACGCAG	C2B	Day2	Cortex	Inhibitory neurons	In1b			N3_CAGAATCTCGCCTGAG	N3	Day1	Substantia nigra	Microglia	Microglia
	C2B_CACATTTAGCTGTCTA	C2B	Day2	Cortex	Inhibitory neurons	In1b			N3_CAGAGAGAGATCTGAA	N3	Day1	Substantia nigra	Microglia	Microglia
	C2B_CACATTTCATGAACCT	C2B	Day2	Cortex	OPC	OPC			N3_CAGCAGCCACGGTTTA	N3	Day1	Substantia nigra	Microglia	Microglia
	C2B_CACATTTGTACAAGTA	C2B	Day2	Cortex	Excitatory neurons	Ex1			N3_CAGCAGCGTGTTTGGT	N3	Day1	Substantia nigra	Microglia	Microglia
	C2B_CACATTTGTTTAGCTG	C2B	Day2	Cortex	Excitatory neurons	Ex1			N3_CAGCATAGTCTCCACT	N3	Day1	Substantia nigra	Microglia	Microglia
	C2B_CACCACTAGGCAATTA	C2B	Day2	Cortex	Excitatory neurons	Ex1			N3_CAGTAACCACACATGT	N3	Day1	Substantia nigra	Microglia	Microglia
	C2B_CACCACTGTCTGATCA	C2B	Day2	Cortex	Inhibitory neurons	In1b			N3_CATCAAGAGAGCCTAG	N3	Day1	Substantia nigra	Microglia	Microglia
	C2B_CACCACTTCAACACGT	C2B	Day2	Cortex	Astrocyte	Astrocyte			N3_CATCCACAGCCGGTAA	N3	Day1	Substantia nigra	Microglia	Microglia
	C2B_CACCACTTCGCATGAT	C2B	Day2	Cortex	Astrocyte	Astrocyte			N3_CATCCACAGGCCCGTT	N3	Day1	Substantia nigra	Microglia	Microglia
	C2B_CACCAGGAGGACATTA	C2B	Day2	Cortex	Astrocyte	Astrocyte			N3_CATCGGGCAGGAACGT	N3	Day1	Substantia nigra	Microglia	Microglia
	C2B_CACCAGGTCTGCGTAA	C2B	Day2	Cortex	Inhibitory neurons	In4b			N3_CATGACAGTTGTCGCG	N3	Day1	Substantia nigra	Microglia	Microglia
	C2B_CACCTTGAGGAACTGC	C2B	Day2	Cortex	Excitatory neurons	Ex2			N3_CATGCCTAGGTGCTAG	N3	Day1	Substantia nigra	Microglia	Microglia
	C2B_CACCTTGAGGGTCTCC	C2B	Day2	Cortex	Excitatory neurons	Ex5a			N3_CATGGCGCATCCTAGA	N3	Day1	Substantia nigra	Microglia	Microglia
	C2B_CACCTTGCAGTAAGCG	C2B	Day2	Cortex	Excitatory neurons	Ex3			N3_CATTATCGTGAGTATA	N3	Day1	Substantia nigra	Microglia	Microglia
	C2B_CACCTTGGTATCGCAT	C2B	Day2	Cortex	Excitatory neurons	Ex2			N3_CCAATCCCAGACTCGC	N3	Day1	Substantia nigra	Microglia	Microglia
	C2B_CACCTTGTCTACTCAT	C2B	Day2	Cortex	Astrocyte	Astrocyte			N3_CCACCTAGTCTTCGTC	N3	Day1	Substantia nigra	Microglia	Microglia
	C2B_CACTCCAAGATATACG	C2B	Day2	Cortex	Excitatory neurons	Ex1			N3_CCACCTATCCAGAGGA	N3	Day1	Substantia nigra	Microglia	Microglia
	C2B_CACTCCAAGGCCCGTT	C2B	Day2	Cortex	OPC	OPC			N3_CCACTACCACATCTTT	N3	Day1	Substantia nigra	Microglia	Microglia
	C2B_CACTCCACAAGGACAC	C2B	Day2	Cortex	Excitatory neurons	Ex2			N3_CCATGTCTCAACCAAC	N3	Day1	Substantia nigra	Microglia	Microglia
	C2B_CACTCCACACGCCAGT	C2B	Day2	Cortex	Astrocyte	Astrocyte			N3_CCCAATCTCTACCTGC	N3	Day1	Substantia nigra	Microglia	Microglia
	C2B_CACTCCATCATCTGCC	C2B	Day2	Cortex	Excitatory neurons	Ex2			N3_CCCAGTTTCTAACCGA	N3	Day1	Substantia nigra	Microglia	Microglia
	C2B_CAGAATCAGCGTCAAG	C2B	Day2	Cortex	Excitatory neurons	Ex5a			N3_CCCATACGTATATCCG	N3	Day1	Substantia nigra	Microglia	Microglia
	C2B_CAGAATCGTGTCCTCT	C2B	Day2	Cortex	Astrocyte	Astrocyte			N3_CCGGGATAGGAGCGTT	N3	Day1	Substantia nigra	Microglia	Microglia
	C2B_CAGAATCGTTTGCATG	C2B	Day2	Cortex	Excitatory neurons	Ex5a			N3_CCGTACTAGATAGTCA	N3	Day1	Substantia nigra	Microglia	Microglia
	C2B_CAGAGAGCAAGTAATG	C2B	Day2	Cortex	Inhibitory neurons	In1a			N3_CCGTTCACAGCTCGAC	N3	Day1	Substantia nigra	Microglia	Microglia
	C2B_CAGAGAGCACCACGTG	C2B	Day2	Cortex	Excitatory neurons	Ex5a			N3_CCGTTCATCCTGCTTG	N3	Day1	Substantia nigra	Microglia	Microglia
	C2B_CAGAGAGGTATAGGGC	C2B	Day2	Cortex	Inhibitory neurons	In1a			N3_CCGTTCATCTGTACGA	N3	Day1	Substantia nigra	Microglia	Microglia
	C2B_CAGAGAGGTCTAGTCA	C2B	Day2	Cortex	Excitatory neurons	Ex1			N3_CCTAAAGCATGCTAGT	N3	Day1	Substantia nigra	Microglia	Microglia
	C2B_CAGAGAGGTGCAACGA	C2B	Day2	Cortex	Inhibitory neurons	In8			N3_CCTACCACACACCGCA	N3	Day1	Substantia nigra	Microglia	Microglia
	C2B_CAGAGAGTCAGCCTAA	C2B	Day2	Cortex	Inhibitory neurons	In1a			N3_CCTATTAGTATAGGGC	N3	Day1	Substantia nigra	Microglia	Microglia
	C2B_CAGATCAAGTCCAGGA	C2B	Day2	Cortex	Inhibitory neurons	In8			N3_CCTCAGTAGTTTCCTT	N3	Day1	Substantia nigra	Microglia	Microglia
	C2B_CAGATCACAGGATTGG	C2B	Day2	Cortex	Excitatory neurons	Ex1			N3_CGAACATTCCTAGTGA	N3	Day1	Substantia nigra	Microglia	Microglia
	C2B_CAGATCATCTGGAGCC	C2B	Day2	Cortex	Astrocyte	Astrocyte			N3_CGAGCACGTCTCCATC	N3	Day1	Substantia nigra	Microglia	Microglia
	C2B_CAGCAGCGTCACAAGG	C2B	Day2	Cortex	Excitatory neurons	Ex2			N3_CGAGCACTCAACGGGA	N3	Day1	Substantia nigra	Microglia	Microglia
	C2B_CAGCAGCGTGTTTGGT	C2B	Day2	Cortex	Excitatory neurons	Ex8			N3_CGAGCCACACGCATCG	N3	Day1	Substantia nigra	Microglia	Microglia
	C2B_CAGCAGCTCTGTCCGT	C2B	Day2	Cortex	Excitatory neurons	Ex4			N3_CGAGCCAGTCCGACGT	N3	Day1	Substantia nigra	Microglia	Microglia
	C2B_CAGCATAAGACAGAGA	C2B	Day2	Cortex	Excitatory neurons	Ex4			N3_CGATCGGCATGGAATA	N3	Day1	Substantia nigra	Microglia	Microglia
	C2B_CAGCATAAGTCAATAG	C2B	Day2	Cortex	Astrocyte	Astrocyte			N3_CGCGGTACAACTGGCC	N3	Day1	Substantia nigra	Microglia	Microglia
	C2B_CAGCATACATAAGACA	C2B	Day2	Cortex	Astrocyte	Astrocyte			N3_CGCTATCCAGCCTTGG	N3	Day1	Substantia nigra	Microglia	Microglia
	C2B_CAGCATAGTCTAGGTT	C2B	Day2	Cortex	Inhibitory neurons	In8			N3_CGGACGTTCTCTTGAT	N3	Day1	Substantia nigra	Microglia	Microglia
	C2B_CAGCATATCCATGCTC	C2B	Day2	Cortex	Astrocyte	Astrocyte			N3_CGGAGTCTCAGTTTGG	N3	Day1	Substantia nigra	Microglia	Microglia
	C2B_CAGCATATCCTCAACC	C2B	Day2	Cortex	Excitatory neurons	Ex1			N3_CGGTTAAGTACTTCTT	N3	Day1	Substantia nigra	Microglia	Microglia
	C2B_CAGCATATCGCTTAGA	C2B	Day2	Cortex	Excitatory neurons	Ex8			N3_CGTAGCGAGACTAGAT	N3	Day1	Substantia nigra	Microglia	Microglia
	C2B_CAGCATATCTAGAGTC	C2B	Day2	Cortex	Inhibitory neurons	In3			N3_CGTAGGCTCACAGTAC	N3	Day1	Substantia nigra	Microglia	Microglia
	C2B_CAGCCGAAGCTTTGGT	C2B	Day2	Cortex	Inhibitory neurons	In1b			N3_CGTCACTAGACGCACA	N3	Day1	Substantia nigra	Microglia	Microglia
	C2B_CAGCCGAAGGGTCTCC	C2B	Day2	Cortex	Inhibitory neurons	In6b			N3_CGTCAGGGTGGTCCGT	N3	Day1	Substantia nigra	Microglia	Microglia
	C2B_CAGCCGACACAGGCCT	C2B	Day2	Cortex	Inhibitory neurons	In6b			N3_CGTCCATAGCACCGTC	N3	Day1	Substantia nigra	Microglia	Microglia
	C2B_CAGCCGACATTCGACA	C2B	Day2	Cortex	Excitatory neurons	Ex6b			N3_CGTCCATCAGTATGCT	N3	Day1	Substantia nigra	Microglia	Microglia
	C2B_CAGCCGAGTACAAGTA	C2B	Day2	Cortex	Inhibitory neurons	In1c			N3_CGTGTCTTCATCACCC	N3	Day1	Substantia nigra	Microglia	Microglia
	C2B_CAGCCGAGTATCAGTC	C2B	Day2	Cortex	Excitatory neurons	Ex1			N3_CGTTAGACAATGGAGC	N3	Day1	Substantia nigra	Microglia	Microglia
	C2B_CAGCCGAGTCTTTCAT	C2B	Day2	Cortex	Astrocyte	Astrocyte			N3_CGTTCTGCAAATTGCC	N3	Day1	Substantia nigra	Microglia	Microglia
	C2B_CAGCCGAGTGTCCTCT	C2B	Day2	Cortex	Excitatory neurons	Ex2			N3_CGTTCTGGTTCAGCGC	N3	Day1	Substantia nigra	Microglia	Microglia
	C2B_CAGCCGAGTTCAACCA	C2B	Day2	Cortex	Excitatory neurons	Ex6a			N3_CTAACTTGTTCTGGTA	N3	Day1	Substantia nigra	Microglia	Microglia
	C2B_CAGCCGATCCACGTGG	C2B	Day2	Cortex	Inhibitory neurons	In6b			N3_CTACATTCAAGACACG	N3	Day1	Substantia nigra	Microglia	Microglia
	C2B_CAGCGACAGGGAGTAA	C2B	Day2	Cortex	Inhibitory neurons	In8			N3_CTACATTTCCTCCTAG	N3	Day1	Substantia nigra	Microglia	Microglia
	C2B_CAGCGACAGTAGATGT	C2B	Day2	Cortex	Excitatory neurons	Ex5b			N3_CTACGTCTCATCACCC	N3	Day1	Substantia nigra	Microglia	Microglia
	C2B_CAGCGACTCACGACTA	C2B	Day2	Cortex	Inhibitory neurons	In1b			N3_CTACGTCTCCACGTTC	N3	Day1	Substantia nigra	Microglia	Microglia
	C2B_CAGCTAAAGCTAAGAT	C2B	Day2	Cortex	Excitatory neurons	Ex2			N3_CTCACACCACGAGGTA	N3	Day1	Substantia nigra	Microglia	Microglia
	C2B_CAGCTAACATTGCGGC	C2B	Day2	Cortex	Inhibitory neurons	In1c			N3_CTCGGAGTCCGTCAAA	N3	Day1	Substantia nigra	Microglia	Microglia
	C2B_CAGCTAAGTAATCACC	C2B	Day2	Cortex	Excitatory neurons	Ex5a			N3_CTCGGGAGTTAGATGA	N3	Day1	Substantia nigra	Microglia	Microglia
	C2B_CAGCTGGAGGGAAACA	C2B	Day2	Cortex	Excitatory neurons	Ex2			N3_CTGATCCCATGAAGTA	N3	Day1	Substantia nigra	Microglia	Microglia
	C2B_CAGCTGGCAGCTGCTG	C2B	Day2	Cortex	Excitatory neurons	Ex2			N3_CTGATCCTCGATGAGG	N3	Day1	Substantia nigra	Microglia	Microglia
	C2B_CAGCTGGCAGTATAAG	C2B	Day2	Cortex	Excitatory neurons	Ex1			N3_CTGATCCTCTGGCGAC	N3	Day1	Substantia nigra	Microglia	Microglia
	C2B_CAGCTGGGTACCCAAT	C2B	Day2	Cortex	Excitatory neurons	Ex2			N3_CTGCTGTTCTCACATT	N3	Day1	Substantia nigra	Microglia	Microglia
	C2B_CAGCTGGGTATAGGTA	C2B	Day2	Cortex	Excitatory neurons	Ex4			N3_CTGTTTAAGTACGCCC	N3	Day1	Substantia nigra	Microglia	Microglia
	C2B_CAGCTGGTCAAACCGT	C2B	Day2	Cortex	Excitatory neurons	Ex1			N3_CTTAGGAGTCACTTCC	N3	Day1	Substantia nigra	Microglia	Microglia
	C2B_CAGCTGGTCGATCCCT	C2B	Day2	Cortex	Excitatory neurons	Ex2			N3_CTTCTCTAGTGCGATG	N3	Day1	Substantia nigra	Microglia	Microglia
	C2B_CAGCTGGTCGCCTGTT	C2B	Day2	Cortex	Excitatory neurons	Ex4			N3_GAACCTAAGCGTGTCC	N3	Day1	Substantia nigra	Microglia	Microglia
	C2B_CAGCTGGTCTGCTGCT	C2B	Day2	Cortex	Inhibitory neurons	In8			N3_GAACCTAAGGCACATG	N3	Day1	Substantia nigra	Microglia	Microglia
	C2B_CAGCTGGTCTGGTGTA	C2B	Day2	Cortex	Excitatory neurons	Ex2			N3_GAATAAGAGAAGGCCT	N3	Day1	Substantia nigra	Microglia	Microglia
	C2B_CAGCTGGTCTTATCTG	C2B	Day2	Cortex	Excitatory neurons	Ex1			N3_GAATAAGCAGTAAGAT	N3	Day1	Substantia nigra	Microglia	Microglia
	C2B_CAGCTGGTCTTCGGTC	C2B	Day2	Cortex	Inhibitory neurons	In6b			N3_GAATGAACAGAAGCAC	N3	Day1	Substantia nigra	Microglia	Microglia
	C2B_CAGGTGCAGGATTCGG	C2B	Day2	Cortex	Excitatory neurons	Ex2			N3_GACAGAGTCCCTTGTG	N3	Day1	Substantia nigra	Microglia	Microglia
	C2B_CAGGTGCAGTATTGGA	C2B	Day2	Cortex	Excitatory neurons	Ex4			N3_GACCTGGGTAAGTTCC	N3	Day1	Substantia nigra	Microglia	Microglia
	C2B_CAGGTGCCAAGCTGGA	C2B	Day2	Cortex	Inhibitory neurons	In6a			N3_GACGGCTCATTCTCAT	N3	Day1	Substantia nigra	Microglia	Microglia
	C2B_CAGGTGCCAATGAAAC	C2B	Day2	Cortex	Excitatory neurons	Ex5b			N3_GACGTGCTCCTACAGA	N3	Day1	Substantia nigra	Microglia	Microglia
	C2B_CAGGTGCTCCCAAGAT	C2B	Day2	Cortex	Excitatory neurons	Ex4			N3_GACGTTAAGTGTCCAT	N3	Day1	Substantia nigra	Microglia	Microglia
	C2B_CAGGTGCTCTGGTATG	C2B	Day2	Cortex	Excitatory neurons	Ex5a			N3_GACTAACAGCGTGTCC	N3	Day1	Substantia nigra	Microglia	Microglia
	C2B_CAGTAACAGAGATGAG	C2B	Day2	Cortex	Excitatory neurons	Ex4			N3_GACTGCGAGCGTTCCG	N3	Day1	Substantia nigra	Microglia	Microglia
	C2B_CAGTAACAGCTCCCAG	C2B	Day2	Cortex	Excitatory neurons	Ex2			N3_GAGCAGAGTTATTCTC	N3	Day1	Substantia nigra	Microglia	Microglia
	C2B_CAGTAACGTCTGGAGA	C2B	Day2	Cortex	Inhibitory neurons	In4a			N3_GATCGTACACAGACTT	N3	Day1	Substantia nigra	Microglia	Microglia
	C2B_CAGTAACTCCAAACTG	C2B	Day2	Cortex	Excitatory neurons	Ex5a			N3_GATCGTATCTCGAGTA	N3	Day1	Substantia nigra	Microglia	Microglia
	C2B_CAGTCCTGTCATGCCG	C2B	Day2	Cortex	Excitatory neurons	Ex1			N3_GATGAAACAATTCCTT	N3	Day1	Substantia nigra	Microglia	Microglia
	C2B_CAGTCCTTCATGGTCA	C2B	Day2	Cortex	Excitatory neurons	Ex3			N3_GATGAAAGTGAGTGAC	N3	Day1	Substantia nigra	Microglia	Microglia
	C2B_CAGTCCTTCCAAGCCG	C2B	Day2	Cortex	Inhibitory neurons	In1c			N3_GCAATCAAGCAGACTG	N3	Day1	Substantia nigra	Microglia	Microglia
	C2B_CAGTCCTTCGAATGGG	C2B	Day2	Cortex	Excitatory neurons	Ex6b			N3_GCATGTAAGCCAGGAT	N3	Day1	Substantia nigra	Microglia	Microglia
	C2B_CATATGGAGATGTTAG	C2B	Day2	Cortex	Excitatory neurons	Ex2			N3_GCCAAATTCAGAGGTG	N3	Day1	Substantia nigra	Microglia	Microglia
	C2B_CATATTCAGATCCTGT	C2B	Day2	Cortex	Inhibitory neurons	In6b			N3_GCGCAGTTCGATCCCT	N3	Day1	Substantia nigra	Microglia	Microglia
	C2B_CATATTCAGTGTACCT	C2B	Day2	Cortex	OPC	OPC			N3_GCGCCAACATTAGGCT	N3	Day1	Substantia nigra	Microglia	Microglia
	C2B_CATATTCCACTCTGTC	C2B	Day2	Cortex	Astrocyte	Astrocyte			N3_GCTTCCATCCTGTAGA	N3	Day1	Substantia nigra	Microglia	Microglia
	C2B_CATATTCGTCAGAGGT	C2B	Day2	Cortex	Astrocyte	Astrocyte			N3_GGAATAATCTCTGCTG	N3	Day1	Substantia nigra	Microglia	Microglia
	C2B_CATCAAGAGAATCTCC	C2B	Day2	Cortex	Inhibitory neurons	In8			N3_GGAGCAAAGGATCGCA	N3	Day1	Substantia nigra	Microglia	Microglia
	C2B_CATCAAGGTACACCGC	C2B	Day2	Cortex	Inhibitory neurons	In6a			N3_GGCAATTAGGCGTACA	N3	Day1	Substantia nigra	Microglia	Microglia
	C2B_CATCAAGTCAGGTAAA	C2B	Day2	Cortex	Inhibitory neurons	In6b			N3_GGCAATTTCCTACAGA	N3	Day1	Substantia nigra	Microglia	Microglia
	C2B_CATCAAGTCCATGCTC	C2B	Day2	Cortex	Excitatory neurons	Ex6b			N3_GGCGACTCAAACGCGA	N3	Day1	Substantia nigra	Microglia	Microglia
	C2B_CATCAAGTCGTACGGC	C2B	Day2	Cortex	Inhibitory neurons	In4b			N3_GGCTCGACATGCAACT	N3	Day1	Substantia nigra	Microglia	Microglia
	C2B_CATCAGATCATCGGAT	C2B	Day2	Cortex	Inhibitory neurons	In6b			N3_GGCTGGTTCGCCAAAT	N3	Day1	Substantia nigra	Microglia	Microglia
	C2B_CATCAGATCCAAGCCG	C2B	Day2	Cortex	Inhibitory neurons	In1b			N3_GGGATGACAGCTCCGA	N3	Day1	Substantia nigra	Microglia	Microglia
	C2B_CATCAGATCCAGTATG	C2B	Day2	Cortex	Astrocyte	Astrocyte			N3_GGGCATCAGGAGTAGA	N3	Day1	Substantia nigra	Microglia	Microglia
	C2B_CATCAGATCCCTTGTG	C2B	Day2	Cortex	Astrocyte	Astrocyte			N3_GGGTCTGAGCTGAACG	N3	Day1	Substantia nigra	Microglia	Microglia
	C2B_CATCAGATCCGCTGTT	C2B	Day2	Cortex	Inhibitory neurons	In1b			N3_GGGTCTGAGTGCGATG	N3	Day1	Substantia nigra	Microglia	Microglia
	C2B_CATCCACCAGCCAATT	C2B	Day2	Cortex	Excitatory neurons	Ex1			N3_GGGTTGCGTGCGAAAC	N3	Day1	Substantia nigra	Microglia	Microglia
	C2B_CATCCACCAGGAACGT	C2B	Day2	Cortex	Excitatory neurons	Ex4			N3_GGTATTGCAAGGTGTG	N3	Day1	Substantia nigra	Microglia	Microglia
	C2B_CATCCACGTCTCCATC	C2B	Day2	Cortex	Excitatory neurons	Ex1			N3_GTAACTGCAGTATAAG	N3	Day1	Substantia nigra	Microglia	Microglia
	C2B_CATCCACTCGTAGATC	C2B	Day2	Cortex	Excitatory neurons	Ex1			N3_GTACGTACAAACGCGA	N3	Day1	Substantia nigra	Microglia	Microglia
	C2B_CATCGAAAGGATGGAA	C2B	Day2	Cortex	Excitatory neurons	Ex1			N3_GTACTTTCATGTTGAC	N3	Day1	Substantia nigra	Microglia	Microglia
	C2B_CATCGAACATCGGGTC	C2B	Day2	Cortex	Astrocyte	Astrocyte			N3_GTAGGCCTCTCGATGA	N3	Day1	Substantia nigra	Microglia	Microglia
	C2B_CATCGAAGTTGATTGC	C2B	Day2	Cortex	OPC	OPC			N3_GTATCTTCACTGTCGG	N3	Day1	Substantia nigra	Microglia	Microglia
	C2B_CATCGAAGTTGGTTTG	C2B	Day2	Cortex	Excitatory neurons	Ex2			N3_GTCAAGTGTCGAGTTT	N3	Day1	Substantia nigra	Microglia	Microglia
	C2B_CATCGGGGTAACGCGA	C2B	Day2	Cortex	Excitatory neurons	Ex4			N3_GTCAAGTTCCTGTACC	N3	Day1	Substantia nigra	Microglia	Microglia
	C2B_CATCGGGTCAGAGACG	C2B	Day2	Cortex	Excitatory neurons	Ex5a			N3_GTCTTCGTCTCTAAGG	N3	Day1	Substantia nigra	Microglia	Microglia
	C2B_CATCGGGTCGGCGCAT	C2B	Day2	Cortex	Inhibitory neurons	In4b			N3_GTGCATAGTTTGGGCC	N3	Day1	Substantia nigra	Microglia	Microglia
	C2B_CATGACAAGAACTGTA	C2B	Day2	Cortex	Astrocyte	Astrocyte			N3_GTGCTTCGTTAAGTAG	N3	Day1	Substantia nigra	Microglia	Microglia
	C2B_CATGACAAGCCGATTT	C2B	Day2	Cortex	Excitatory neurons	Ex5a			N3_GTGTGCGTCGGAATCT	N3	Day1	Substantia nigra	Microglia	Microglia
	C2B_CATGACAAGTCCGTAT	C2B	Day2	Cortex	Astrocyte	Astrocyte			N3_GTTACAGCATGATCCA	N3	Day1	Substantia nigra	Microglia	Microglia
	C2B_CATGACAAGTTAACGA	C2B	Day2	Cortex	Excitatory neurons	Ex4			N3_GTTACAGTCAAGCCTA	N3	Day1	Substantia nigra	Microglia	Microglia
	C2B_CATGACACAGCCAGAA	C2B	Day2	Cortex	Astrocyte	Astrocyte			N3_GTTCATTTCTCTGTCG	N3	Day1	Substantia nigra	Microglia	Microglia
	C2B_CATGACACAGCTCCGA	C2B	Day2	Cortex	Excitatory neurons	Ex2			N3_GTTCTCGCAAGCGATG	N3	Day1	Substantia nigra	Microglia	Microglia
	C2B_CATGACAGTATTACCG	C2B	Day2	Cortex	Excitatory neurons	Ex4			N3_GTTTCTATCATCTGCC	N3	Day1	Substantia nigra	Microglia	Microglia
	C2B_CATGACAGTATTCGTG	C2B	Day2	Cortex	Excitatory neurons	Ex5b			N3_TAAGCGTAGGACACCA	N3	Day1	Substantia nigra	Microglia	Microglia
	C2B_CATGCCTAGAAGGTTT	C2B	Day2	Cortex	Excitatory neurons	Ex2			N3_TAAGCGTTCCAATGGT	N3	Day1	Substantia nigra	Microglia	Microglia
	C2B_CATGCCTCACTAAGTC	C2B	Day2	Cortex	Excitatory neurons	Ex1			N3_TACCTATTCACTCCTG	N3	Day1	Substantia nigra	Microglia	Microglia
	C2B_CATGCCTGTGTTAAGA	C2B	Day2	Cortex	Inhibitory neurons	In6b			N3_TACCTTAGTCGCTTCT	N3	Day1	Substantia nigra	Microglia	Microglia
	C2B_CATGCCTTCGGATGTT	C2B	Day2	Cortex	Excitatory neurons	Ex2			N3_TACGGATCAGCTGCTG	N3	Day1	Substantia nigra	Microglia	Microglia
	C2B_CATGGCGCAACACGCC	C2B	Day2	Cortex	Excitatory neurons	Ex2			N3_TACTCATAGCGATAGC	N3	Day1	Substantia nigra	Microglia	Microglia
	C2B_CATGGCGTCAACACCA	C2B	Day2	Cortex	Inhibitory neurons	In8			N3_TACTCATGTCTCACCT	N3	Day1	Substantia nigra	Microglia	Microglia
	C2B_CATGGCGTCTCTGAGA	C2B	Day2	Cortex	Excitatory neurons	Ex5a			N3_TACTCGCTCCTTTACA	N3	Day1	Substantia nigra	Microglia	Microglia
	C2B_CATTATCAGAATCTCC	C2B	Day2	Cortex	Inhibitory neurons	In1a			N3_TAGACCACATTACGAC	N3	Day1	Substantia nigra	Microglia	Microglia
	C2B_CATTATCAGAATGTGT	C2B	Day2	Cortex	Excitatory neurons	Ex4			N3_TAGAGCTCACCAGATT	N3	Day1	Substantia nigra	Microglia	Microglia
	C2B_CATTATCCAAGGACAC	C2B	Day2	Cortex	Excitatory neurons	Ex5a			N3_TAGCCGGAGAGTACAT	N3	Day1	Substantia nigra	Microglia	Microglia
	C2B_CATTATCCATCACGTA	C2B	Day2	Cortex	Inhibitory neurons	In6b			N3_TAGCCGGGTCAGTGGA	N3	Day1	Substantia nigra	Microglia	Microglia
	C2B_CATTCGCAGCGTAGTG	C2B	Day2	Cortex	Excitatory neurons	Ex2			N3_TAGGCATGTGGTAACG	N3	Day1	Substantia nigra	Microglia	Microglia
	C2B_CATTCGCCACTGTTAG	C2B	Day2	Cortex	Inhibitory neurons	In1a			N3_TAGTGGTGTCATTAGC	N3	Day1	Substantia nigra	Microglia	Microglia
	C2B_CATTCGCGTAGGGTAC	C2B	Day2	Cortex	Inhibitory neurons	In1c			N3_TAGTTGGAGACAAAGG	N3	Day1	Substantia nigra	Microglia	Microglia
	C2B_CATTCGCTCCCAAGAT	C2B	Day2	Cortex	Excitatory neurons	Ex4			N3_TATCAGGGTTAGATGA	N3	Day1	Substantia nigra	Microglia	Microglia
	C2B_CCAATCCAGAACTGTA	C2B	Day2	Cortex	Excitatory neurons	Ex1			N3_TATCTCAGTCCAAGTT	N3	Day1	Substantia nigra	Microglia	Microglia
	C2B_CCAATCCGTGAAGGCT	C2B	Day2	Cortex	Inhibitory neurons	In4b			N3_TATTACCTCTCCAGGG	N3	Day1	Substantia nigra	Microglia	Microglia
	C2B_CCAATCCGTGGACGAT	C2B	Day2	Cortex	Excitatory neurons	Ex1			N3_TCACGAAAGGTTCCTA	N3	Day1	Substantia nigra	Microglia	Microglia
	C2B_CCAATCCGTGTAATGA	C2B	Day2	Cortex	Astrocyte	Astrocyte			N3_TCAGATGCAATGTAAG	N3	Day1	Substantia nigra	Microglia	Microglia
	C2B_CCAATCCTCACATGCA	C2B	Day2	Cortex	Excitatory neurons	Ex1			N3_TCAGCAACAGTCCTTC	N3	Day1	Substantia nigra	Microglia	Microglia
	C2B_CCACCTACAGCGAACA	C2B	Day2	Cortex	Inhibitory neurons	In1c			N3_TCAGCTCGTCTTGTCC	N3	Day1	Substantia nigra	Microglia	Microglia
	C2B_CCACCTACATTACCTT	C2B	Day2	Cortex	Astrocyte	Astrocyte			N3_TCAGGTATCTGAGGGA	N3	Day1	Substantia nigra	Microglia	Microglia
	C2B_CCACCTAGTATGAAAC	C2B	Day2	Cortex	Astrocyte	Astrocyte			N3_TCATTACAGCGTGTCC	N3	Day1	Substantia nigra	Microglia	Microglia
	C2B_CCACCTATCCTGCCAT	C2B	Day2	Cortex	Excitatory neurons	Ex1			N3_TCATTACGTCTTGCGG	N3	Day1	Substantia nigra	Microglia	Microglia
	C2B_CCACGGAAGCAGACTG	C2B	Day2	Cortex	Astrocyte	Astrocyte			N3_TCATTTGAGATCTGCT	N3	Day1	Substantia nigra	Microglia	Microglia
	C2B_CCACGGAAGTCTCGGC	C2B	Day2	Cortex	Excitatory neurons	Ex5a			N3_TCCACACGTGGGTCAA	N3	Day1	Substantia nigra	Microglia	Microglia
	C2B_CCACGGACAAGCGATG	C2B	Day2	Cortex	Excitatory neurons	Ex2			N3_TCGCGAGCAACCGCCA	N3	Day1	Substantia nigra	Microglia	Microglia
	C2B_CCACGGACATCCGCGA	C2B	Day2	Cortex	Astrocyte	Astrocyte			N3_TCGCGTTTCGACCAGC	N3	Day1	Substantia nigra	Microglia	Microglia
	C2B_CCACGGACATTGAGCT	C2B	Day2	Cortex	Inhibitory neurons	In1b			N3_TCGGGACAGTGAAGAG	N3	Day1	Substantia nigra	Microglia	Microglia
	C2B_CCACGGAGTATGAATG	C2B	Day2	Cortex	Excitatory neurons	Ex1			N3_TCGGTAAAGGCTAGAC	N3	Day1	Substantia nigra	Microglia	Microglia
	C2B_CCACGGAGTGTTGAGG	C2B	Day2	Cortex	Inhibitory neurons	In6a			N3_TCGTACCTCATTGCGA	N3	Day1	Substantia nigra	Microglia	Microglia
	C2B_CCACGGATCAAGGCTT	C2B	Day2	Cortex	Inhibitory neurons	In1b			N3_TCGTAGACATTAACCG	N3	Day1	Substantia nigra	Microglia	Microglia
	C2B_CCACTACAGATATGGT	C2B	Day2	Cortex	Astrocyte	Astrocyte			N3_TCTGAGACAAGAGGCT	N3	Day1	Substantia nigra	Microglia	Microglia
	C2B_CCACTACAGGCAATTA	C2B	Day2	Cortex	Excitatory neurons	Ex5a			N3_TCTGAGATCCTGCTTG	N3	Day1	Substantia nigra	Microglia	Microglia
	C2B_CCACTACAGTGAACGC	C2B	Day2	Cortex	Excitatory neurons	Ex1			N3_TCTTTCCAGACACTAA	N3	Day1	Substantia nigra	Microglia	Microglia
	C2B_CCACTACGTTGGGACA	C2B	Day2	Cortex	Excitatory neurons	Ex1			N3_TGACGGCAGCTGATAA	N3	Day1	Substantia nigra	Microglia	Microglia
	C2B_CCAGCGAAGTCTCAAC	C2B	Day2	Cortex	Excitatory neurons	Ex1			N3_TGACGGCCAATTGCTG	N3	Day1	Substantia nigra	Microglia	Microglia
	C2B_CCAGCGACAAGCCATT	C2B	Day2	Cortex	Excitatory neurons	Ex4			N3_TGACTTTAGTGGACGT	N3	Day1	Substantia nigra	Microglia	Microglia
	C2B_CCAGCGACATAAGACA	C2B	Day2	Cortex	Excitatory neurons	Ex1			N3_TGACTTTTCAACACCA	N3	Day1	Substantia nigra	Microglia	Microglia
	C2B_CCAGCGAGTCCGAACC	C2B	Day2	Cortex	Excitatory neurons	Ex5a			N3_TGAGCATGTCTCTCTG	N3	Day1	Substantia nigra	Microglia	Microglia
	C2B_CCAGCGAGTCTGCGGT	C2B	Day2	Cortex	Excitatory neurons	Ex5a			N3_TGATTTCCATAGACTC	N3	Day1	Substantia nigra	Microglia	Microglia
	C2B_CCAGCGATCTACCTGC	C2B	Day2	Cortex	Excitatory neurons	Ex2			N3_TGCACCTTCCGATATG	N3	Day1	Substantia nigra	Microglia	Microglia
	C2B_CCAGCGATCTTCGGTC	C2B	Day2	Cortex	Excitatory neurons	Ex1			N3_TGCCAAACAGGTCGTC	N3	Day1	Substantia nigra	Microglia	Microglia
	C2B_CCATGTCAGGAGTCTG	C2B	Day2	Cortex	Astrocyte	Astrocyte			N3_TGCCCTATCACAGTAC	N3	Day1	Substantia nigra	Microglia	Microglia
	C2B_CCATGTCGTAATCACC	C2B	Day2	Cortex	OPC	OPC			N3_TGCGGGTTCGCCTGAG	N3	Day1	Substantia nigra	Microglia	Microglia
	C2B_CCATGTCGTACTTGAC	C2B	Day2	Cortex	Excitatory neurons	Ex3			N3_TGCGTGGGTCCGAACC	N3	Day1	Substantia nigra	Microglia	Microglia
	C2B_CCATGTCTCCCGGATG	C2B	Day2	Cortex	Inhibitory neurons	In6b			N3_TGCTACCGTTCGCTAA	N3	Day1	Substantia nigra	Microglia	Microglia
	C2B_CCATTCGAGGAACTGC	C2B	Day2	Cortex	Excitatory neurons	Ex1			N3_TGGCGCATCGGTGTTA	N3	Day1	Substantia nigra	Microglia	Microglia
	C2B_CCATTCGAGGATGTAT	C2B	Day2	Cortex	Excitatory neurons	Ex5a			N3_TGGCTGGGTTCCATGA	N3	Day1	Substantia nigra	Microglia	Microglia
	C2B_CCCAATCAGGTGTGGT	C2B	Day2	Cortex	Astrocyte	Astrocyte			N3_TGTCCCAGTTATCGGT	N3	Day1	Substantia nigra	Microglia	Microglia
	C2B_CCCAATCCACCTCGTT	C2B	Day2	Cortex	Excitatory neurons	Ex2			N3_TGTCCCATCGGTGTCG	N3	Day1	Substantia nigra	Microglia	Microglia
	C2B_CCCAATCTCCCAACGG	C2B	Day2	Cortex	Inhibitory neurons	In1c			N3_TTAGGACCATGACGGA	N3	Day1	Substantia nigra	Microglia	Microglia
	C2B_CCCAATCTCGAATGCT	C2B	Day2	Cortex	Excitatory neurons	Ex2			N3_TTATGCTGTCTAAACC	N3	Day1	Substantia nigra	Microglia	Microglia
	C2B_CCCAATCTCTCAACTT	C2B	Day2	Cortex	Excitatory neurons	Ex5a			N3_TTCTACAGTAACGTTC	N3	Day1	Substantia nigra	Microglia	Microglia
	C2B_CCCAGTTAGAGTCTGG	C2B	Day2	Cortex	Excitatory neurons	Ex2			N3_TTCTCCTGTGCCTTGG	N3	Day1	Substantia nigra	Microglia	Microglia
	C2B_CCCAGTTAGGCCCTTG	C2B	Day2	Cortex	Excitatory neurons	Ex1			N3_TTCTTAGCAGCTGCTG	N3	Day1	Substantia nigra	Microglia	Microglia
	C2B_CCCAGTTCAGATTGCT	C2B	Day2	Cortex	Excitatory neurons	Ex1			N3_TTGGCAACAGCGAACA	N3	Day1	Substantia nigra	Microglia	Microglia
	C2B_CCCAGTTTCGCCAGCA	C2B	Day2	Cortex	Astrocyte	Astrocyte			N3_TTTATGCGTGTGGCTC	N3	Day1	Substantia nigra	Microglia	Microglia
	C2B_CCCATACAGAGTGAGA	C2B	Day2	Cortex	Inhibitory neurons	In6b			N3_TTTGCGCTCTCAAGTG	N3	Day1	Substantia nigra	Microglia	Microglia
	C2B_CCCATACCAATCAGAA	C2B	Day2	Cortex	Inhibitory neurons	In5			N3_TTTGGTTCAACACCTA	N3	Day1	Substantia nigra	Microglia	Microglia
	C2B_CCCATACCAGTATAAG	C2B	Day2	Cortex	Astrocyte	Astrocyte			N3_TTTGTCAGTAAATACG	N3	Day1	Substantia nigra	Microglia	Microglia
	C2B_CCCATACGTGCTAGCC	C2B	Day2	Cortex	Excitatory neurons	Ex1			N4_CTAAGACTCACTTCAT	N4	Day1	Substantia nigra	Microglia	Microglia
	C2B_CCCATACGTTGGTGGA	C2B	Day2	Cortex	Excitatory neurons	Ex2			N4_CTGGTCTTCATGTCTT	N4	Day1	Substantia nigra	Microglia	Microglia
	C2B_CCCATACTCAGCTTAG	C2B	Day2	Cortex	Excitatory neurons	Ex5a			N4_TACTTACCATGCTGGC	N4	Day1	Substantia nigra	Microglia	Microglia
	C2B_CCCATACTCCTTTCGG	C2B	Day2	Cortex	Inhibitory neurons	In1c			N4B_AAACCTGTCACGATGT	N4B	Day2	Substantia nigra	Microglia	Microglia
	C2B_CCCTCCTAGCGATATA	C2B	Day2	Cortex	Inhibitory neurons	In4a			N4B_AACCATGCATGATCCA	N4B	Day2	Substantia nigra	Microglia	Microglia
	C2B_CCCTCCTAGTCCATAC	C2B	Day2	Cortex	Excitatory neurons	Ex2			N4B_AACTCAGGTCTGGAGA	N4B	Day2	Substantia nigra	Microglia	Microglia
	C2B_CCCTCCTCAATGTTGC	C2B	Day2	Cortex	OPC	OPC			N4B_AACTCCCTCCACGTGG	N4B	Day2	Substantia nigra	Microglia	Microglia
	C2B_CCCTCCTGTATAGTAG	C2B	Day2	Cortex	Astrocyte	Astrocyte			N4B_AAGGTTCGTTGATTGC	N4B	Day2	Substantia nigra	Microglia	Microglia
	C2B_CCGGGATAGCGATATA	C2B	Day2	Cortex	Excitatory neurons	Ex1			N4B_ACAGCTATCCGCATAA	N4B	Day2	Substantia nigra	Microglia	Microglia
	C2B_CCGGGATCACGCATCG	C2B	Day2	Cortex	Excitatory neurons	Ex2			N4B_ACGAGCCCAAAGGTGC	N4B	Day2	Substantia nigra	Microglia	Microglia
	C2B_CCGGGATGTCTCTTAT	C2B	Day2	Cortex	Excitatory neurons	Ex4			N4B_ACGAGGATCATTCACT	N4B	Day2	Substantia nigra	Microglia	Microglia
	C2B_CCGGGATTCCATGAAC	C2B	Day2	Cortex	Astrocyte	Astrocyte			N4B_ACGGGCTCAATTGCTG	N4B	Day2	Substantia nigra	Microglia	Microglia
	C2B_CCGGGATTCTGAAAGA	C2B	Day2	Cortex	Excitatory neurons	Ex1			N4B_ACGGGCTCACTCTGTC	N4B	Day2	Substantia nigra	Microglia	Microglia
	C2B_CCGGTAGAGGCCCTCA	C2B	Day2	Cortex	Excitatory neurons	Ex3			N4B_AGAGCTTCAATAGCGG	N4B	Day2	Substantia nigra	Microglia	Microglia
	C2B_CCGGTAGAGTATCGAA	C2B	Day2	Cortex	Excitatory neurons	Ex5a			N4B_AGATCTGTCAACTCTT	N4B	Day2	Substantia nigra	Microglia	Microglia
	C2B_CCGGTAGCACAGGAGT	C2B	Day2	Cortex	Inhibitory neurons	In6b			N4B_ATGAGGGTCAACACCA	N4B	Day2	Substantia nigra	Microglia	Microglia
	C2B_CCGGTAGGTCATATCG	C2B	Day2	Cortex	OPC	OPC			N4B_CAAGGCCTCCTTAATC	N4B	Day2	Substantia nigra	Microglia	Microglia
	C2B_CCGGTAGGTTCAGCGC	C2B	Day2	Cortex	Inhibitory neurons	In1a			N4B_CACCTTGAGTAACCCT	N4B	Day2	Substantia nigra	Microglia	Microglia
	C2B_CCGGTAGTCAGATAAG	C2B	Day2	Cortex	Excitatory neurons	Ex2			N4B_CAGGTGCGTGCAACTT	N4B	Day2	Substantia nigra	Microglia	Microglia
	C2B_CCGTACTAGAACTCGG	C2B	Day2	Cortex	Excitatory neurons	Ex1			N4B_CAGTCCTAGGACACCA	N4B	Day2	Substantia nigra	Microglia	Microglia
	C2B_CCGTACTAGGTGCAAC	C2B	Day2	Cortex	Excitatory neurons	Ex8			N4B_CATATTCAGCCAACAG	N4B	Day2	Substantia nigra	Microglia	Microglia
	C2B_CCGTACTAGTCAAGGC	C2B	Day2	Cortex	Inhibitory neurons	In6a			N4B_CATCGAAGTAAGTTCC	N4B	Day2	Substantia nigra	Microglia	Microglia
	C2B_CCGTACTCAATTGCTG	C2B	Day2	Cortex	Inhibitory neurons	In6b			N4B_CATTCGCCAAGCCGTC	N4B	Day2	Substantia nigra	Microglia	Microglia
	C2B_CCGTACTCAGACGCAA	C2B	Day2	Cortex	Excitatory neurons	Ex2			N4B_CCACCTAGTGAGGGTT	N4B	Day2	Substantia nigra	Microglia	Microglia
	C2B_CCGTACTTCGGCGCAT	C2B	Day2	Cortex	Excitatory neurons	Ex1			N4B_CCCAATCCAGGGCATA	N4B	Day2	Substantia nigra	Microglia	Microglia
	C2B_CCGTGGAAGAACAATC	C2B	Day2	Cortex	Excitatory neurons	Ex2			N4B_CCCTCCTTCGAGCCCA	N4B	Day2	Substantia nigra	Microglia	Microglia
	C2B_CCGTGGAAGCCACGTC	C2B	Day2	Cortex	Excitatory neurons	Ex3			N4B_CCTACCACATGGGAAC	N4B	Day2	Substantia nigra	Microglia	Microglia
	C2B_CCGTGGAAGCTACCTA	C2B	Day2	Cortex	Inhibitory neurons	In6a			N4B_CCTACCAGTGCTAGCC	N4B	Day2	Substantia nigra	Microglia	Microglia
	C2B_CCGTGGACACATCTTT	C2B	Day2	Cortex	Excitatory neurons	Ex2			N4B_CCTAGCTTCACCTTAT	N4B	Day2	Substantia nigra	Microglia	Microglia
	C2B_CCGTGGACAGCGTAAG	C2B	Day2	Cortex	Inhibitory neurons	In3			N4B_CGAGCACAGGCATGTG	N4B	Day2	Substantia nigra	Microglia	Microglia
	C2B_CCGTGGAGTACCGCTG	C2B	Day2	Cortex	Excitatory neurons	Ex4			N4B_CGAGCACCAGCTCGAC	N4B	Day2	Substantia nigra	Microglia	Microglia
	C2B_CCGTGGAGTTCAGCGC	C2B	Day2	Cortex	Inhibitory neurons	In8			N4B_CGATCGGGTAGCTGCC	N4B	Day2	Substantia nigra	Microglia	Microglia
	C2B_CCGTGGATCATAACCG	C2B	Day2	Cortex	Excitatory neurons	Ex2			N4B_CGATGGCCACGAAGCA	N4B	Day2	Substantia nigra	Microglia	Microglia
	C2B_CCGTGGATCGGCGCAT	C2B	Day2	Cortex	Inhibitory neurons	In1c			N4B_CGCGGTACAATGCCAT	N4B	Day2	Substantia nigra	Microglia	Microglia
	C2B_CCGTTCAAGATGTCGG	C2B	Day2	Cortex	Excitatory neurons	Ex5a			N4B_CGTCACTTCAACGGCC	N4B	Day2	Substantia nigra	Microglia	Microglia
	C2B_CCGTTCACATGATCCA	C2B	Day2	Cortex	Astrocyte	Astrocyte			N4B_CGTGTAACAAGCCATT	N4B	Day2	Substantia nigra	Microglia	Microglia
	C2B_CCGTTCACATGCCTTC	C2B	Day2	Cortex	Astrocyte	Astrocyte			N4B_CGTTCTGCAGGTGCCT	N4B	Day2	Substantia nigra	Microglia	Microglia
	C2B_CCGTTCACATTTCACT	C2B	Day2	Cortex	Inhibitory neurons	In6a			N4B_CGTTCTGTCAGCTGGC	N4B	Day2	Substantia nigra	Microglia	Microglia
	C2B_CCGTTCAGTTAAGATG	C2B	Day2	Cortex	Excitatory neurons	Ex2			N4B_CTCGTACAGAACTCGG	N4B	Day2	Substantia nigra	Microglia	Microglia
	C2B_CCGTTCATCACCGTAA	C2B	Day2	Cortex	Excitatory neurons	Ex5a			N4B_CTCGTACTCCAGAAGG	N4B	Day2	Substantia nigra	Microglia	Microglia
	C2B_CCGTTCATCTTAGAGC	C2B	Day2	Cortex	Inhibitory neurons	In6b			N4B_CTGTTTAGTATAGGTA	N4B	Day2	Substantia nigra	Microglia	Microglia
	C2B_CCTAAAGCACCAACCG	C2B	Day2	Cortex	Excitatory neurons	Ex1			N4B_GAAATGACAGACGCAA	N4B	Day2	Substantia nigra	Microglia	Microglia
	C2B_CCTAAAGCATCTCCCA	C2B	Day2	Cortex	Excitatory neurons	Ex6b			N4B_GAATAAGAGCTGCAAG	N4B	Day2	Substantia nigra	Microglia	Microglia
	C2B_CCTAAAGCATGCGCAC	C2B	Day2	Cortex	Excitatory neurons	Ex6a			N4B_GACTACAGTCACTTCC	N4B	Day2	Substantia nigra	Microglia	Microglia
	C2B_CCTAAAGGTACCGTAT	C2B	Day2	Cortex	Excitatory neurons	Ex1			N4B_GATCGATCATTTGCCC	N4B	Day2	Substantia nigra	Microglia	Microglia
	C2B_CCTAAAGGTCTTCAAG	C2B	Day2	Cortex	Excitatory neurons	Ex2			N4B_GATCGATTCTCGTATT	N4B	Day2	Substantia nigra	Microglia	Microglia
	C2B_CCTAAAGTCCCGACTT	C2B	Day2	Cortex	Astrocyte	Astrocyte			N4B_GATCGCGCAGCTATTG	N4B	Day2	Substantia nigra	Microglia	Microglia
	C2B_CCTAAAGTCTACTCAT	C2B	Day2	Cortex	Inhibitory neurons	In6b			N4B_GATGAGGTCATTCACT	N4B	Day2	Substantia nigra	Microglia	Microglia
	C2B_CCTACACCACTTAAGC	C2B	Day2	Cortex	Excitatory neurons	Ex1			N4B_GCAAACTCATGGTCAT	N4B	Day2	Substantia nigra	Microglia	Microglia
	C2B_CCTACACCAGATGAGC	C2B	Day2	Cortex	Inhibitory neurons	In6b			N4B_GCTGCGAAGCCAACAG	N4B	Day2	Substantia nigra	Microglia	Microglia
	C2B_CCTACACGTCCAGTTA	C2B	Day2	Cortex	Astrocyte	Astrocyte			N4B_GGAGCAAGTGAGCGAT	N4B	Day2	Substantia nigra	Microglia	Microglia
	C2B_CCTACACGTGCTAGCC	C2B	Day2	Cortex	Inhibitory neurons	In1c			N4B_GGCGACTTCGCATGGC	N4B	Day2	Substantia nigra	Microglia	Microglia
	C2B_CCTACACTCATGTGGT	C2B	Day2	Cortex	Inhibitory neurons	In8			N4B_GGGCATCGTTCCGTCT	N4B	Day2	Substantia nigra	Microglia	Microglia
	C2B_CCTACACTCCAAACAC	C2B	Day2	Cortex	Inhibitory neurons	In1c			N4B_GGTATTGGTCACAAGG	N4B	Day2	Substantia nigra	Microglia	Microglia
	C2B_CCTACACTCTCGTATT	C2B	Day2	Cortex	Excitatory neurons	Ex1			N4B_GGTGAAGTCCTTGCCA	N4B	Day2	Substantia nigra	Microglia	Microglia
	C2B_CCTACCAAGACACTAA	C2B	Day2	Cortex	Astrocyte	Astrocyte			N4B_GTAACGTGTGACCAAG	N4B	Day2	Substantia nigra	Microglia	Microglia
	C2B_CCTACCAAGATGTAAC	C2B	Day2	Cortex	Excitatory neurons	Ex4			N4B_GTAACTGCACACAGAG	N4B	Day2	Substantia nigra	Microglia	Microglia
	C2B_CCTACCAGTCAGATAA	C2B	Day2	Cortex	Astrocyte	Astrocyte			N4B_GTCTTCGCAGCAGTTT	N4B	Day2	Substantia nigra	Microglia	Microglia
	C2B_CCTACCATCCTTTCTC	C2B	Day2	Cortex	Inhibitory neurons	In4a			N4B_GTGCTTCTCCACGACG	N4B	Day2	Substantia nigra	Microglia	Microglia
	C2B_CCTACCATCGTCGTTC	C2B	Day2	Cortex	Astrocyte	Astrocyte			N4B_GTGCTTCTCGATGAGG	N4B	Day2	Substantia nigra	Microglia	Microglia
	C2B_CCTAGCTAGCTTATCG	C2B	Day2	Cortex	Excitatory neurons	Ex3			N4B_GTGTGCGTCGTCTGAA	N4B	Day2	Substantia nigra	Microglia	Microglia
	C2B_CCTAGCTAGTGTGGCA	C2B	Day2	Cortex	Excitatory neurons	Ex2			N4B_GTGTTAGTCCACGTTC	N4B	Day2	Substantia nigra	Microglia	Microglia
	C2B_CCTAGCTAGTGTTAGA	C2B	Day2	Cortex	Excitatory neurons	Ex5a			N4B_TAGGCATCATAGACTC	N4B	Day2	Substantia nigra	Microglia	Microglia
	C2B_CCTAGCTGTATTCTCT	C2B	Day2	Cortex	Excitatory neurons	Ex1			N4B_TCAGCTCCAGTACACT	N4B	Day2	Substantia nigra	Microglia	Microglia
	C2B_CCTAGCTTCTAAGCCA	C2B	Day2	Cortex	Excitatory neurons	Ex1			N4B_TCAGCTCGTCATTAGC	N4B	Day2	Substantia nigra	Microglia	Microglia
	C2B_CCTCAGTAGAAGCCCA	C2B	Day2	Cortex	Excitatory neurons	Ex4			N4B_TCCCGATTCTTGACGA	N4B	Day2	Substantia nigra	Microglia	Microglia
	C2B_CCTCAGTAGTAAGTAC	C2B	Day2	Cortex	Astrocyte	Astrocyte			N4B_TCTGAGACATACGCTA	N4B	Day2	Substantia nigra	Microglia	Microglia
	C2B_CCTCTGAAGACTCGGA	C2B	Day2	Cortex	Excitatory neurons	Ex5b			N4B_TCTTCGGCACGGACAA	N4B	Day2	Substantia nigra	Microglia	Microglia
	C2B_CCTCTGAAGAGTTGGC	C2B	Day2	Cortex	Excitatory neurons	Ex5a			N4B_TGCGTGGAGTTGCAGG	N4B	Day2	Substantia nigra	Microglia	Microglia
	C2B_CCTCTGAAGGGTATCG	C2B	Day2	Cortex	Excitatory neurons	Ex6b			N4B_TGGCCAGAGTGAACAT	N4B	Day2	Substantia nigra	Microglia	Microglia
	C2B_CCTCTGACAAGCCGCT	C2B	Day2	Cortex	Inhibitory neurons	In1a			N4B_TGTGTTTAGCAGACTG	N4B	Day2	Substantia nigra	Microglia	Microglia
	C2B_CCTCTGACAAGCGAGT	C2B	Day2	Cortex	Inhibitory neurons	In8			N4B_TTAGGACGTGTGCGTC	N4B	Day2	Substantia nigra	Microglia	Microglia
	C2B_CCTCTGACATGGATGG	C2B	Day2	Cortex	Inhibitory neurons	In6b			N4B_TTCCCAGGTCTCCCTA	N4B	Day2	Substantia nigra	Microglia	Microglia
	C2B_CCTCTGAGTTGTTTGG	C2B	Day2	Cortex	Excitatory neurons	Ex2			N4B_TTCTCAAGTACCATCA	N4B	Day2	Substantia nigra	Microglia	Microglia
	C2B_CCTCTGATCAACACAC	C2B	Day2	Cortex	OPC	OPC			N4B_TTCTTAGGTACAGTGG	N4B	Day2	Substantia nigra	Microglia	Microglia
	C2B_CCTCTGATCCCTTGCA	C2B	Day2	Cortex	Inhibitory neurons	In3			N4B_TTTATGCCACAGCGTC	N4B	Day2	Substantia nigra	Microglia	Microglia
	C2B_CCTCTGATCCTTTCTC	C2B	Day2	Cortex	Astrocyte	Astrocyte			N5_ATTACTCAGTAAGTAC	N5	Day1	Substantia nigra	Microglia	Microglia
	C2B_CCTTACGAGCAGATCG	C2B	Day2	Cortex	Excitatory neurons	Ex5a			N5_CACAGTAAGTACATGA	N5	Day1	Substantia nigra	Microglia	Microglia
	C2B_CCTTCCCAGAGGTTGC	C2B	Day2	Cortex	Excitatory neurons	Ex5a			N5_CTACCCATCTGTGCAA	N5	Day1	Substantia nigra	Microglia	Microglia
	C2B_CCTTCCCAGTGTCTCA	C2B	Day2	Cortex	Excitatory neurons	Ex4			N5_CTCGGAGCAAGCCCAC	N5	Day1	Substantia nigra	Microglia	Microglia
	C2B_CCTTCCCGTGCAGGTA	C2B	Day2	Cortex	Astrocyte	Astrocyte			N5_CTCTGGTTCCTAAGTG	N5	Day1	Substantia nigra	Microglia	Microglia
	C2B_CCTTCCCGTTACAGAA	C2B	Day2	Cortex	Inhibitory neurons	In3			N1B_AAATGCCGTATCACCA	N1B	Day2	Substantia nigra	ODC	ODC-1
	C2B_CCTTCCCGTTCGAATC	C2B	Day2	Cortex	Astrocyte	Astrocyte			N1B_AACCATGAGAGGGATA	N1B	Day2	Substantia nigra	ODC	ODC-1
	C2B_CCTTCCCTCCGCGCAA	C2B	Day2	Cortex	Inhibitory neurons	In3			N1B_AAGGAGCGTCCGTCAG	N1B	Day2	Substantia nigra	ODC	ODC-1
	C2B_CCTTCCCTCCTCAACC	C2B	Day2	Cortex	Astrocyte	Astrocyte			N1B_ACATGGTTCTGCAAGT	N1B	Day2	Substantia nigra	ODC	ODC-1
	C2B_CCTTCCCTCTAACGGT	C2B	Day2	Cortex	Inhibitory neurons	In3			N1B_ACCTTTACAGCAGTTT	N1B	Day2	Substantia nigra	ODC	ODC-1
	C2B_CCTTCGAAGGAATTAC	C2B	Day2	Cortex	Excitatory neurons	Ex6b			N1B_ACCTTTATCGTGGGAA	N1B	Day2	Substantia nigra	ODC	ODC-1
	C2B_CCTTCGAGTGTCGCTG	C2B	Day2	Cortex	Excitatory neurons	Ex2			N1B_ACGGGCTCACAACTGT	N1B	Day2	Substantia nigra	ODC	ODC-1
	C2B_CCTTCGAGTTATCACG	C2B	Day2	Cortex	Inhibitory neurons	In6b			N1B_ACGGGTCCACCACGTG	N1B	Day2	Substantia nigra	ODC	ODC-1
	C2B_CCTTTCTAGCGTGAGT	C2B	Day2	Cortex	Excitatory neurons	Ex4			N1B_ACTGATGCATCACGTA	N1B	Day2	Substantia nigra	ODC	ODC-1
	C2B_CCTTTCTCACTATCTT	C2B	Day2	Cortex	Inhibitory neurons	In1b			N1B_ACTGTCCAGCCAGTAG	N1B	Day2	Substantia nigra	ODC	ODC-1
	C2B_CGAACATCATCACGTA	C2B	Day2	Cortex	Excitatory neurons	Ex1			N1B_ACTTACTAGCGTCAAG	N1B	Day2	Substantia nigra	ODC	ODC-1
	C2B_CGAACATCATCGTCGG	C2B	Day2	Cortex	Inhibitory neurons	In1c			N1B_AGAGCTTAGACCTTTG	N1B	Day2	Substantia nigra	ODC	ODC-1
	C2B_CGAACATTCGCCAGCA	C2B	Day2	Cortex	Excitatory neurons	Ex1			N1B_AGAGCTTAGATGTTAG	N1B	Day2	Substantia nigra	ODC	ODC-1
	C2B_CGAATGTAGACAAGCC	C2B	Day2	Cortex	Astrocyte	Astrocyte			N1B_AGAGTGGGTGACCAAG	N1B	Day2	Substantia nigra	ODC	ODC-1
	C2B_CGAATGTCATACGCCG	C2B	Day2	Cortex	Excitatory neurons	Ex5a			N1B_AGCAGCCTCTCAAACG	N1B	Day2	Substantia nigra	ODC	ODC-1
	C2B_CGAATGTTCTACTCAT	C2B	Day2	Cortex	Excitatory neurons	Ex2			N1B_AGCCTAATCCCATTAT	N1B	Day2	Substantia nigra	ODC	ODC-1
	C2B_CGACCTTAGTGAATTG	C2B	Day2	Cortex	Inhibitory neurons	In6b			N1B_AGCGTATCACAGTCGC	N1B	Day2	Substantia nigra	ODC	ODC-1
	C2B_CGACCTTCATGTTCCC	C2B	Day2	Cortex	Inhibitory neurons	In6b			N1B_AGCGTCGTCCTAGGGC	N1B	Day2	Substantia nigra	ODC	ODC-1
	C2B_CGACCTTGTAGCGCAA	C2B	Day2	Cortex	Excitatory neurons	Ex2			N1B_AGCTCCTCACCTGGTG	N1B	Day2	Substantia nigra	ODC	ODC-1
	C2B_CGACCTTGTTAAGAAC	C2B	Day2	Cortex	Inhibitory neurons	In8			N1B_AGCTCTCGTAGCGTCC	N1B	Day2	Substantia nigra	ODC	ODC-1
	C2B_CGACCTTGTTATCACG	C2B	Day2	Cortex	Excitatory neurons	Ex5a			N1B_AGCTTGATCAACGAAA	N1B	Day2	Substantia nigra	ODC	ODC-1
	C2B_CGACCTTGTTCGTCTC	C2B	Day2	Cortex	Inhibitory neurons	In8			N1B_AGGCCACTCTAACTTC	N1B	Day2	Substantia nigra	ODC	ODC-1
	C2B_CGACCTTGTTTGTTGG	C2B	Day2	Cortex	Excitatory neurons	Ex5a			N1B_AGTCTTTGTCAAAGAT	N1B	Day2	Substantia nigra	ODC	ODC-1
	C2B_CGACCTTTCCCAACGG	C2B	Day2	Cortex	Excitatory neurons	Ex2			N1B_AGTCTTTTCTGCTGTC	N1B	Day2	Substantia nigra	ODC	ODC-1
	C2B_CGACCTTTCGCGTTTC	C2B	Day2	Cortex	Astrocyte	Astrocyte			N1B_ATCCACCAGACATAAC	N1B	Day2	Substantia nigra	ODC	ODC-1
	C2B_CGACTTCAGACCCACC	C2B	Day2	Cortex	Excitatory neurons	Ex4			N1B_ATCTGCCCACCTCGTT	N1B	Day2	Substantia nigra	ODC	ODC-1
	C2B_CGACTTCCAAGGTTCT	C2B	Day2	Cortex	Inhibitory neurons	In8			N1B_ATTACTCTCTGGAGCC	N1B	Day2	Substantia nigra	ODC	ODC-1
	C2B_CGACTTCCACGAGGTA	C2B	Day2	Cortex	Inhibitory neurons	In8			N1B_ATTGGTGCAGCTGTGC	N1B	Day2	Substantia nigra	ODC	ODC-1
	C2B_CGACTTCCAGTAGAGC	C2B	Day2	Cortex	Excitatory neurons	Ex2			N1B_CACAAACGTTTACTCT	N1B	Day2	Substantia nigra	ODC	ODC-1
	C2B_CGACTTCCATGCTGGC	C2B	Day2	Cortex	Excitatory neurons	Ex3			N1B_CACAGTAAGCTGCGAA	N1B	Day2	Substantia nigra	ODC	ODC-1
	C2B_CGACTTCGTGCGCTTG	C2B	Day2	Cortex	Excitatory neurons	Ex2			N1B_CACCACTAGCTCAACT	N1B	Day2	Substantia nigra	ODC	ODC-1
	C2B_CGAGAAGAGTGTGGCA	C2B	Day2	Cortex	Inhibitory neurons	In6b			N1B_CAGCAGCAGAAACCAT	N1B	Day2	Substantia nigra	ODC	ODC-1
	C2B_CGAGAAGGTAGGACAC	C2B	Day2	Cortex	Excitatory neurons	Ex1			N1B_CAGCGACGTCTGGTCG	N1B	Day2	Substantia nigra	ODC	ODC-1
	C2B_CGAGAAGGTTACGCGC	C2B	Day2	Cortex	Inhibitory neurons	In1b			N1B_CATCAAGCAGGAATGC	N1B	Day2	Substantia nigra	ODC	ODC-1
	C2B_CGAGAAGTCACGACTA	C2B	Day2	Cortex	Excitatory neurons	Ex4			N1B_CATCGGGCACACTGCG	N1B	Day2	Substantia nigra	ODC	ODC-1
	C2B_CGAGAAGTCGAACGGA	C2B	Day2	Cortex	Excitatory neurons	Ex5a			N1B_CATTCGCCATCTATGG	N1B	Day2	Substantia nigra	ODC	ODC-1
	C2B_CGAGCACCACGAAAGC	C2B	Day2	Cortex	Inhibitory neurons	In5			N1B_CCAATCCGTAAGGGCT	N1B	Day2	Substantia nigra	ODC	ODC-1
	C2B_CGAGCACGTATTCTCT	C2B	Day2	Cortex	Excitatory neurons	Ex1			N1B_CCGGTAGGTCAATACC	N1B	Day2	Substantia nigra	ODC	ODC-1
	C2B_CGAGCACGTCTAGAGG	C2B	Day2	Cortex	Inhibitory neurons	In6a			N1B_CCGTGGATCGCAGGCT	N1B	Day2	Substantia nigra	ODC	ODC-1
	C2B_CGAGCCAAGATCCTGT	C2B	Day2	Cortex	Excitatory neurons	Ex2			N1B_CCGTTCAAGCTTATCG	N1B	Day2	Substantia nigra	ODC	ODC-1
	C2B_CGAGCCAAGTTGCAGG	C2B	Day2	Cortex	Excitatory neurons	Ex1			N1B_CCGTTCAGTTACGTCA	N1B	Day2	Substantia nigra	ODC	ODC-1
	C2B_CGAGCCATCTACCAGA	C2B	Day2	Cortex	Microglia	Microglia			N1B_CCTAAAGTCGGACAAG	N1B	Day2	Substantia nigra	ODC	ODC-1
	C2B_CGAGCCATCTGTGCAA	C2B	Day2	Cortex	Excitatory neurons	Ex1			N1B_CCTAGCTGTTGTGGCC	N1B	Day2	Substantia nigra	ODC	ODC-1
	C2B_CGATCGGAGCTAAGAT	C2B	Day2	Cortex	Excitatory neurons	Ex1			N1B_CCTATTATCAATAAGG	N1B	Day2	Substantia nigra	ODC	ODC-1
	C2B_CGATCGGTCAGATAAG	C2B	Day2	Cortex	Excitatory neurons	Ex1			N1B_CCTCAGTTCGTTACAG	N1B	Day2	Substantia nigra	ODC	ODC-1
	C2B_CGATGGCAGATGTGGC	C2B	Day2	Cortex	Excitatory neurons	Ex5b			N1B_CCTTCCCAGGCAAAGA	N1B	Day2	Substantia nigra	ODC	ODC-1
	C2B_CGATGGCCAGGCAGTA	C2B	Day2	Cortex	Inhibitory neurons	In3			N1B_CGAATGTAGCTAACTC	N1B	Day2	Substantia nigra	ODC	ODC-1
	C2B_CGATGGCCATGCCTTC	C2B	Day2	Cortex	Excitatory neurons	Ex1			N1B_CGACCTTCAGCGAACA	N1B	Day2	Substantia nigra	ODC	ODC-1
	C2B_CGATGGCCATGTAGTC	C2B	Day2	Cortex	Excitatory neurons	Ex2			N1B_CGATGGCAGACCTTTG	N1B	Day2	Substantia nigra	ODC	ODC-1
	C2B_CGATGGCGTCATCCCT	C2B	Day2	Cortex	Excitatory neurons	Ex1			N1B_CGGAGCTGTCAGATAA	N1B	Day2	Substantia nigra	ODC	ODC-1
	C2B_CGATGGCTCATCGCTC	C2B	Day2	Cortex	Astrocyte	Astrocyte			N1B_CGGCTAGCAGCTCGCA	N1B	Day2	Substantia nigra	ODC	ODC-1
	C2B_CGATGGCTCCGCATAA	C2B	Day2	Cortex	Excitatory neurons	Ex1			N1B_CGTAGGCGTGAAGGCT	N1B	Day2	Substantia nigra	ODC	ODC-1
	C2B_CGATGTAAGAAAGTGG	C2B	Day2	Cortex	Excitatory neurons	Ex1			N1B_CGTTCTGAGGATATAC	N1B	Day2	Substantia nigra	ODC	ODC-1
	C2B_CGATGTAAGCCGGTAA	C2B	Day2	Cortex	Inhibitory neurons	In8			N1B_CGTTGGGGTAGCGATG	N1B	Day2	Substantia nigra	ODC	ODC-1
	C2B_CGATGTAAGCTAGGCA	C2B	Day2	Cortex	Excitatory neurons	Ex1			N1B_CTAAGACTCTGCAGTA	N1B	Day2	Substantia nigra	ODC	ODC-1
	C2B_CGATGTACATCCAACA	C2B	Day2	Cortex	Excitatory neurons	Ex2			N1B_CTAGAGTCATTGAGCT	N1B	Day2	Substantia nigra	ODC	ODC-1
	C2B_CGATGTAGTGTTCGAT	C2B	Day2	Cortex	Inhibitory neurons	In6a			N1B_CTCATTAGTATAAACG	N1B	Day2	Substantia nigra	ODC	ODC-1
	C2B_CGATGTAGTTAGAACA	C2B	Day2	Cortex	Excitatory neurons	Ex2			N1B_CTCTACGAGTAGATGT	N1B	Day2	Substantia nigra	ODC	ODC-1
	C2B_CGATGTATCGCAAACT	C2B	Day2	Cortex	Excitatory neurons	Ex1			N1B_CTGATCCTCAATCTCT	N1B	Day2	Substantia nigra	ODC	ODC-1
	C2B_CGATTGAAGAGTAAGG	C2B	Day2	Cortex	Excitatory neurons	Ex1			N1B_CTGCTGTTCTGGAGCC	N1B	Day2	Substantia nigra	ODC	ODC-1
	C2B_CGATTGAAGGTTCCTA	C2B	Day2	Cortex	Excitatory neurons	Ex1			N1B_CTTGGCTGTCTAGGTT	N1B	Day2	Substantia nigra	ODC	ODC-1
	C2B_CGATTGACAGCTGCAC	C2B	Day2	Cortex	Excitatory neurons	Ex2			N1B_CTTTGCGGTGACCAAG	N1B	Day2	Substantia nigra	ODC	ODC-1
	C2B_CGATTGAGTATGGTTC	C2B	Day2	Cortex	Excitatory neurons	Ex3			N1B_GAAACTCCATTAGCCA	N1B	Day2	Substantia nigra	ODC	ODC-1
	C2B_CGATTGATCTATCGCC	C2B	Day2	Cortex	Excitatory neurons	Ex2			N1B_GACGGCTAGCCGATTT	N1B	Day2	Substantia nigra	ODC	ODC-1
	C2B_CGATTGATCTGGCGAC	C2B	Day2	Cortex	Inhibitory neurons	In3			N1B_GACTACACAAATCCGT	N1B	Day2	Substantia nigra	ODC	ODC-1
	C2B_CGCCAAGAGATAGTCA	C2B	Day2	Cortex	Excitatory neurons	Ex1			N1B_GACTGCGGTCCTCTTG	N1B	Day2	Substantia nigra	ODC	ODC-1
	C2B_CGCCAAGGTATCAGTC	C2B	Day2	Cortex	Excitatory neurons	Ex1			N1B_GATCGATAGCTTCGCG	N1B	Day2	Substantia nigra	ODC	ODC-1
	C2B_CGCCAAGGTTTGCATG	C2B	Day2	Cortex	Inhibitory neurons	In6b			N1B_GATGCTATCAGCATGT	N1B	Day2	Substantia nigra	ODC	ODC-1
	C2B_CGCCAAGTCCTCAACC	C2B	Day2	Cortex	Astrocyte	Astrocyte			N1B_GCAGCCACATCCTAGA	N1B	Day2	Substantia nigra	ODC	ODC-1
	C2B_CGCCAAGTCGAGAACG	C2B	Day2	Cortex	Excitatory neurons	Ex2			N1B_GCCAAATAGGCTATCT	N1B	Day2	Substantia nigra	ODC	ODC-1
	C2B_CGCGGTAAGATATACG	C2B	Day2	Cortex	Microglia	Microglia			N1B_GCCTCTAAGAGGTTGC	N1B	Day2	Substantia nigra	ODC	ODC-1
	C2B_CGCGGTACACGAGGTA	C2B	Day2	Cortex	OPC	OPC			N1B_GCGACCACAAGGTTCT	N1B	Day2	Substantia nigra	ODC	ODC-1
	C2B_CGCGGTACAGCTGCTG	C2B	Day2	Cortex	Excitatory neurons	Ex1			N1B_GCGACCACATTACCTT	N1B	Day2	Substantia nigra	ODC	ODC-1
	C2B_CGCGGTAGTCCTGCTT	C2B	Day2	Cortex	Astrocyte	Astrocyte			N1B_GCGCCAACATCCTAGA	N1B	Day2	Substantia nigra	ODC	ODC-1
	C2B_CGCGGTATCACTTATC	C2B	Day2	Cortex	Inhibitory neurons	In8			N1B_GCGCGATCAATACGCT	N1B	Day2	Substantia nigra	ODC	ODC-1
	C2B_CGCGGTATCCTGTACC	C2B	Day2	Cortex	Excitatory neurons	Ex2			N1B_GCTGGGTAGTGGACGT	N1B	Day2	Substantia nigra	ODC	ODC-1
	C2B_CGCGTTTAGAAACGCC	C2B	Day2	Cortex	Excitatory neurons	Ex3			N1B_GCTGGGTTCCGCAAGC	N1B	Day2	Substantia nigra	ODC	ODC-1
	C2B_CGCGTTTCAGGTTTCA	C2B	Day2	Cortex	Excitatory neurons	Ex1			N1B_GCTTGAATCATTATCC	N1B	Day2	Substantia nigra	ODC	ODC-1
	C2B_CGCGTTTGTCCGAATT	C2B	Day2	Cortex	Excitatory neurons	Ex1			N1B_GCTTGAATCTATCCCG	N1B	Day2	Substantia nigra	ODC	ODC-1
	C2B_CGCGTTTGTTGGACCC	C2B	Day2	Cortex	Excitatory neurons	Ex1			N1B_GGAACTTGTGACAAAT	N1B	Day2	Substantia nigra	ODC	ODC-1
	C2B_CGCTATCGTAGCGATG	C2B	Day2	Cortex	Astrocyte	Astrocyte			N1B_GGAATAACATTCTTAC	N1B	Day2	Substantia nigra	ODC	ODC-1
	C2B_CGCTATCTCAGAGACG	C2B	Day2	Cortex	Excitatory neurons	Ex5b			N1B_GGACAAGGTTGAGTTC	N1B	Day2	Substantia nigra	ODC	ODC-1
	C2B_CGCTGGAAGAATAGGG	C2B	Day2	Cortex	Excitatory neurons	Ex2			N1B_GGACATTGTGACGGTA	N1B	Day2	Substantia nigra	ODC	ODC-1
	C2B_CGCTGGAAGACTACAA	C2B	Day2	Cortex	Astrocyte	Astrocyte			N1B_GGATGTTTCAAGGCTT	N1B	Day2	Substantia nigra	ODC	ODC-1
	C2B_CGCTGGAAGATCTGAA	C2B	Day2	Cortex	Excitatory neurons	Ex2			N1B_GGATTACCAACTTGAC	N1B	Day2	Substantia nigra	ODC	ODC-1
	C2B_CGCTGGAAGCCACGTC	C2B	Day2	Cortex	Astrocyte	Astrocyte			N1B_GGGTTGCAGCATGGCA	N1B	Day2	Substantia nigra	ODC	ODC-1
	C2B_CGCTGGACATGTTCCC	C2B	Day2	Cortex	Astrocyte	Astrocyte			N1B_GGTGTTACATCCGCGA	N1B	Day2	Substantia nigra	ODC	ODC-1
	C2B_CGCTGGAGTAAATGAC	C2B	Day2	Cortex	Excitatory neurons	Ex1			N1B_GGTGTTAGTTCCGGCA	N1B	Day2	Substantia nigra	ODC	ODC-1
	C2B_CGCTGGAGTTCAGACT	C2B	Day2	Cortex	Excitatory neurons	Ex1			N1B_GTACGTAGTCAGCTAT	N1B	Day2	Substantia nigra	ODC	ODC-1
	C2B_CGCTGGATCGAATGGG	C2B	Day2	Cortex	Astrocyte	Astrocyte			N1B_GTACTCCCAGTAGAGC	N1B	Day2	Substantia nigra	ODC	ODC-1
	C2B_CGCTGGATCGGACAAG	C2B	Day2	Cortex	Excitatory neurons	Ex1			N1B_GTATCTTTCGTAGGTT	N1B	Day2	Substantia nigra	ODC	ODC-1
	C2B_CGCTTCAAGTTCGCAT	C2B	Day2	Cortex	Inhibitory neurons	In1c			N1B_GTATTCTCACGTCTCT	N1B	Day2	Substantia nigra	ODC	ODC-1
	C2B_CGCTTCACAAGCCTAT	C2B	Day2	Cortex	Excitatory neurons	Ex2			N1B_GTCCTCACACCCATGG	N1B	Day2	Substantia nigra	ODC	ODC-1
	C2B_CGCTTCACACTTCTGC	C2B	Day2	Cortex	Inhibitory neurons	In8			N1B_GTCTCGTGTTAAGAAC	N1B	Day2	Substantia nigra	ODC	ODC-1
	C2B_CGCTTCATCCTTTCGG	C2B	Day2	Cortex	Excitatory neurons	Ex3			N1B_GTGAAGGCACGAAGCA	N1B	Day2	Substantia nigra	ODC	ODC-1
	C2B_CGGACACAGAACTGTA	C2B	Day2	Cortex	Excitatory neurons	Ex1			N1B_GTTCATTAGGCTCAGA	N1B	Day2	Substantia nigra	ODC	ODC-1
	C2B_CGGACACAGTTCGCAT	C2B	Day2	Cortex	Excitatory neurons	Ex5a			N1B_GTTCGGGGTCTACCTC	N1B	Day2	Substantia nigra	ODC	ODC-1
	C2B_CGGACACCAAACCCAT	C2B	Day2	Cortex	Inhibitory neurons	In1c			N1B_TACCTATGTCGACTAT	N1B	Day2	Substantia nigra	ODC	ODC-1
	C2B_CGGACACGTTGGAGGT	C2B	Day2	Cortex	Excitatory neurons	Ex3			N1B_TACTTGTTCAGTCAGT	N1B	Day2	Substantia nigra	ODC	ODC-1
	C2B_CGGACACTCACGACTA	C2B	Day2	Cortex	Inhibitory neurons	In4b			N1B_TAGTTGGGTTTAGCTG	N1B	Day2	Substantia nigra	ODC	ODC-1
	C2B_CGGACGTCAGGCGATA	C2B	Day2	Cortex	Inhibitory neurons	In6a			N1B_TATCAGGTCCGTTGCT	N1B	Day2	Substantia nigra	ODC	ODC-1
	C2B_CGGACGTGTAAGTGGC	C2B	Day2	Cortex	Excitatory neurons	Ex2			N1B_TCAACGAGTGCATCTA	N1B	Day2	Substantia nigra	ODC	ODC-1
	C2B_CGGACGTGTAGCCTAT	C2B	Day2	Cortex	Inhibitory neurons	In6b			N1B_TCACAAGCACATTTCT	N1B	Day2	Substantia nigra	ODC	ODC-1
	C2B_CGGACGTTCCAGAAGG	C2B	Day2	Cortex	Inhibitory neurons	In8			N1B_TCACGAATCCCTCAGT	N1B	Day2	Substantia nigra	ODC	ODC-1
	C2B_CGGACGTTCGGAAACG	C2B	Day2	Cortex	Excitatory neurons	Ex4			N1B_TCCCGATCAGCATACT	N1B	Day2	Substantia nigra	ODC	ODC-1
	C2B_CGGACTGAGGTAGCTG	C2B	Day2	Cortex	Excitatory neurons	Ex4			N1B_TCGCGTTGTCTTTCAT	N1B	Day2	Substantia nigra	ODC	ODC-1
	C2B_CGGACTGAGTCAAGGC	C2B	Day2	Cortex	Excitatory neurons	Ex1			N1B_TCGTACCAGTACGATA	N1B	Day2	Substantia nigra	ODC	ODC-1
	C2B_CGGACTGCACTTAAGC	C2B	Day2	Cortex	Excitatory neurons	Ex6a			N1B_TCGTAGAAGGAGTAGA	N1B	Day2	Substantia nigra	ODC	ODC-1
	C2B_CGGACTGCAGGATCGA	C2B	Day2	Cortex	OPC	OPC			N1B_TCTCTAAAGCTGGAAC	N1B	Day2	Substantia nigra	ODC	ODC-1
	C2B_CGGACTGCATCGGACC	C2B	Day2	Cortex	Excitatory neurons	Ex2			N1B_TCTCTAATCGCTTGTC	N1B	Day2	Substantia nigra	ODC	ODC-1
	C2B_CGGACTGCATCGGTTA	C2B	Day2	Cortex	Astrocyte	Astrocyte			N1B_TCTGAGACATCATCCC	N1B	Day2	Substantia nigra	ODC	ODC-1
	C2B_CGGACTGGTAACGCGA	C2B	Day2	Cortex	Inhibitory neurons	In6b			N1B_TCTTTCCCACCAGGTC	N1B	Day2	Substantia nigra	ODC	ODC-1
	C2B_CGGACTGGTGCCTGGT	C2B	Day2	Cortex	Excitatory neurons	Ex5a			N1B_TGAAAGACAACGATCT	N1B	Day2	Substantia nigra	ODC	ODC-1
	C2B_CGGACTGTCACAGGCC	C2B	Day2	Cortex	Excitatory neurons	Ex2			N1B_TGAAAGACATACGCCG	N1B	Day2	Substantia nigra	ODC	ODC-1
	C2B_CGGACTGTCCACGAAT	C2B	Day2	Cortex	Excitatory neurons	Ex5a			N1B_TGACAACAGAGTTGGC	N1B	Day2	Substantia nigra	ODC	ODC-1
	C2B_CGGAGCTCAGGGTACA	C2B	Day2	Cortex	Excitatory neurons	Ex2			N1B_TGACGGCTCACTTATC	N1B	Day2	Substantia nigra	ODC	ODC-1
	C2B_CGGAGCTGTTGCCTCT	C2B	Day2	Cortex	Inhibitory neurons	In6b			N1B_TGACTTTTCGTTACGA	N1B	Day2	Substantia nigra	ODC	ODC-1
	C2B_CGGAGCTTCATGCATG	C2B	Day2	Cortex	Excitatory neurons	Ex2			N1B_TGATTTCGTTACGCGC	N1B	Day2	Substantia nigra	ODC	ODC-1
	C2B_CGGAGCTTCGCCTGAG	C2B	Day2	Cortex	Excitatory neurons	Ex2			N1B_TGCCCTACAAACTGCT	N1B	Day2	Substantia nigra	ODC	ODC-1
	C2B_CGGAGTCCAGCAGTTT	C2B	Day2	Cortex	Inhibitory neurons	In6b			N1B_TGGACGCAGATGCCAG	N1B	Day2	Substantia nigra	ODC	ODC-1
	C2B_CGGAGTCCAGTATAAG	C2B	Day2	Cortex	Excitatory neurons	Ex4			N1B_TGGCGCAAGAGCCTAG	N1B	Day2	Substantia nigra	ODC	ODC-1
	C2B_CGGAGTCTCATGTAGC	C2B	Day2	Cortex	Excitatory neurons	Ex4			N1B_TGGCTGGTCTACTCAT	N1B	Day2	Substantia nigra	ODC	ODC-1
	C2B_CGGAGTCTCCTCCTAG	C2B	Day2	Cortex	Inhibitory neurons	In3			N1B_TGGTTAGCAACTTGAC	N1B	Day2	Substantia nigra	ODC	ODC-1
	C2B_CGGCTAGAGAGTACAT	C2B	Day2	Cortex	Astrocyte	Astrocyte			N1B_TGTATTCCACGTAAGG	N1B	Day2	Substantia nigra	ODC	ODC-1
	C2B_CGGCTAGAGGCGTACA	C2B	Day2	Cortex	Excitatory neurons	Ex1			N1B_TTAGGACCAGCGTCCA	N1B	Day2	Substantia nigra	ODC	ODC-1
	C2B_CGGCTAGCAACTGGCC	C2B	Day2	Cortex	Excitatory neurons	Ex2			N1B_TTAGGACTCTGCGGCA	N1B	Day2	Substantia nigra	ODC	ODC-1
	C2B_CGGCTAGCACTTACGA	C2B	Day2	Cortex	Excitatory neurons	Ex5a			N1B_TTCTCCTTCGGTCCGA	N1B	Day2	Substantia nigra	ODC	ODC-1
	C2B_CGGCTAGGTATAAACG	C2B	Day2	Cortex	Excitatory neurons	Ex2			N1B_TTGCCGTAGCCACGTC	N1B	Day2	Substantia nigra	ODC	ODC-1
	C2B_CGGCTAGGTCTTCTCG	C2B	Day2	Cortex	Inhibitory neurons	In3			N1B_TTGTAGGCACGGCCAT	N1B	Day2	Substantia nigra	ODC	ODC-1
	C2B_CGGGTCAAGAAGAAGC	C2B	Day2	Cortex	Excitatory neurons	Ex2			N2B_AACCATGCAGTCGATT	N2B	Day2	Substantia nigra	ODC	ODC-1
	C2B_CGGGTCAAGAGTAAGG	C2B	Day2	Cortex	Inhibitory neurons	In8			N2B_AACCATGCATAGAAAC	N2B	Day2	Substantia nigra	ODC	ODC-1
	C2B_CGGGTCAAGTTTCCTT	C2B	Day2	Cortex	Inhibitory neurons	In4b			N2B_AAGCCGCGTGCACCAC	N2B	Day2	Substantia nigra	ODC	ODC-1
	C2B_CGGGTCACACAGCGTC	C2B	Day2	Cortex	Excitatory neurons	Ex4			N2B_ACACCGGAGTCGTACT	N2B	Day2	Substantia nigra	ODC	ODC-1
	C2B_CGGGTCAGTGTCGCTG	C2B	Day2	Cortex	Inhibitory neurons	In1a			N2B_ACGATGTTCAATACCG	N2B	Day2	Substantia nigra	ODC	ODC-1
	C2B_CGGTTAAAGGGTATCG	C2B	Day2	Cortex	Astrocyte	Astrocyte			N2B_ACGGAGATCGTCCGTT	N2B	Day2	Substantia nigra	ODC	ODC-1
	C2B_CGGTTAAGTGCATCTA	C2B	Day2	Cortex	Excitatory neurons	Ex1			N2B_ACGGGTCGTGCAGGTA	N2B	Day2	Substantia nigra	ODC	ODC-1
	C2B_CGGTTAATCACCACCT	C2B	Day2	Cortex	Excitatory neurons	Ex1			N2B_ACTGATGGTAATAGCA	N2B	Day2	Substantia nigra	ODC	ODC-1
	C2B_CGGTTAATCCCTTGTG	C2B	Day2	Cortex	Excitatory neurons	Ex1			N2B_ACTTGTTGTGAGTGAC	N2B	Day2	Substantia nigra	ODC	ODC-1
	C2B_CGTAGCGAGGCTCTTA	C2B	Day2	Cortex	Astrocyte	Astrocyte			N2B_AGAGCTTGTTAAAGAC	N2B	Day2	Substantia nigra	ODC	ODC-1
	C2B_CGTAGCGAGGGCTTGA	C2B	Day2	Cortex	Excitatory neurons	Ex1			N2B_AGATCTGCATCTACGA	N2B	Day2	Substantia nigra	ODC	ODC-1
	C2B_CGTAGCGAGTACCGGA	C2B	Day2	Cortex	Excitatory neurons	Ex2			N2B_AGATTGCGTAAAGGAG	N2B	Day2	Substantia nigra	ODC	ODC-1
	C2B_CGTAGCGCAACGCACC	C2B	Day2	Cortex	Excitatory neurons	Ex4			N2B_AGGCCGTAGAATAGGG	N2B	Day2	Substantia nigra	ODC	ODC-1
	C2B_CGTAGCGCATTGGGCC	C2B	Day2	Cortex	Excitatory neurons	Ex1			N2B_AGGGAGTAGGATATAC	N2B	Day2	Substantia nigra	ODC	ODC-1
	C2B_CGTAGCGGTCCCTACT	C2B	Day2	Cortex	Inhibitory neurons	In3			N2B_ATAACGCTCCGCATAA	N2B	Day2	Substantia nigra	ODC	ODC-1
	C2B_CGTAGCGGTGATGTGG	C2B	Day2	Cortex	Excitatory neurons	Ex1			N2B_ATCACGATCTCTTATG	N2B	Day2	Substantia nigra	ODC	ODC-1
	C2B_CGTAGCGGTTGGTGGA	C2B	Day2	Cortex	Inhibitory neurons	In4b			N2B_ATCCGAATCTCCAACC	N2B	Day2	Substantia nigra	ODC	ODC-1
	C2B_CGTAGCGTCCCTTGCA	C2B	Day2	Cortex	Excitatory neurons	Ex2			N2B_ATGCGATAGGCGATAC	N2B	Day2	Substantia nigra	ODC	ODC-1
	C2B_CGTAGGCCACAGATTC	C2B	Day2	Cortex	Excitatory neurons	Ex4			N2B_ATTACTCGTAGATTAG	N2B	Day2	Substantia nigra	ODC	ODC-1
	C2B_CGTAGGCTCATGTGGT	C2B	Day2	Cortex	Excitatory neurons	Ex2			N2B_ATTGGTGCATACTACG	N2B	Day2	Substantia nigra	ODC	ODC-1
	C2B_CGTAGGCTCGCCAGCA	C2B	Day2	Cortex	Excitatory neurons	Ex1			N2B_ATTTCTGGTGCCTGCA	N2B	Day2	Substantia nigra	ODC	ODC-1
	C2B_CGTAGGCTCTTGAGGT	C2B	Day2	Cortex	Excitatory neurons	Ex2			N2B_CAACTAGCAGGTTTCA	N2B	Day2	Substantia nigra	ODC	ODC-1
	C2B_CGTCACTCAGAGTGTG	C2B	Day2	Cortex	Excitatory neurons	Ex3			N2B_CAAGATCAGAGCTATA	N2B	Day2	Substantia nigra	ODC	ODC-1
	C2B_CGTCACTGTGCCTGCA	C2B	Day2	Cortex	Excitatory neurons	Ex1			N2B_CACACAATCTCGGACG	N2B	Day2	Substantia nigra	ODC	ODC-1
	C2B_CGTCACTGTGTGCCTG	C2B	Day2	Cortex	Inhibitory neurons	In6b			N2B_CACAGGCGTTGGAGGT	N2B	Day2	Substantia nigra	ODC	ODC-1
	C2B_CGTCACTTCAGGCGAA	C2B	Day2	Cortex	Inhibitory neurons	In4b			N2B_CACTCCAAGTAGATGT	N2B	Day2	Substantia nigra	ODC	ODC-1
	C2B_CGTCACTTCTTGCCGT	C2B	Day2	Cortex	Excitatory neurons	Ex1			N2B_CATATGGTCGGTGTCG	N2B	Day2	Substantia nigra	ODC	ODC-1
	C2B_CGTCAGGCAACGATGG	C2B	Day2	Cortex	Astrocyte	Astrocyte			N2B_CATATGGTCTGGTTCC	N2B	Day2	Substantia nigra	ODC	ODC-1
	C2B_CGTCAGGCAGACGCAA	C2B	Day2	Cortex	Excitatory neurons	Ex4			N2B_CATATTCCAGTCGATT	N2B	Day2	Substantia nigra	ODC	ODC-1
	C2B_CGTCAGGGTATCAGTC	C2B	Day2	Cortex	Inhibitory neurons	In6a			N2B_CATCAAGAGGACAGCT	N2B	Day2	Substantia nigra	ODC	ODC-1
	C2B_CGTCAGGTCGGTTCGG	C2B	Day2	Cortex	Inhibitory neurons	In1a			N2B_CATCAAGGTACCGTTA	N2B	Day2	Substantia nigra	ODC	ODC-1
	C2B_CGTCAGGTCTTTAGGG	C2B	Day2	Cortex	Excitatory neurons	Ex5a			N2B_CATGACAGTCGACTGC	N2B	Day2	Substantia nigra	ODC	ODC-1
	C2B_CGTCCATCATGCAATC	C2B	Day2	Cortex	Excitatory neurons	Ex1			N2B_CATGCCTCACCTTGTC	N2B	Day2	Substantia nigra	ODC	ODC-1
	C2B_CGTCCATGTCACACGC	C2B	Day2	Cortex	Inhibitory neurons	In6b			N2B_CATTATCGTACTCAAC	N2B	Day2	Substantia nigra	ODC	ODC-1
	C2B_CGTCCATGTCATCCCT	C2B	Day2	Cortex	Astrocyte	Astrocyte			N2B_CCCATACCAGGCTGAA	N2B	Day2	Substantia nigra	ODC	ODC-1
	C2B_CGTCCATGTTGCGTTA	C2B	Day2	Cortex	Inhibitory neurons	In8			N2B_CCGTGGAGTATAGGGC	N2B	Day2	Substantia nigra	ODC	ODC-1
	C2B_CGTCCATTCCTGTACC	C2B	Day2	Cortex	Excitatory neurons	Ex1			N2B_CCTAAAGCACTTGGAT	N2B	Day2	Substantia nigra	ODC	ODC-1
	C2B_CGTCTACAGCGATAGC	C2B	Day2	Cortex	Excitatory neurons	Ex2			N2B_CCTCAGTAGCCACTAT	N2B	Day2	Substantia nigra	ODC	ODC-1
	C2B_CGTGAGCCAGTCCTTC	C2B	Day2	Cortex	Excitatory neurons	Ex1			N2B_CCTCTGATCTCTGAGA	N2B	Day2	Substantia nigra	ODC	ODC-1
	C2B_CGTGAGCTCAGCTTAG	C2B	Day2	Cortex	Inhibitory neurons	In6b			N2B_CGACCTTAGGTTACCT	N2B	Day2	Substantia nigra	ODC	ODC-1
	C2B_CGTGTAACACAACTGT	C2B	Day2	Cortex	Inhibitory neurons	In8			N2B_CGAGAAGAGGCATGTG	N2B	Day2	Substantia nigra	ODC	ODC-1
	C2B_CGTGTAAGTCACACGC	C2B	Day2	Cortex	Excitatory neurons	Ex5b			N2B_CGCGTTTTCCGATATG	N2B	Day2	Substantia nigra	ODC	ODC-1
	C2B_CGTGTAAGTGAGTATA	C2B	Day2	Cortex	Inhibitory neurons	In3			N2B_CGGCTAGAGACTAGAT	N2B	Day2	Substantia nigra	ODC	ODC-1
	C2B_CGTGTCTAGACACGAC	C2B	Day2	Cortex	Astrocyte	Astrocyte			N2B_CTAACTTCATCCCACT	N2B	Day2	Substantia nigra	ODC	ODC-1
	C2B_CGTGTCTGTCCGACGT	C2B	Day2	Cortex	Inhibitory neurons	In4b			N2B_CTCAGAACACAGACTT	N2B	Day2	Substantia nigra	ODC	ODC-1
	C2B_CGTGTCTGTCGAATCT	C2B	Day2	Cortex	Excitatory neurons	Ex2			N2B_GATGAAAGTATAAACG	N2B	Day2	Substantia nigra	ODC	ODC-1
	C2B_CGTTAGAAGTGCAAGC	C2B	Day2	Cortex	OPC	OPC			N2B_GCAGTTACATGTAGTC	N2B	Day2	Substantia nigra	ODC	ODC-1
	C2B_CGTTAGACAAAGTCAA	C2B	Day2	Cortex	Excitatory neurons	Ex2			N2B_GCAGTTAGTACCGTTA	N2B	Day2	Substantia nigra	ODC	ODC-1
	C2B_CGTTCTGAGATGTTAG	C2B	Day2	Cortex	OPC	OPC			N2B_GCATACAGTAAACCTC	N2B	Day2	Substantia nigra	ODC	ODC-1
	C2B_CGTTCTGCACGTTGGC	C2B	Day2	Cortex	Excitatory neurons	Ex1			N2B_GCGCGATTCTTGGGTA	N2B	Day2	Substantia nigra	ODC	ODC-1
	C2B_CGTTCTGCATCTCCCA	C2B	Day2	Cortex	Inhibitory neurons	In6a			N2B_GCTGCGAAGGCATTGG	N2B	Day2	Substantia nigra	ODC	ODC-1
	C2B_CGTTGGGAGCTGCGAA	C2B	Day2	Cortex	Excitatory neurons	Ex4			N2B_GCTGGGTCATCGACGC	N2B	Day2	Substantia nigra	ODC	ODC-1
	C2B_CGTTGGGAGTCTTGCA	C2B	Day2	Cortex	Inhibitory neurons	In6b			N2B_GCTGGGTGTCACAAGG	N2B	Day2	Substantia nigra	ODC	ODC-1
	C2B_CGTTGGGCACGAGGTA	C2B	Day2	Cortex	Excitatory neurons	Ex1			N2B_GGACAAGCATGTCGAT	N2B	Day2	Substantia nigra	ODC	ODC-1
	C2B_CGTTGGGCAGCTGTAT	C2B	Day2	Cortex	Excitatory neurons	Ex1			N2B_GGCGTGTAGGTAAACT	N2B	Day2	Substantia nigra	ODC	ODC-1
	C2B_CGTTGGGGTCAATACC	C2B	Day2	Cortex	Excitatory neurons	Ex5a			N2B_GGGCACTGTTAAGAAC	N2B	Day2	Substantia nigra	ODC	ODC-1
	C2B_CGTTGGGGTTGACGTT	C2B	Day2	Cortex	Excitatory neurons	Ex2			N2B_GTACTCCCACTCGACG	N2B	Day2	Substantia nigra	ODC	ODC-1
	C2B_CTAACTTAGCTCAACT	C2B	Day2	Cortex	Excitatory neurons	Ex2			N2B_GTCACGGCAATGGAAT	N2B	Day2	Substantia nigra	ODC	ODC-1
	C2B_CTAACTTCAAGTCTGT	C2B	Day2	Cortex	Excitatory neurons	Ex3			N2B_GTGTGCGGTCTCTCTG	N2B	Day2	Substantia nigra	ODC	ODC-1
	C2B_CTAACTTGTAAGAGGA	C2B	Day2	Cortex	Excitatory neurons	Ex1			N2B_GTGTTAGGTACCGTTA	N2B	Day2	Substantia nigra	ODC	ODC-1
	C2B_CTAACTTGTATAGGTA	C2B	Day2	Cortex	Excitatory neurons	Ex1			N2B_GTTCGGGGTACCGGCT	N2B	Day2	Substantia nigra	ODC	ODC-1
	C2B_CTAACTTTCAAAGTAG	C2B	Day2	Cortex	Excitatory neurons	Ex2			N2B_GTTCGGGGTGTAACGG	N2B	Day2	Substantia nigra	ODC	ODC-1
	C2B_CTAACTTTCATGCAAC	C2B	Day2	Cortex	Excitatory neurons	Ex1			N2B_TACACGAGTATGGTTC	N2B	Day2	Substantia nigra	ODC	ODC-1
	C2B_CTAAGACAGATAGCAT	C2B	Day2	Cortex	Excitatory neurons	Ex5a			N2B_TACGGATCAAGTAATG	N2B	Day2	Substantia nigra	ODC	ODC-1
	C2B_CTAAGACCAGCAGTTT	C2B	Day2	Cortex	Inhibitory neurons	In6b			N2B_TACTCGCAGACCCACC	N2B	Day2	Substantia nigra	ODC	ODC-1
	C2B_CTAAGACCATCCTTGC	C2B	Day2	Cortex	Excitatory neurons	Ex4			N2B_TACTTGTGTTGCGTTA	N2B	Day2	Substantia nigra	ODC	ODC-1
	C2B_CTAATGGAGGCAATTA	C2B	Day2	Cortex	Astrocyte	Astrocyte			N2B_TAGACCATCGTAGGAG	N2B	Day2	Substantia nigra	ODC	ODC-1
	C2B_CTAATGGCACATCCGG	C2B	Day2	Cortex	Astrocyte	Astrocyte			N2B_TAGAGCTTCAATACCG	N2B	Day2	Substantia nigra	ODC	ODC-1
	C2B_CTAATGGCAGTCGATT	C2B	Day2	Cortex	Inhibitory neurons	In6b			N2B_TAGGCATGTAAACACA	N2B	Day2	Substantia nigra	ODC	ODC-1
	C2B_CTAATGGGTAATCGTC	C2B	Day2	Cortex	Excitatory neurons	Ex6a			N2B_TATGCCCAGACCGGAT	N2B	Day2	Substantia nigra	ODC	ODC-1
	C2B_CTAATGGGTCTTGTCC	C2B	Day2	Cortex	Inhibitory neurons	In1a			N2B_TCACAAGAGTCATCCA	N2B	Day2	Substantia nigra	ODC	ODC-1
	C2B_CTACACCCACTAGTAC	C2B	Day2	Cortex	Astrocyte	Astrocyte			N2B_TCAGCTCCAGGAATGC	N2B	Day2	Substantia nigra	ODC	ODC-1
	C2B_CTACACCTCCAGTAGT	C2B	Day2	Cortex	Astrocyte	Astrocyte			N2B_TCATTTGAGGCTCTTA	N2B	Day2	Substantia nigra	ODC	ODC-1
	C2B_CTACACCTCCATTCTA	C2B	Day2	Cortex	Excitatory neurons	Ex1			N2B_TCATTTGCAGGGATTG	N2B	Day2	Substantia nigra	ODC	ODC-1
	C2B_CTACATTCAAAGCAAT	C2B	Day2	Cortex	Excitatory neurons	Ex2			N2B_TCCACACCAGCTCGAC	N2B	Day2	Substantia nigra	ODC	ODC-1
	C2B_CTACATTCACTTAACG	C2B	Day2	Cortex	Astrocyte	Astrocyte			N2B_TCGGGACAGTTCGATC	N2B	Day2	Substantia nigra	ODC	ODC-1
	C2B_CTACATTGTCTAGGTT	C2B	Day2	Cortex	Excitatory neurons	Ex8			N2B_TCGTACCGTGCACTTA	N2B	Day2	Substantia nigra	ODC	ODC-1
	C2B_CTACCCAAGCACAGGT	C2B	Day2	Cortex	Excitatory neurons	Ex4			N2B_TCTCTAAAGGCATTGG	N2B	Day2	Substantia nigra	ODC	ODC-1
	C2B_CTACCCAAGGAGTCTG	C2B	Day2	Cortex	Excitatory neurons	Ex2			N2B_TCTCTAATCACTATTC	N2B	Day2	Substantia nigra	ODC	ODC-1
	C2B_CTACCCACAAGGTTCT	C2B	Day2	Cortex	Excitatory neurons	Ex1			N2B_TGACAACAGGATGGAA	N2B	Day2	Substantia nigra	ODC	ODC-1
	C2B_CTACCCACACTCGACG	C2B	Day2	Cortex	Excitatory neurons	Ex2			N2B_TGCCCTAAGGTGTTAA	N2B	Day2	Substantia nigra	ODC	ODC-1
	C2B_CTACCCAGTGCGATAG	C2B	Day2	Cortex	Excitatory neurons	Ex1			N2B_TGGACGCAGTGCGTGA	N2B	Day2	Substantia nigra	ODC	ODC-1
	C2B_CTACCCATCACAGTAC	C2B	Day2	Cortex	Excitatory neurons	Ex2			N2B_TGGGAAGTCAGCGATT	N2B	Day2	Substantia nigra	ODC	ODC-1
	C2B_CTACCCATCCGTCAAA	C2B	Day2	Cortex	Excitatory neurons	Ex1			N2B_TTAGGACGTAGGGTAC	N2B	Day2	Substantia nigra	ODC	ODC-1
	C2B_CTACGTCAGTGACTCT	C2B	Day2	Cortex	Excitatory neurons	Ex1			N2B_TTCTACACATGTAGTC	N2B	Day2	Substantia nigra	ODC	ODC-1
	C2B_CTACGTCCAACAACCT	C2B	Day2	Cortex	Inhibitory neurons	In8			N2B_TTGGCAAAGCAGCGTA	N2B	Day2	Substantia nigra	ODC	ODC-1
	C2B_CTACGTCCAAGAGGCT	C2B	Day2	Cortex	Excitatory neurons	Ex4			N3_AAACCTGAGGTGCAAC	N3	Day1	Substantia nigra	ODC	ODC-1
	C2B_CTACGTCCAGTAAGAT	C2B	Day2	Cortex	Inhibitory neurons	In6b			N3_AAACCTGCAGCTGCTG	N3	Day1	Substantia nigra	ODC	ODC-1
	C2B_CTACGTCGTAAACACA	C2B	Day2	Cortex	Astrocyte	Astrocyte			N3_AAACCTGCAGGGAGAG	N3	Day1	Substantia nigra	ODC	ODC-1
	C2B_CTACGTCGTCTTGTCC	C2B	Day2	Cortex	Inhibitory neurons	In6b			N3_AAACCTGGTCCCGACA	N3	Day1	Substantia nigra	ODC	ODC-1
	C2B_CTAGAGTAGCTGTCTA	C2B	Day2	Cortex	Excitatory neurons	Ex5a			N3_AAACGGGAGCGTGAAC	N3	Day1	Substantia nigra	ODC	ODC-1
	C2B_CTAGAGTAGGTTCCTA	C2B	Day2	Cortex	Excitatory neurons	Ex1			N3_AAACGGGAGGCATTGG	N3	Day1	Substantia nigra	ODC	ODC-1
	C2B_CTAGAGTAGTAAGTAC	C2B	Day2	Cortex	Excitatory neurons	Ex1			N3_AAACGGGTCGTTGCCT	N3	Day1	Substantia nigra	ODC	ODC-1
	C2B_CTAGAGTAGTGCCAGA	C2B	Day2	Cortex	Excitatory neurons	Ex4			N3_AAAGCAAAGGCAGTCA	N3	Day1	Substantia nigra	ODC	ODC-1
	C2B_CTAGAGTCAATGCCAT	C2B	Day2	Cortex	Excitatory neurons	Ex2			N3_AAAGCAACACAACGCC	N3	Day1	Substantia nigra	ODC	ODC-1
	C2B_CTAGAGTCAGTGGGAT	C2B	Day2	Cortex	Astrocyte	Astrocyte			N3_AAATGCCAGCGGCTTC	N3	Day1	Substantia nigra	ODC	ODC-1
	C2B_CTAGAGTCATGCGCAC	C2B	Day2	Cortex	Inhibitory neurons	In6b			N3_AAATGCCAGTCAAGCG	N3	Day1	Substantia nigra	ODC	ODC-1
	C2B_CTAGAGTCATGTCCTC	C2B	Day2	Cortex	Excitatory neurons	Ex1			N3_AAATGCCCATAACCTG	N3	Day1	Substantia nigra	ODC	ODC-1
	C2B_CTAGAGTGTAGCGTCC	C2B	Day2	Cortex	Excitatory neurons	Ex4			N3_AAATGCCGTCCGAATT	N3	Day1	Substantia nigra	ODC	ODC-1
	C2B_CTAGCCTAGACAGACC	C2B	Day2	Cortex	Excitatory neurons	Ex1			N3_AAATGCCGTCGTCTTC	N3	Day1	Substantia nigra	ODC	ODC-1
	C2B_CTAGCCTAGACAGAGA	C2B	Day2	Cortex	Excitatory neurons	Ex3			N3_AAATGCCGTTCGGCAC	N3	Day1	Substantia nigra	ODC	ODC-1
	C2B_CTAGCCTAGAGGTTGC	C2B	Day2	Cortex	Excitatory neurons	Ex1			N3_AAATGCCTCTGAGTGT	N3	Day1	Substantia nigra	ODC	ODC-1
	C2B_CTAGCCTAGATGTAAC	C2B	Day2	Cortex	Excitatory neurons	Ex5a			N3_AAATGCCTCTTAACCT	N3	Day1	Substantia nigra	ODC	ODC-1
	C2B_CTAGCCTAGCGTTCCG	C2B	Day2	Cortex	Astrocyte	Astrocyte			N3_AACACGTAGCCGATTT	N3	Day1	Substantia nigra	ODC	ODC-1
	C2B_CTAGCCTAGGCACATG	C2B	Day2	Cortex	Inhibitory neurons	In6b			N3_AACACGTAGTGTACCT	N3	Day1	Substantia nigra	ODC	ODC-1
	C2B_CTAGCCTAGGCCCGTT	C2B	Day2	Cortex	Inhibitory neurons	In1c			N3_AACACGTCACAACGCC	N3	Day1	Substantia nigra	ODC	ODC-1
	C2B_CTAGCCTGTCAATGTC	C2B	Day2	Cortex	Excitatory neurons	Ex1			N3_AACACGTCATCCGGGT	N3	Day1	Substantia nigra	ODC	ODC-1
	C2B_CTAGCCTGTCTCCACT	C2B	Day2	Cortex	Inhibitory neurons	In3			N3_AACCATGCAAACCTAC	N3	Day1	Substantia nigra	ODC	ODC-1
	C2B_CTAGTGAAGCATCATC	C2B	Day2	Cortex	Inhibitory neurons	In5			N3_AACCGCGAGCTCCCAG	N3	Day1	Substantia nigra	ODC	ODC-1
	C2B_CTAGTGAGTACCGTTA	C2B	Day2	Cortex	Astrocyte	Astrocyte			N3_AACCGCGCATCTCCCA	N3	Day1	Substantia nigra	ODC	ODC-1
	C2B_CTAGTGAGTGGTACAG	C2B	Day2	Cortex	Excitatory neurons	Ex1			N3_AACCGCGGTCAGTGGA	N3	Day1	Substantia nigra	ODC	ODC-1
	C2B_CTAGTGATCTGTACGA	C2B	Day2	Cortex	Excitatory neurons	Ex2			N3_AACCGCGTCTAGCACA	N3	Day1	Substantia nigra	ODC	ODC-1
	C2B_CTCACACAGAGCCTAG	C2B	Day2	Cortex	Excitatory neurons	Ex4			N3_AACGTTGAGGCAATTA	N3	Day1	Substantia nigra	ODC	ODC-1
	C2B_CTCACACGTTGGTGGA	C2B	Day2	Cortex	Astrocyte	Astrocyte			N3_AACTCAGCACGAGAGT	N3	Day1	Substantia nigra	ODC	ODC-1
	C2B_CTCACACTCGCCTGAG	C2B	Day2	Cortex	Excitatory neurons	Ex2			N3_AACTCAGCAGCCACCA	N3	Day1	Substantia nigra	ODC	ODC-1
	C2B_CTCAGAAAGAAACGCC	C2B	Day2	Cortex	Excitatory neurons	Ex5a			N3_AACTCAGTCATGTCTT	N3	Day1	Substantia nigra	ODC	ODC-1
	C2B_CTCAGAAAGGGAAACA	C2B	Day2	Cortex	Excitatory neurons	Ex5a			N3_AACTCAGTCCCAAGAT	N3	Day1	Substantia nigra	ODC	ODC-1
	C2B_CTCAGAAAGGTGTGGT	C2B	Day2	Cortex	Excitatory neurons	Ex5a			N3_AACTCAGTCGGACAAG	N3	Day1	Substantia nigra	ODC	ODC-1
	C2B_CTCAGAAAGTAGCCGA	C2B	Day2	Cortex	Excitatory neurons	Ex1			N3_AACTCCCCAGGACCCT	N3	Day1	Substantia nigra	ODC	ODC-1
	C2B_CTCAGAAGTCAACTGT	C2B	Day2	Cortex	Astrocyte	Astrocyte			N3_AACTCCCGTCTTCGTC	N3	Day1	Substantia nigra	ODC	ODC-1
	C2B_CTCAGAATCAGGATCT	C2B	Day2	Cortex	Astrocyte	Astrocyte			N3_AACTCCCGTGCGATAG	N3	Day1	Substantia nigra	ODC	ODC-1
	C2B_CTCAGAATCATAACCG	C2B	Day2	Cortex	Inhibitory neurons	In1c			N3_AACTCCCGTGCTCTTC	N3	Day1	Substantia nigra	ODC	ODC-1
	C2B_CTCAGAATCCACGTGG	C2B	Day2	Cortex	Excitatory neurons	Ex1			N3_AACTCCCTCCTAGAAC	N3	Day1	Substantia nigra	ODC	ODC-1
	C2B_CTCATTAAGTTAAGTG	C2B	Day2	Cortex	Inhibitory neurons	In6b			N3_AACTCTTAGAATGTGT	N3	Day1	Substantia nigra	ODC	ODC-1
	C2B_CTCATTACACATCTTT	C2B	Day2	Cortex	Excitatory neurons	Ex1			N3_AACTCTTAGTCGTTTG	N3	Day1	Substantia nigra	ODC	ODC-1
	C2B_CTCATTACAGGGTTAG	C2B	Day2	Cortex	Inhibitory neurons	In1c			N3_AACTCTTGTGCCTGCA	N3	Day1	Substantia nigra	ODC	ODC-1
	C2B_CTCATTACATTGTGCA	C2B	Day2	Cortex	Astrocyte	Astrocyte			N3_AACTCTTGTTTCGCTC	N3	Day1	Substantia nigra	ODC	ODC-1
	C2B_CTCATTATCAGCTGGC	C2B	Day2	Cortex	Inhibitory neurons	In4a			N3_AACTGGTTCGCTTAGA	N3	Day1	Substantia nigra	ODC	ODC-1
	C2B_CTCCTAGCAGCTGCTG	C2B	Day2	Cortex	Excitatory neurons	Ex4			N3_AACTGGTTCGGCATCG	N3	Day1	Substantia nigra	ODC	ODC-1
	C2B_CTCCTAGCATGCCACG	C2B	Day2	Cortex	Excitatory neurons	Ex1			N3_AACTTTCAGGATGGTC	N3	Day1	Substantia nigra	ODC	ODC-1
	C2B_CTCGAAATCCGCATCT	C2B	Day2	Cortex	Excitatory neurons	Ex4			N3_AACTTTCAGGGTGTGT	N3	Day1	Substantia nigra	ODC	ODC-1
	C2B_CTCGAGGAGACTACAA	C2B	Day2	Cortex	Excitatory neurons	Ex5a			N3_AACTTTCCATCCCACT	N3	Day1	Substantia nigra	ODC	ODC-1
	C2B_CTCGAGGCACCACCAG	C2B	Day2	Cortex	Excitatory neurons	Ex2			N3_AACTTTCTCCCATTTA	N3	Day1	Substantia nigra	ODC	ODC-1
	C2B_CTCGAGGTCATCGGAT	C2B	Day2	Cortex	Excitatory neurons	Ex3			N3_AAGACCTCAAGGTTTC	N3	Day1	Substantia nigra	ODC	ODC-1
	C2B_CTCGAGGTCGACGGAA	C2B	Day2	Cortex	Inhibitory neurons	In8			N3_AAGACCTCAATGGACG	N3	Day1	Substantia nigra	ODC	ODC-1
	C2B_CTCGGAGAGAGTCGGT	C2B	Day2	Cortex	Excitatory neurons	Ex2			N3_AAGACCTGTGACGGTA	N3	Day1	Substantia nigra	ODC	ODC-1
	C2B_CTCGGAGAGCGATAGC	C2B	Day2	Cortex	Inhibitory neurons	In6b			N3_AAGACCTGTTTAGCTG	N3	Day1	Substantia nigra	ODC	ODC-1
	C2B_CTCGGAGAGGGCATGT	C2B	Day2	Cortex	Excitatory neurons	Ex2			N3_AAGACCTTCAAGGCTT	N3	Day1	Substantia nigra	ODC	ODC-1
	C2B_CTCGGAGCAGGAACGT	C2B	Day2	Cortex	Excitatory neurons	Ex3			N3_AAGACCTTCCGTTGCT	N3	Day1	Substantia nigra	ODC	ODC-1
	C2B_CTCGGAGGTTACGACT	C2B	Day2	Cortex	Excitatory neurons	Ex4			N3_AAGCCGCAGCGTTGCC	N3	Day1	Substantia nigra	ODC	ODC-1
	C2B_CTCGGGACACGCCAGT	C2B	Day2	Cortex	Inhibitory neurons	In6a			N3_AAGCCGCAGGTGGGTT	N3	Day1	Substantia nigra	ODC	ODC-1
	C2B_CTCGGGACAGCTATTG	C2B	Day2	Cortex	Inhibitory neurons	In1c			N3_AAGGAGCCAGCGATCC	N3	Day1	Substantia nigra	ODC	ODC-1
	C2B_CTCGGGATCGTTGACA	C2B	Day2	Cortex	Excitatory neurons	Ex1			N3_AAGGAGCGTGTGAAAT	N3	Day1	Substantia nigra	ODC	ODC-1
	C2B_CTCGTACCAATCACAC	C2B	Day2	Cortex	Excitatory neurons	Ex5a			N3_AAGGAGCTCTGGCGAC	N3	Day1	Substantia nigra	ODC	ODC-1
	C2B_CTCGTACGTCAGATAA	C2B	Day2	Cortex	Excitatory neurons	Ex4			N3_AAGGCAGAGAAAGTGG	N3	Day1	Substantia nigra	ODC	ODC-1
	C2B_CTCGTACGTCCATGAT	C2B	Day2	Cortex	Excitatory neurons	Ex2			N3_AAGGCAGAGGTGTTAA	N3	Day1	Substantia nigra	ODC	ODC-1
	C2B_CTCGTACGTCGCATAT	C2B	Day2	Cortex	Excitatory neurons	Ex1			N3_AAGGCAGCATTTCACT	N3	Day1	Substantia nigra	ODC	ODC-1
	C2B_CTCGTACTCTTGTACT	C2B	Day2	Cortex	Excitatory neurons	Ex1			N3_AAGGCAGTCAAACGGG	N3	Day1	Substantia nigra	ODC	ODC-1
	C2B_CTCGTCACAAACAACA	C2B	Day2	Cortex	Astrocyte	Astrocyte			N3_AAGGCAGTCTCTAGGA	N3	Day1	Substantia nigra	ODC	ODC-1
	C2B_CTCGTCACAGTATAAG	C2B	Day2	Cortex	Inhibitory neurons	In3			N3_AAGGTTCAGAGCAATT	N3	Day1	Substantia nigra	ODC	ODC-1
	C2B_CTCGTCACATGACATC	C2B	Day2	Cortex	Inhibitory neurons	In1a			N3_AAGTCTGAGATAGCAT	N3	Day1	Substantia nigra	ODC	ODC-1
	C2B_CTCGTCAGTTCAGACT	C2B	Day2	Cortex	Inhibitory neurons	In3			N3_AAGTCTGGTATTCTCT	N3	Day1	Substantia nigra	ODC	ODC-1
	C2B_CTCTAATAGCACCGCT	C2B	Day2	Cortex	Inhibitory neurons	In8			N3_AAGTCTGGTCATGCAT	N3	Day1	Substantia nigra	ODC	ODC-1
	C2B_CTCTAATAGTCCTCCT	C2B	Day2	Cortex	Astrocyte	Astrocyte			N3_AAGTCTGGTGGCCCTA	N3	Day1	Substantia nigra	ODC	ODC-1
	C2B_CTCTAATCAATTCCTT	C2B	Day2	Cortex	Inhibitory neurons	In1c			N3_AAGTCTGTCTCTGAGA	N3	Day1	Substantia nigra	ODC	ODC-1
	C2B_CTCTAATCATTGGTAC	C2B	Day2	Cortex	Excitatory neurons	Ex5a			N3_AATCCAGTCTGGTATG	N3	Day1	Substantia nigra	ODC	ODC-1
	C2B_CTCTAATGTAGTACCT	C2B	Day2	Cortex	Excitatory neurons	Ex2			N3_AATCCAGTCTGTCCGT	N3	Day1	Substantia nigra	ODC	ODC-1
	C2B_CTCTAATTCAACCAAC	C2B	Day2	Cortex	Inhibitory neurons	In1c			N3_AATCGGTGTCTAGTGT	N3	Day1	Substantia nigra	ODC	ODC-1
	C2B_CTCTAATTCCTCAACC	C2B	Day2	Cortex	Excitatory neurons	Ex4			N3_ACACCAACACAGCCCA	N3	Day1	Substantia nigra	ODC	ODC-1
	C2B_CTCTAATTCGAGCCCA	C2B	Day2	Cortex	Inhibitory neurons	In8			N3_ACACCAACAGTGGAGT	N3	Day1	Substantia nigra	ODC	ODC-1
	C2B_CTCTAATTCGGAAACG	C2B	Day2	Cortex	Excitatory neurons	Ex5a			N3_ACACCAATCCACGTGG	N3	Day1	Substantia nigra	ODC	ODC-1
	C2B_CTCTACGAGAATTGTG	C2B	Day2	Cortex	Inhibitory neurons	In8			N3_ACACCCTTCGAATGCT	N3	Day1	Substantia nigra	ODC	ODC-1
	C2B_CTCTACGCAGACGCAA	C2B	Day2	Cortex	Excitatory neurons	Ex5a			N3_ACACCCTTCTGAGTGT	N3	Day1	Substantia nigra	ODC	ODC-1
	C2B_CTCTACGGTCAGGACA	C2B	Day2	Cortex	Excitatory neurons	Ex3			N3_ACACCGGAGGACAGAA	N3	Day1	Substantia nigra	ODC	ODC-1
	C2B_CTCTACGTCAGCGATT	C2B	Day2	Cortex	Excitatory neurons	Ex5a			N3_ACACTGATCGGTCCGA	N3	Day1	Substantia nigra	ODC	ODC-1
	C2B_CTCTACGTCCTCAATT	C2B	Day2	Cortex	Excitatory neurons	Ex1			N3_ACAGCCGAGGGTCTCC	N3	Day1	Substantia nigra	ODC	ODC-1
	C2B_CTCTGGTAGACACGAC	C2B	Day2	Cortex	Excitatory neurons	Ex1			N3_ACAGCCGCACCAGTTA	N3	Day1	Substantia nigra	ODC	ODC-1
	C2B_CTCTGGTCAATGGAAT	C2B	Day2	Cortex	Excitatory neurons	Ex1			N3_ACAGCCGTCACCTCGT	N3	Day1	Substantia nigra	ODC	ODC-1
	C2B_CTGAAACCATTCCTCG	C2B	Day2	Cortex	Inhibitory neurons	In6b			N3_ACAGCCGTCCAAACAC	N3	Day1	Substantia nigra	ODC	ODC-1
	C2B_CTGAAGTAGAGAACAG	C2B	Day2	Cortex	Inhibitory neurons	In1c			N3_ACAGCCGTCCACTCCA	N3	Day1	Substantia nigra	ODC	ODC-1
	C2B_CTGAAGTCAAGCGAGT	C2B	Day2	Cortex	Excitatory neurons	Ex2			N3_ACAGCTACAAGGTTCT	N3	Day1	Substantia nigra	ODC	ODC-1
	C2B_CTGAAGTGTGTGACGA	C2B	Day2	Cortex	Inhibitory neurons	In1c			N3_ACATACGAGTCAAGCG	N3	Day1	Substantia nigra	ODC	ODC-1
	C2B_CTGAAGTGTTTGTTTC	C2B	Day2	Cortex	Inhibitory neurons	In6b			N3_ACATACGTCCCATTTA	N3	Day1	Substantia nigra	ODC	ODC-1
	C2B_CTGAAGTTCCTTAATC	C2B	Day2	Cortex	OPC	OPC			N3_ACATACGTCTGTCTCG	N3	Day1	Substantia nigra	ODC	ODC-1
	C2B_CTGATAGAGTAGTGCG	C2B	Day2	Cortex	Inhibitory neurons	In6b			N3_ACATCAGAGGATGGAA	N3	Day1	Substantia nigra	ODC	ODC-1
	C2B_CTGATAGTCTGGCGAC	C2B	Day2	Cortex	Excitatory neurons	Ex2			N3_ACATCAGCAGCGAACA	N3	Day1	Substantia nigra	ODC	ODC-1
	C2B_CTGATCCCACCGTTGG	C2B	Day2	Cortex	Excitatory neurons	Ex2			N3_ACATCAGCAGGACCCT	N3	Day1	Substantia nigra	ODC	ODC-1
	C2B_CTGATCCCAGTACACT	C2B	Day2	Cortex	Excitatory neurons	Ex1			N3_ACATCAGCATGACATC	N3	Day1	Substantia nigra	ODC	ODC-1
	C2B_CTGATCCTCTGTCTCG	C2B	Day2	Cortex	Inhibitory neurons	In8			N3_ACATCAGGTGCGGTAA	N3	Day1	Substantia nigra	ODC	ODC-1
	C2B_CTGCCTAAGACAGACC	C2B	Day2	Cortex	Excitatory neurons	Ex1			N3_ACATCAGGTTAAGATG	N3	Day1	Substantia nigra	ODC	ODC-1
	C2B_CTGCCTAAGTGCCAGA	C2B	Day2	Cortex	Excitatory neurons	Ex1			N3_ACATCAGGTTACTGAC	N3	Day1	Substantia nigra	ODC	ODC-1
	C2B_CTGCCTACAAGAAAGG	C2B	Day2	Cortex	Excitatory neurons	Ex3			N3_ACATCAGTCATGTCCC	N3	Day1	Substantia nigra	ODC	ODC-1
	C2B_CTGCCTAGTGGGTATG	C2B	Day2	Cortex	Inhibitory neurons	In6b			N3_ACATGGTAGCCACGCT	N3	Day1	Substantia nigra	ODC	ODC-1
	C2B_CTGCCTATCCTTTCTC	C2B	Day2	Cortex	Excitatory neurons	Ex1			N3_ACATGGTAGGACTGGT	N3	Day1	Substantia nigra	ODC	ODC-1
	C2B_CTGCCTATCGCATGGC	C2B	Day2	Cortex	Excitatory neurons	Ex1			N3_ACATGGTAGGATGGTC	N3	Day1	Substantia nigra	ODC	ODC-1
	C2B_CTGCCTATCTCATTCA	C2B	Day2	Cortex	Microglia	Microglia			N3_ACATGGTTCGCACTCT	N3	Day1	Substantia nigra	ODC	ODC-1
	C2B_CTGCGGAAGAGTGACC	C2B	Day2	Cortex	Excitatory neurons	Ex2			N3_ACCAGTACAGTAGAGC	N3	Day1	Substantia nigra	ODC	ODC-1
	C2B_CTGCGGAAGGCTCAGA	C2B	Day2	Cortex	Inhibitory neurons	In1a			N3_ACCCACTAGGTGACCA	N3	Day1	Substantia nigra	ODC	ODC-1
	C2B_CTGCGGAGTCCTCCAT	C2B	Day2	Cortex	Excitatory neurons	Ex4			N3_ACCCACTTCGCCGTGA	N3	Day1	Substantia nigra	ODC	ODC-1
	C2B_CTGCGGAGTGCGGTAA	C2B	Day2	Cortex	Excitatory neurons	Ex5a			N3_ACCGTAAAGGACACCA	N3	Day1	Substantia nigra	ODC	ODC-1
	C2B_CTGCGGAGTTGTCGCG	C2B	Day2	Cortex	Excitatory neurons	Ex2			N3_ACCGTAAAGTGGTAGC	N3	Day1	Substantia nigra	ODC	ODC-1
	C2B_CTGCGGATCTTGCAAG	C2B	Day2	Cortex	Astrocyte	Astrocyte			N3_ACCGTAAGTAGGACAC	N3	Day1	Substantia nigra	ODC	ODC-1
	C2B_CTGCTGTAGCCAACAG	C2B	Day2	Cortex	Astrocyte	Astrocyte			N3_ACCTTTAAGGAGTACC	N3	Day1	Substantia nigra	ODC	ODC-1
	C2B_CTGCTGTGTGAGGCTA	C2B	Day2	Cortex	Excitatory neurons	Ex4			N3_ACCTTTAAGGCGACAT	N3	Day1	Substantia nigra	ODC	ODC-1
	C2B_CTGCTGTGTTCAACCA	C2B	Day2	Cortex	Excitatory neurons	Ex8			N3_ACCTTTAGTTACGTCA	N3	Day1	Substantia nigra	ODC	ODC-1
	C2B_CTGCTGTGTTTAAGCC	C2B	Day2	Cortex	Inhibitory neurons	In6b			N3_ACCTTTATCATGCAAC	N3	Day1	Substantia nigra	ODC	ODC-1
	C2B_CTGGTCTAGAGTGAGA	C2B	Day2	Cortex	Inhibitory neurons	In1b			N3_ACGAGCCAGTATTGGA	N3	Day1	Substantia nigra	ODC	ODC-1
	C2B_CTGGTCTCATACTACG	C2B	Day2	Cortex	Astrocyte	Astrocyte			N3_ACGAGCCCAAGTTGTC	N3	Day1	Substantia nigra	ODC	ODC-1
	C2B_CTGGTCTGTAAACGCG	C2B	Day2	Cortex	Excitatory neurons	Ex5a			N3_ACGAGCCCATCCGCGA	N3	Day1	Substantia nigra	ODC	ODC-1
	C2B_CTGGTCTTCCGCGTTT	C2B	Day2	Cortex	Excitatory neurons	Ex2			N3_ACGAGGACAATCAGAA	N3	Day1	Substantia nigra	ODC	ODC-1
	C2B_CTGTGCTAGAAACGCC	C2B	Day2	Cortex	Excitatory neurons	Ex2			N3_ACGATACTCTTACCTA	N3	Day1	Substantia nigra	ODC	ODC-1
	C2B_CTGTGCTAGACCTTTG	C2B	Day2	Cortex	Inhibitory neurons	In1a			N3_ACGATGTCACGAAAGC	N3	Day1	Substantia nigra	ODC	ODC-1
	C2B_CTGTGCTAGCATGGCA	C2B	Day2	Cortex	Excitatory neurons	Ex2			N3_ACGATGTCAGCTTAAC	N3	Day1	Substantia nigra	ODC	ODC-1
	C2B_CTGTGCTCAACACGCC	C2B	Day2	Cortex	Excitatory neurons	Ex1			N3_ACGCAGCCAGCGTTCG	N3	Day1	Substantia nigra	ODC	ODC-1
	C2B_CTGTGCTCACCTATCC	C2B	Day2	Cortex	Excitatory neurons	Ex5a			N3_ACGCAGCTCAGTTCGA	N3	Day1	Substantia nigra	ODC	ODC-1
	C2B_CTGTGCTCATCCGTGG	C2B	Day2	Cortex	Excitatory neurons	Ex1			N3_ACGCAGCTCTACCAGA	N3	Day1	Substantia nigra	ODC	ODC-1
	C2B_CTGTGCTGTATAAACG	C2B	Day2	Cortex	Astrocyte	Astrocyte			N3_ACGCCAGAGTAACCCT	N3	Day1	Substantia nigra	ODC	ODC-1
	C2B_CTGTTTAAGGTGCTTT	C2B	Day2	Cortex	Excitatory neurons	Ex1			N3_ACGCCAGGTCTGGTCG	N3	Day1	Substantia nigra	ODC	ODC-1
	C2B_CTGTTTACACACAGAG	C2B	Day2	Cortex	Astrocyte	Astrocyte			N3_ACGCCGACAACTGCGC	N3	Day1	Substantia nigra	ODC	ODC-1
	C2B_CTGTTTACAGACGTAG	C2B	Day2	Cortex	Excitatory neurons	Ex5a			N3_ACGCCGACATGCTGGC	N3	Day1	Substantia nigra	ODC	ODC-1
	C2B_CTGTTTAGTACGACCC	C2B	Day2	Cortex	Inhibitory neurons	In6b			N3_ACGGAGAAGCGATAGC	N3	Day1	Substantia nigra	ODC	ODC-1
	C2B_CTGTTTAGTGTGGTTT	C2B	Day2	Cortex	Excitatory neurons	Ex2			N3_ACGGAGAAGTATTGGA	N3	Day1	Substantia nigra	ODC	ODC-1
	C2B_CTGTTTATCGAACGGA	C2B	Day2	Cortex	Inhibitory neurons	In1c			N3_ACGGAGACAATAGCAA	N3	Day1	Substantia nigra	ODC	ODC-1
	C2B_CTGTTTATCGATAGAA	C2B	Day2	Cortex	Excitatory neurons	Ex1			N3_ACGGCCAAGGATGTAT	N3	Day1	Substantia nigra	ODC	ODC-1
	C2B_CTTAACTAGCTAAGAT	C2B	Day2	Cortex	Inhibitory neurons	In6b			N3_ACGGCCAAGTTAGGTA	N3	Day1	Substantia nigra	ODC	ODC-1
	C2B_CTTAACTAGGGCTTCC	C2B	Day2	Cortex	Inhibitory neurons	In1c			N3_ACGGCCACATATGCTG	N3	Day1	Substantia nigra	ODC	ODC-1
	C2B_CTTAACTCAAGGACTG	C2B	Day2	Cortex	Astrocyte	Astrocyte			N3_ACGGCCAGTGTGAAAT	N3	Day1	Substantia nigra	ODC	ODC-1
	C2B_CTTAACTCACTCGACG	C2B	Day2	Cortex	Inhibitory neurons	In6a			N3_ACGGCCATCAACACTG	N3	Day1	Substantia nigra	ODC	ODC-1
	C2B_CTTAACTCATGCTGGC	C2B	Day2	Cortex	Excitatory neurons	Ex2			N3_ACGGGCTCAAAGGCGT	N3	Day1	Substantia nigra	ODC	ODC-1
	C2B_CTTAACTGTCGACTGC	C2B	Day2	Cortex	Excitatory neurons	Ex2			N3_ACGGGCTTCTTCATGT	N3	Day1	Substantia nigra	ODC	ODC-1
	C2B_CTTAACTGTCTGGAGA	C2B	Day2	Cortex	Excitatory neurons	Ex8			N3_ACGGGTCAGCTAGGCA	N3	Day1	Substantia nigra	ODC	ODC-1
	C2B_CTTAACTGTGCCTTGG	C2B	Day2	Cortex	Inhibitory neurons	In6a			N3_ACGGGTCCATGTAGTC	N3	Day1	Substantia nigra	ODC	ODC-1
	C2B_CTTAACTTCTGAAAGA	C2B	Day2	Cortex	Excitatory neurons	Ex2			N3_ACGTCAACACAGAGGT	N3	Day1	Substantia nigra	ODC	ODC-1
	C2B_CTTAACTTCTGACCTC	C2B	Day2	Cortex	Inhibitory neurons	In8			N3_ACGTCAAGTAAGGATT	N3	Day1	Substantia nigra	ODC	ODC-1
	C2B_CTTACCGGTGCTTCTC	C2B	Day2	Cortex	Excitatory neurons	Ex6b			N3_ACTATCTAGGCAGGTT	N3	Day1	Substantia nigra	ODC	ODC-1
	C2B_CTTACCGTCTCAAGTG	C2B	Day2	Cortex	Excitatory neurons	Ex2			N3_ACTGAACCATCGATGT	N3	Day1	Substantia nigra	ODC	ODC-1
	C2B_CTTACCGTCTGCGGCA	C2B	Day2	Cortex	Inhibitory neurons	In1c			N3_ACTGAACGTATATGAG	N3	Day1	Substantia nigra	ODC	ODC-1
	C2B_CTTAGGAAGTGTCCAT	C2B	Day2	Cortex	Inhibitory neurons	In1c			N3_ACTGAACTCCAAACAC	N3	Day1	Substantia nigra	ODC	ODC-1
	C2B_CTTCTCTAGAATTCCC	C2B	Day2	Cortex	Excitatory neurons	Ex8			N3_ACTGAGTCACTCAGGC	N3	Day1	Substantia nigra	ODC	ODC-1
	C2B_CTTCTCTCACAGAGGT	C2B	Day2	Cortex	Excitatory neurons	Ex4			N3_ACTGAGTCAGATCTGT	N3	Day1	Substantia nigra	ODC	ODC-1
	C2B_CTTCTCTGTCGCGAAA	C2B	Day2	Cortex	Excitatory neurons	Ex1			N3_ACTGAGTGTCGGGTCT	N3	Day1	Substantia nigra	ODC	ODC-1
	C2B_CTTCTCTTCGGCGCAT	C2B	Day2	Cortex	Inhibitory neurons	In6b			N3_ACTGAGTGTTAAGATG	N3	Day1	Substantia nigra	ODC	ODC-1
	C2B_CTTCTCTTCTTTACAC	C2B	Day2	Cortex	Excitatory neurons	Ex5b			N3_ACTGATGAGGTGCAAC	N3	Day1	Substantia nigra	ODC	ODC-1
	C2B_CTTGGCTAGTATTGGA	C2B	Day2	Cortex	Excitatory neurons	Ex5b			N3_ACTGATGCAGTAACGG	N3	Day1	Substantia nigra	ODC	ODC-1
	C2B_CTTGGCTCAGACGTAG	C2B	Day2	Cortex	Excitatory neurons	Ex2			N3_ACTGATGCATTGGCGC	N3	Day1	Substantia nigra	ODC	ODC-1
	C2B_CTTGGCTGTAGCTAAA	C2B	Day2	Cortex	Inhibitory neurons	In6b			N3_ACTGATGGTAATCACC	N3	Day1	Substantia nigra	ODC	ODC-1
	C2B_CTTGGCTGTGCCTGGT	C2B	Day2	Cortex	Inhibitory neurons	In6b			N3_ACTGATGTCTTAGCCC	N3	Day1	Substantia nigra	ODC	ODC-1
	C2B_CTTGGCTTCCGTAGTA	C2B	Day2	Cortex	Excitatory neurons	Ex2			N3_ACTGCTCAGTACGCGA	N3	Day1	Substantia nigra	ODC	ODC-1
	C2B_CTTGGCTTCTTTACAC	C2B	Day2	Cortex	Excitatory neurons	Ex1			N3_ACTGCTCCACGCCAGT	N3	Day1	Substantia nigra	ODC	ODC-1
	C2B_CTTGGCTTCTTTCCTC	C2B	Day2	Cortex	Excitatory neurons	Ex4			N3_ACTGTCCAGTGCGTGA	N3	Day1	Substantia nigra	ODC	ODC-1
	C2B_CTTTGCGAGTGGGATC	C2B	Day2	Cortex	Excitatory neurons	Ex1			N3_ACTTACTCACTAGTAC	N3	Day1	Substantia nigra	ODC	ODC-1
	C2B_CTTTGCGCAGCAGTTT	C2B	Day2	Cortex	Astrocyte	Astrocyte			N3_ACTTACTGTAAGTGTA	N3	Day1	Substantia nigra	ODC	ODC-1
	C2B_CTTTGCGGTAGCTAAA	C2B	Day2	Cortex	Excitatory neurons	Ex1			N3_ACTTACTTCCAGAGGA	N3	Day1	Substantia nigra	ODC	ODC-1
	C2B_CTTTGCGTCAACACTG	C2B	Day2	Cortex	Excitatory neurons	Ex2			N3_ACTTGTTAGGCCCTTG	N3	Day1	Substantia nigra	ODC	ODC-1
	C2B_GAAACTCAGTCTCAAC	C2B	Day2	Cortex	Inhibitory neurons	In1c			N3_ACTTGTTCATTCTCAT	N3	Day1	Substantia nigra	ODC	ODC-1
	C2B_GAAACTCGTCTGCGGT	C2B	Day2	Cortex	Inhibitory neurons	In6b			N3_ACTTGTTTCTAACCGA	N3	Day1	Substantia nigra	ODC	ODC-1
	C2B_GAAACTCGTCTTTCAT	C2B	Day2	Cortex	Excitatory neurons	Ex4			N3_ACTTTCAAGAGGACGG	N3	Day1	Substantia nigra	ODC	ODC-1
	C2B_GAAACTCGTTACTGAC	C2B	Day2	Cortex	Excitatory neurons	Ex1			N3_ACTTTCACAATACGCT	N3	Day1	Substantia nigra	ODC	ODC-1
	C2B_GAAACTCTCCAATGGT	C2B	Day2	Cortex	OPC	OPC			N3_ACTTTCATCCTCAACC	N3	Day1	Substantia nigra	ODC	ODC-1
	C2B_GAAATGAAGATCGGGT	C2B	Day2	Cortex	Excitatory neurons	Ex1			N3_AGAATAGAGTGCAAGC	N3	Day1	Substantia nigra	ODC	ODC-1
	C2B_GAAATGACAAGCCCAC	C2B	Day2	Cortex	Astrocyte	Astrocyte			N3_AGAATAGAGTTACCCA	N3	Day1	Substantia nigra	ODC	ODC-1
	C2B_GAAATGAGTCTAGCGC	C2B	Day2	Cortex	Inhibitory neurons	In1c			N3_AGAATAGGTTGATTGC	N3	Day1	Substantia nigra	ODC	ODC-1
	C2B_GAAATGAGTCTTGTCC	C2B	Day2	Cortex	Inhibitory neurons	In1c			N3_AGACGTTCAAGGGTCA	N3	Day1	Substantia nigra	ODC	ODC-1
	C2B_GAACATCCAAGTTAAG	C2B	Day2	Cortex	Excitatory neurons	Ex2			N3_AGACGTTCAATTGCTG	N3	Day1	Substantia nigra	ODC	ODC-1
	C2B_GAACATCGTTCAGGCC	C2B	Day2	Cortex	Astrocyte	Astrocyte			N3_AGACGTTGTCAAAGAT	N3	Day1	Substantia nigra	ODC	ODC-1
	C2B_GAACATCGTTCGGCAC	C2B	Day2	Cortex	Astrocyte	Astrocyte			N3_AGAGCGAAGCCGCCTA	N3	Day1	Substantia nigra	ODC	ODC-1
	C2B_GAACCTAAGAGCTGGT	C2B	Day2	Cortex	Inhibitory neurons	In4b			N3_AGAGCGACAGCGTTCG	N3	Day1	Substantia nigra	ODC	ODC-1
	C2B_GAACCTAAGTACGATA	C2B	Day2	Cortex	Excitatory neurons	Ex1			N3_AGAGCGACATCGGAAG	N3	Day1	Substantia nigra	ODC	ODC-1
	C2B_GAACCTACAGTGGGAT	C2B	Day2	Cortex	Excitatory neurons	Ex5a			N3_AGAGCGATCACAACGT	N3	Day1	Substantia nigra	ODC	ODC-1
	C2B_GAACCTACATCCGCGA	C2B	Day2	Cortex	Excitatory neurons	Ex5a			N3_AGAGCTTGTATATCCG	N3	Day1	Substantia nigra	ODC	ODC-1
	C2B_GAACCTAGTCGCTTCT	C2B	Day2	Cortex	Inhibitory neurons	In6b			N3_AGATCTGAGAGACTAT	N3	Day1	Substantia nigra	ODC	ODC-1
	C2B_GAACCTAGTGCACTTA	C2B	Day2	Cortex	Excitatory neurons	Ex5a			N3_AGATCTGGTAGCACGA	N3	Day1	Substantia nigra	ODC	ODC-1
	C2B_GAACCTATCCCGACTT	C2B	Day2	Cortex	Inhibitory neurons	In3			N3_AGATTGCCAGCTGGCT	N3	Day1	Substantia nigra	ODC	ODC-1
	C2B_GAACGGACACCGGAAA	C2B	Day2	Cortex	Inhibitory neurons	In1c			N3_AGCAGCCGTCCGAACC	N3	Day1	Substantia nigra	ODC	ODC-1
	C2B_GAACGGAGTCGGCATC	C2B	Day2	Cortex	Excitatory neurons	Ex1			N3_AGCAGCCTCAGTGTTG	N3	Day1	Substantia nigra	ODC	ODC-1
	C2B_GAACGGATCGTCTGCT	C2B	Day2	Cortex	Excitatory neurons	Ex1			N3_AGCAGCCTCCGAGCCA	N3	Day1	Substantia nigra	ODC	ODC-1
	C2B_GAACGGATCTGGTGTA	C2B	Day2	Cortex	Excitatory neurons	Ex2			N3_AGCAGCCTCCTAGTGA	N3	Day1	Substantia nigra	ODC	ODC-1
	C2B_GAAGCAGAGGAGTTGC	C2B	Day2	Cortex	Excitatory neurons	Ex2			N3_AGCAGCCTCGTTGACA	N3	Day1	Substantia nigra	ODC	ODC-1
	C2B_GAAGCAGAGTGGGCTA	C2B	Day2	Cortex	Inhibitory neurons	In8			N3_AGCATACCACGCTTTC	N3	Day1	Substantia nigra	ODC	ODC-1
	C2B_GAAGCAGCATCCTAGA	C2B	Day2	Cortex	Excitatory neurons	Ex2			N3_AGCGGTCAGCCAGGAT	N3	Day1	Substantia nigra	ODC	ODC-1
	C2B_GAAGCAGGTTTAAGCC	C2B	Day2	Cortex	Excitatory neurons	Ex4			N3_AGCGGTCAGTACCGGA	N3	Day1	Substantia nigra	ODC	ODC-1
	C2B_GAAGCAGTCACCGGGT	C2B	Day2	Cortex	Astrocyte	Astrocyte			N3_AGCGGTCCAAATACAG	N3	Day1	Substantia nigra	ODC	ODC-1
	C2B_GAAGCAGTCCGCTGTT	C2B	Day2	Cortex	Excitatory neurons	Ex5a			N3_AGCGGTCCAAGCTGAG	N3	Day1	Substantia nigra	ODC	ODC-1
	C2B_GAAGCAGTCTCCAACC	C2B	Day2	Cortex	Excitatory neurons	Ex1			N3_AGCGGTCCATACAGCT	N3	Day1	Substantia nigra	ODC	ODC-1
	C2B_GAAGCAGTCTCGTATT	C2B	Day2	Cortex	Excitatory neurons	Ex4			N3_AGCGGTCTCGCCAGCA	N3	Day1	Substantia nigra	ODC	ODC-1
	C2B_GAAGCAGTCTTGTATC	C2B	Day2	Cortex	Inhibitory neurons	In3			N3_AGCGTATAGGCCCTTG	N3	Day1	Substantia nigra	ODC	ODC-1
	C2B_GAATAAGAGAAGGGTA	C2B	Day2	Cortex	Excitatory neurons	Ex1			N3_AGCGTATCAGCTGCTG	N3	Day1	Substantia nigra	ODC	ODC-1
	C2B_GAATAAGAGAGGTAGA	C2B	Day2	Cortex	Excitatory neurons	Ex2			N3_AGCGTATGTATTAGCC	N3	Day1	Substantia nigra	ODC	ODC-1
	C2B_GAATAAGCACAGGAGT	C2B	Day2	Cortex	Excitatory neurons	Ex2			N3_AGCGTCGAGCTGCAAG	N3	Day1	Substantia nigra	ODC	ODC-1
	C2B_GAATAAGCACCCATGG	C2B	Day2	Cortex	Inhibitory neurons	In8			N3_AGCGTCGCACGGCCAT	N3	Day1	Substantia nigra	ODC	ODC-1
	C2B_GAATAAGGTAGCGCTC	C2B	Day2	Cortex	Inhibitory neurons	In8			N3_AGCGTCGGTGGCAAAC	N3	Day1	Substantia nigra	ODC	ODC-1
	C2B_GAATAAGGTTGGTTTG	C2B	Day2	Cortex	Excitatory neurons	Ex1			N3_AGCTCTCAGGATCGCA	N3	Day1	Substantia nigra	ODC	ODC-1
	C2B_GAATAAGTCAGCTGGC	C2B	Day2	Cortex	Inhibitory neurons	In8			N3_AGCTCTCCATAAGACA	N3	Day1	Substantia nigra	ODC	ODC-1
	C2B_GAATGAAAGCTTCGCG	C2B	Day2	Cortex	Excitatory neurons	Ex1			N3_AGCTCTCGTGGGTATG	N3	Day1	Substantia nigra	ODC	ODC-1
	C2B_GAATGAAAGGAGTCTG	C2B	Day2	Cortex	Inhibitory neurons	In6b			N3_AGCTCTCTCCCGACTT	N3	Day1	Substantia nigra	ODC	ODC-1
	C2B_GAATGAACAATCACAC	C2B	Day2	Cortex	Excitatory neurons	Ex1			N3_AGCTTGACAGTCGTGC	N3	Day1	Substantia nigra	ODC	ODC-1
	C2B_GAATGAACAGTTAACC	C2B	Day2	Cortex	Excitatory neurons	Ex4			N3_AGCTTGATCTGTCCGT	N3	Day1	Substantia nigra	ODC	ODC-1
	C2B_GAATGAACAGTTTACG	C2B	Day2	Cortex	Inhibitory neurons	In4b			N3_AGGCCACGTCTTCAAG	N3	Day1	Substantia nigra	ODC	ODC-1
	C2B_GAATGAAGTGGCCCTA	C2B	Day2	Cortex	Excitatory neurons	Ex2			N3_AGGCCACTCACTCTTA	N3	Day1	Substantia nigra	ODC	ODC-1
	C2B_GAATGAATCCAGTAGT	C2B	Day2	Cortex	Inhibitory neurons	In3			N3_AGGCCACTCCTGCCAT	N3	Day1	Substantia nigra	ODC	ODC-1
	C2B_GAATGAATCCGCATAA	C2B	Day2	Cortex	Excitatory neurons	Ex1			N3_AGGCCACTCGGCGCTA	N3	Day1	Substantia nigra	ODC	ODC-1
	C2B_GACAGAGAGTAGTGCG	C2B	Day2	Cortex	OPC	OPC			N3_AGGCCGTCATGCATGT	N3	Day1	Substantia nigra	ODC	ODC-1
	C2B_GACAGAGTCCAAACAC	C2B	Day2	Cortex	Excitatory neurons	Ex1			N3_AGGGATGGTAAGTTCC	N3	Day1	Substantia nigra	ODC	ODC-1
	C2B_GACAGAGTCTCTAGGA	C2B	Day2	Cortex	Inhibitory neurons	In6b			N3_AGGGATGGTACAGTGG	N3	Day1	Substantia nigra	ODC	ODC-1
	C2B_GACCAATAGAACAATC	C2B	Day2	Cortex	Inhibitory neurons	In1c			N3_AGGGATGTCATATCGG	N3	Day1	Substantia nigra	ODC	ODC-1
	C2B_GACCAATAGCTTTGGT	C2B	Day2	Cortex	Inhibitory neurons	In6b			N3_AGGGATGTCATGGTCA	N3	Day1	Substantia nigra	ODC	ODC-1
	C2B_GACCAATGTATAGGGC	C2B	Day2	Cortex	OPC	OPC			N3_AGGGATGTCTCCGGTT	N3	Day1	Substantia nigra	ODC	ODC-1
	C2B_GACCAATGTGCACCAC	C2B	Day2	Cortex	Astrocyte	Astrocyte			N3_AGGGTGAAGCAGCCTC	N3	Day1	Substantia nigra	ODC	ODC-1
	C2B_GACCAATTCAGCTTAG	C2B	Day2	Cortex	Excitatory neurons	Ex2			N3_AGGTCATAGGAATCGC	N3	Day1	Substantia nigra	ODC	ODC-1
	C2B_GACCTGGAGACGCACA	C2B	Day2	Cortex	Excitatory neurons	Ex2			N3_AGGTCATCAGGCTCAC	N3	Day1	Substantia nigra	ODC	ODC-1
	C2B_GACCTGGAGGTCATCT	C2B	Day2	Cortex	Excitatory neurons	Ex2			N3_AGGTCATGTACCTACA	N3	Day1	Substantia nigra	ODC	ODC-1
	C2B_GACCTGGGTCTAACGT	C2B	Day2	Cortex	Excitatory neurons	Ex2			N3_AGGTCATGTCCATCCT	N3	Day1	Substantia nigra	ODC	ODC-1
	C2B_GACGCGTAGCGATTCT	C2B	Day2	Cortex	Excitatory neurons	Ex1			N3_AGGTCATTCGTGGTCG	N3	Day1	Substantia nigra	ODC	ODC-1
	C2B_GACGCGTCATTTCAGG	C2B	Day2	Cortex	Excitatory neurons	Ex1			N3_AGGTCCGAGGCGATAC	N3	Day1	Substantia nigra	ODC	ODC-1
	C2B_GACGCGTGTAGATTAG	C2B	Day2	Cortex	Excitatory neurons	Ex2			N3_AGGTCCGGTGGGTCAA	N3	Day1	Substantia nigra	ODC	ODC-1
	C2B_GACGCGTGTTCCGTCT	C2B	Day2	Cortex	Excitatory neurons	Ex2			N3_AGTAGTCCACTTACGA	N3	Day1	Substantia nigra	ODC	ODC-1
	C2B_GACGCGTTCCATGAAC	C2B	Day2	Cortex	Excitatory neurons	Ex4			N3_AGTCTTTAGAGTCGGT	N3	Day1	Substantia nigra	ODC	ODC-1
	C2B_GACGGCTAGCCGTCGT	C2B	Day2	Cortex	Excitatory neurons	Ex1			N3_AGTCTTTGTACGCTGC	N3	Day1	Substantia nigra	ODC	ODC-1
	C2B_GACGGCTCAATGACCT	C2B	Day2	Cortex	Inhibitory neurons	In1a			N3_AGTGGGAAGTGCCAGA	N3	Day1	Substantia nigra	ODC	ODC-1
	C2B_GACGGCTGTATTCGTG	C2B	Day2	Cortex	Excitatory neurons	Ex1			N3_AGTGGGACACTATCTT	N3	Day1	Substantia nigra	ODC	ODC-1
	C2B_GACGGCTGTTCCCGAG	C2B	Day2	Cortex	Inhibitory neurons	In1b			N3_AGTGGGATCTTACCGC	N3	Day1	Substantia nigra	ODC	ODC-1
	C2B_GACGGCTTCAAAGACA	C2B	Day2	Cortex	Inhibitory neurons	In6b			N3_AGTGTCATCTCTAAGG	N3	Day1	Substantia nigra	ODC	ODC-1
	C2B_GACGGCTTCCAAACTG	C2B	Day2	Cortex	Excitatory neurons	Ex1			N3_AGTGTCATCTTGGGTA	N3	Day1	Substantia nigra	ODC	ODC-1
	C2B_GACGGCTTCGCCATAA	C2B	Day2	Cortex	Inhibitory neurons	In8			N3_AGTTGGTAGAACAACT	N3	Day1	Substantia nigra	ODC	ODC-1
	C2B_GACGGCTTCTTGGGTA	C2B	Day2	Cortex	Excitatory neurons	Ex4			N3_AGTTGGTCAATTGCTG	N3	Day1	Substantia nigra	ODC	ODC-1
	C2B_GACGTGCAGGAGCGTT	C2B	Day2	Cortex	Inhibitory neurons	In6a			N3_AGTTGGTGTCTCTTTA	N3	Day1	Substantia nigra	ODC	ODC-1
	C2B_GACGTGCCAATACGCT	C2B	Day2	Cortex	Excitatory neurons	Ex1			N3_AGTTGGTGTCTTGTCC	N3	Day1	Substantia nigra	ODC	ODC-1
	C2B_GACGTGCCATCCAACA	C2B	Day2	Cortex	Excitatory neurons	Ex1			N3_ATAACGCAGTGTACCT	N3	Day1	Substantia nigra	ODC	ODC-1
	C2B_GACGTGCCATGAGCGA	C2B	Day2	Cortex	Excitatory neurons	Ex1			N3_ATAACGCCATGGGACA	N3	Day1	Substantia nigra	ODC	ODC-1
	C2B_GACGTGCGTCCGACGT	C2B	Day2	Cortex	Inhibitory neurons	In5			N3_ATAACGCGTGAAGGCT	N3	Day1	Substantia nigra	ODC	ODC-1
	C2B_GACGTGCGTTATCACG	C2B	Day2	Cortex	Excitatory neurons	Ex1			N3_ATAACGCGTGAGGGAG	N3	Day1	Substantia nigra	ODC	ODC-1
	C2B_GACGTTAAGAATTCCC	C2B	Day2	Cortex	Excitatory neurons	Ex2			N3_ATAACGCTCATTTGGG	N3	Day1	Substantia nigra	ODC	ODC-1
	C2B_GACGTTAAGAGTGAGA	C2B	Day2	Cortex	Inhibitory neurons	In5			N3_ATAAGAGCAAATTGCC	N3	Day1	Substantia nigra	ODC	ODC-1
	C2B_GACGTTACAACGATGG	C2B	Day2	Cortex	Inhibitory neurons	In8			N3_ATAAGAGTCAATACCG	N3	Day1	Substantia nigra	ODC	ODC-1
	C2B_GACGTTACAGTACACT	C2B	Day2	Cortex	Inhibitory neurons	In4b			N3_ATAGACCAGGGTTCCC	N3	Day1	Substantia nigra	ODC	ODC-1
	C2B_GACGTTACATTCACTT	C2B	Day2	Cortex	Astrocyte	Astrocyte			N3_ATAGACCAGTCACGCC	N3	Day1	Substantia nigra	ODC	ODC-1
	C2B_GACGTTAGTTGTACAC	C2B	Day2	Cortex	Astrocyte	Astrocyte			N3_ATCACGAAGGCCATAG	N3	Day1	Substantia nigra	ODC	ODC-1
	C2B_GACGTTATCAACGGCC	C2B	Day2	Cortex	Inhibitory neurons	In1c			N3_ATCACGAGTCTTCAAG	N3	Day1	Substantia nigra	ODC	ODC-1
	C2B_GACTAACAGGCACATG	C2B	Day2	Cortex	Excitatory neurons	Ex1			N3_ATCACGATCTGAAAGA	N3	Day1	Substantia nigra	ODC	ODC-1
	C2B_GACTAACAGTGTGAAT	C2B	Day2	Cortex	Excitatory neurons	Ex1			N3_ATCATCTTCAGCATGT	N3	Day1	Substantia nigra	ODC	ODC-1
	C2B_GACTAACGTATAGTAG	C2B	Day2	Cortex	Astrocyte	Astrocyte			N3_ATCCGAAAGGCAGGTT	N3	Day1	Substantia nigra	ODC	ODC-1
	C2B_GACTAACGTCATATCG	C2B	Day2	Cortex	Excitatory neurons	Ex1			N3_ATCCGAACACGGTAAG	N3	Day1	Substantia nigra	ODC	ODC-1
	C2B_GACTAACTCCCTAACC	C2B	Day2	Cortex	Inhibitory neurons	In3			N3_ATCCGAATCCTTGGTC	N3	Day1	Substantia nigra	ODC	ODC-1
	C2B_GACTAACTCCGTTGTC	C2B	Day2	Cortex	Excitatory neurons	Ex8			N3_ATCGAGTAGACTTGAA	N3	Day1	Substantia nigra	ODC	ODC-1
	C2B_GACTACAAGACATAAC	C2B	Day2	Cortex	Excitatory neurons	Ex2			N3_ATCGAGTCAGTATGCT	N3	Day1	Substantia nigra	ODC	ODC-1
	C2B_GACTACAAGCTCCTCT	C2B	Day2	Cortex	Excitatory neurons	Ex1			N3_ATCGAGTGTTACCGAT	N3	Day1	Substantia nigra	ODC	ODC-1
	C2B_GACTACAAGGTCGGAT	C2B	Day2	Cortex	Inhibitory neurons	In6b			N3_ATCGAGTTCAAGATCC	N3	Day1	Substantia nigra	ODC	ODC-1
	C2B_GACTACACACTTGGAT	C2B	Day2	Cortex	Inhibitory neurons	In1a			N3_ATCGAGTTCATCATTC	N3	Day1	Substantia nigra	ODC	ODC-1
	C2B_GACTACACATGTAGTC	C2B	Day2	Cortex	Inhibitory neurons	In6b			N3_ATCGAGTTCGGTGTTA	N3	Day1	Substantia nigra	ODC	ODC-1
	C2B_GACTACAGTCTAGCGC	C2B	Day2	Cortex	Excitatory neurons	Ex6b			N3_ATCTACTCAGTAAGAT	N3	Day1	Substantia nigra	ODC	ODC-1
	C2B_GACTGCGAGCAACGGT	C2B	Day2	Cortex	Inhibitory neurons	In3			N3_ATCTGCCAGACTAAGT	N3	Day1	Substantia nigra	ODC	ODC-1
	C2B_GACTGCGCAGTACACT	C2B	Day2	Cortex	Inhibitory neurons	In6a			N3_ATCTGCCCAGCGTCCA	N3	Day1	Substantia nigra	ODC	ODC-1
	C2B_GACTGCGCATGCCTTC	C2B	Day2	Cortex	Excitatory neurons	Ex1			N3_ATCTGCCCAGCTGCTG	N3	Day1	Substantia nigra	ODC	ODC-1
	C2B_GACTGCGGTGGTCCGT	C2B	Day2	Cortex	Excitatory neurons	Ex2			N3_ATGAGGGAGCTAGTTC	N3	Day1	Substantia nigra	ODC	ODC-1
	C2B_GACTGCGTCGCAAGCC	C2B	Day2	Cortex	Excitatory neurons	Ex4			N3_ATGAGGGAGCTGTCTA	N3	Day1	Substantia nigra	ODC	ODC-1
	C2B_GAGCAGACAAGGTTTC	C2B	Day2	Cortex	Excitatory neurons	Ex1			N3_ATGAGGGAGTGGTAGC	N3	Day1	Substantia nigra	ODC	ODC-1
	C2B_GAGCAGACAGGGAGAG	C2B	Day2	Cortex	Excitatory neurons	Ex2			N3_ATGAGGGTCCAAATGC	N3	Day1	Substantia nigra	ODC	ODC-1
	C2B_GAGCAGAGTGTAACGG	C2B	Day2	Cortex	Excitatory neurons	Ex2			N3_ATGAGGGTCCGAACGC	N3	Day1	Substantia nigra	ODC	ODC-1
	C2B_GAGCAGATCAATCTCT	C2B	Day2	Cortex	OPC	OPC			N3_ATGCGATAGATATACG	N3	Day1	Substantia nigra	ODC	ODC-1
	C2B_GAGCAGATCATGTGGT	C2B	Day2	Cortex	Inhibitory neurons	In6b			N3_ATGCGATCAACTGCTA	N3	Day1	Substantia nigra	ODC	ODC-1
	C2B_GAGCAGATCCATTCTA	C2B	Day2	Cortex	Inhibitory neurons	In8			N3_ATGCGATGTCACTGGC	N3	Day1	Substantia nigra	ODC	ODC-1
	C2B_GAGCAGATCGAACGGA	C2B	Day2	Cortex	Excitatory neurons	Ex5a			N3_ATGGGAGAGACTGTAA	N3	Day1	Substantia nigra	ODC	ODC-1
	C2B_GAGCAGATCTTGCATT	C2B	Day2	Cortex	Excitatory neurons	Ex1			N3_ATGGGAGGTACCTACA	N3	Day1	Substantia nigra	ODC	ODC-1
	C2B_GAGGTGAAGGCATTGG	C2B	Day2	Cortex	Excitatory neurons	Ex4			N3_ATGGGAGGTGCGAAAC	N3	Day1	Substantia nigra	ODC	ODC-1
	C2B_GAGGTGACATGACATC	C2B	Day2	Cortex	Astrocyte	Astrocyte			N3_ATGTGTGAGGAGTTTA	N3	Day1	Substantia nigra	ODC	ODC-1
	C2B_GAGGTGACATGCCTAA	C2B	Day2	Cortex	Excitatory neurons	Ex1			N3_ATGTGTGGTAGCCTAT	N3	Day1	Substantia nigra	ODC	ODC-1
	C2B_GAGGTGACATGTAAGA	C2B	Day2	Cortex	Excitatory neurons	Ex1			N3_ATTACTCCATTATCTC	N3	Day1	Substantia nigra	ODC	ODC-1
	C2B_GAGGTGAGTAAGGGAA	C2B	Day2	Cortex	Astrocyte	Astrocyte			N3_ATTATCCCAGGTCTCG	N3	Day1	Substantia nigra	ODC	ODC-1
	C2B_GAGGTGAGTTATTCTC	C2B	Day2	Cortex	Excitatory neurons	Ex1			N3_ATTATCCTCTTCATGT	N3	Day1	Substantia nigra	ODC	ODC-1
	C2B_GAGTCCGAGGGATGGG	C2B	Day2	Cortex	Excitatory neurons	Ex5a			N3_ATTCTACGTCAGATAA	N3	Day1	Substantia nigra	ODC	ODC-1
	C2B_GATCAGTAGATCCGAG	C2B	Day2	Cortex	Excitatory neurons	Ex1			N3_ATTCTACGTGCTAGCC	N3	Day1	Substantia nigra	ODC	ODC-1
	C2B_GATCAGTGTGAGTATA	C2B	Day2	Cortex	Astrocyte	Astrocyte			N3_ATTCTACTCTAACGGT	N3	Day1	Substantia nigra	ODC	ODC-1
	C2B_GATCGATAGCGATAGC	C2B	Day2	Cortex	Inhibitory neurons	In5			N3_ATTGGACGTATCAGTC	N3	Day1	Substantia nigra	ODC	ODC-1
	C2B_GATCGATCATCACGAT	C2B	Day2	Cortex	Excitatory neurons	Ex5a			N3_ATTGGACGTGCCTGGT	N3	Day1	Substantia nigra	ODC	ODC-1
	C2B_GATCGATCATCAGTCA	C2B	Day2	Cortex	Excitatory neurons	Ex2			N3_ATTGGTGCAAATTGCC	N3	Day1	Substantia nigra	ODC	ODC-1
	C2B_GATCGATCATTCTCAT	C2B	Day2	Cortex	Inhibitory neurons	In6b			N3_ATTGGTGCAGCCAATT	N3	Day1	Substantia nigra	ODC	ODC-1
	C2B_GATCGCGAGCGTTCCG	C2B	Day2	Cortex	Excitatory neurons	Ex2			N3_ATTGGTGGTATTCTCT	N3	Day1	Substantia nigra	ODC	ODC-1
	C2B_GATCGCGCAATGGTCT	C2B	Day2	Cortex	Inhibitory neurons	In5			N3_ATTGGTGGTCTGCAAT	N3	Day1	Substantia nigra	ODC	ODC-1
	C2B_GATCGCGCACCAGGCT	C2B	Day2	Cortex	Astrocyte	Astrocyte			N3_ATTGGTGGTGCAGGTA	N3	Day1	Substantia nigra	ODC	ODC-1
	C2B_GATCGCGCACGGTAGA	C2B	Day2	Cortex	Excitatory neurons	Ex2			N3_ATTGGTGTCTCTGCTG	N3	Day1	Substantia nigra	ODC	ODC-1
	C2B_GATCGCGCAGTGACAG	C2B	Day2	Cortex	Astrocyte	Astrocyte			N3_ATTTCTGAGAATGTGT	N3	Day1	Substantia nigra	ODC	ODC-1
	C2B_GATCGCGCATAAAGGT	C2B	Day2	Cortex	Excitatory neurons	Ex3			N3_ATTTCTGAGAGGACGG	N3	Day1	Substantia nigra	ODC	ODC-1
	C2B_GATCGCGGTTGAACTC	C2B	Day2	Cortex	Excitatory neurons	Ex5a			N3_ATTTCTGCACAGGCCT	N3	Day1	Substantia nigra	ODC	ODC-1
	C2B_GATCGCGTCAGTCAGT	C2B	Day2	Cortex	Excitatory neurons	Ex4			N3_CAACCAAAGGCATGTG	N3	Day1	Substantia nigra	ODC	ODC-1
	C2B_GATCGTAAGTAACCCT	C2B	Day2	Cortex	Excitatory neurons	Ex2			N3_CAACCAAAGGGCTCTC	N3	Day1	Substantia nigra	ODC	ODC-1
	C2B_GATCGTAAGTGTCTCA	C2B	Day2	Cortex	Astrocyte	Astrocyte			N3_CAACCTCAGAGAGCTC	N3	Day1	Substantia nigra	ODC	ODC-1
	C2B_GATCGTACACAGATTC	C2B	Day2	Cortex	Excitatory neurons	Ex6a			N3_CAACCTCTCTAACCGA	N3	Day1	Substantia nigra	ODC	ODC-1
	C2B_GATCGTAGTAAGCACG	C2B	Day2	Cortex	Astrocyte	Astrocyte			N3_CAACTAGAGCTGCAAG	N3	Day1	Substantia nigra	ODC	ODC-1
	C2B_GATCGTAGTGTGACGA	C2B	Day2	Cortex	Inhibitory neurons	In5			N3_CAACTAGCACCACGTG	N3	Day1	Substantia nigra	ODC	ODC-1
	C2B_GATCGTATCAACACCA	C2B	Day2	Cortex	Inhibitory neurons	In3			N3_CAACTAGTCGCCTGTT	N3	Day1	Substantia nigra	ODC	ODC-1
	C2B_GATCGTATCCGAGCCA	C2B	Day2	Cortex	Excitatory neurons	Ex4			N3_CAAGAAAAGACTAGGC	N3	Day1	Substantia nigra	ODC	ODC-1
	C2B_GATCGTATCGAGAGCA	C2B	Day2	Cortex	Excitatory neurons	Ex5b			N3_CAAGATCCACGGTGTC	N3	Day1	Substantia nigra	ODC	ODC-1
	C2B_GATCTAGCACTATCTT	C2B	Day2	Cortex	Excitatory neurons	Ex1			N3_CAAGGCCAGACGCTTT	N3	Day1	Substantia nigra	ODC	ODC-1
	C2B_GATCTAGCATGCAATC	C2B	Day2	Cortex	Inhibitory neurons	In6b			N3_CAAGGCCAGTTAACGA	N3	Day1	Substantia nigra	ODC	ODC-1
	C2B_GATCTAGCATGTCTCC	C2B	Day2	Cortex	Inhibitory neurons	In1c			N3_CAAGTTGAGAACAATC	N3	Day1	Substantia nigra	ODC	ODC-1
	C2B_GATCTAGGTACAGTGG	C2B	Day2	Cortex	Inhibitory neurons	In1b			N3_CAAGTTGAGCCACCTG	N3	Day1	Substantia nigra	ODC	ODC-1
	C2B_GATCTAGGTTGAGGTG	C2B	Day2	Cortex	Excitatory neurons	Ex1			N3_CAAGTTGGTCATGCAT	N3	Day1	Substantia nigra	ODC	ODC-1
	C2B_GATCTAGTCCCAAGAT	C2B	Day2	Cortex	Excitatory neurons	Ex3			N3_CAAGTTGTCAGCGACC	N3	Day1	Substantia nigra	ODC	ODC-1
	C2B_GATCTAGTCGCCGTGA	C2B	Day2	Cortex	Inhibitory neurons	In1a			N3_CAAGTTGTCGTTTGCC	N3	Day1	Substantia nigra	ODC	ODC-1
	C2B_GATGAAACAGCTGTTA	C2B	Day2	Cortex	Excitatory neurons	Ex4			N3_CACAAACAGATATGGT	N3	Day1	Substantia nigra	ODC	ODC-1
	C2B_GATGAGGGTTTGACAC	C2B	Day2	Cortex	Excitatory neurons	Ex2			N3_CACAAACAGCCACGTC	N3	Day1	Substantia nigra	ODC	ODC-1
	C2B_GATGAGGTCCACTGGG	C2B	Day2	Cortex	Excitatory neurons	Ex4			N3_CACAAACAGCCGCCTA	N3	Day1	Substantia nigra	ODC	ODC-1
	C2B_GATGAGGTCTCTTATG	C2B	Day2	Cortex	Inhibitory neurons	In6b			N3_CACAAACAGGGCTTCC	N3	Day1	Substantia nigra	ODC	ODC-1
	C2B_GATGCTAAGCTCTCGG	C2B	Day2	Cortex	Excitatory neurons	Ex4			N3_CACAAACCACTTCTGC	N3	Day1	Substantia nigra	ODC	ODC-1
	C2B_GATGCTAAGTCTTGCA	C2B	Day2	Cortex	Astrocyte	Astrocyte			N3_CACAAACCAGATGGCA	N3	Day1	Substantia nigra	ODC	ODC-1
	C2B_GATGCTACAGCCAGAA	C2B	Day2	Cortex	Excitatory neurons	Ex5a			N3_CACAAACGTCTCTCGT	N3	Day1	Substantia nigra	ODC	ODC-1
	C2B_GATGCTACATGTAAGA	C2B	Day2	Cortex	Inhibitory neurons	In8			N3_CACAAACTCACGCATA	N3	Day1	Substantia nigra	ODC	ODC-1
	C2B_GATGCTAGTCTCAACA	C2B	Day2	Cortex	Inhibitory neurons	In6b			N3_CACAAACTCGCCAGCA	N3	Day1	Substantia nigra	ODC	ODC-1
	C2B_GATGCTATCAGGCAAG	C2B	Day2	Cortex	Astrocyte	Astrocyte			N3_CACACAAAGTGAAGTT	N3	Day1	Substantia nigra	ODC	ODC-1
	C2B_GATGCTATCGAATCCA	C2B	Day2	Cortex	Excitatory neurons	Ex4			N3_CACACCTAGAGGGCTT	N3	Day1	Substantia nigra	ODC	ODC-1
	C2B_GATGCTATCTTGACGA	C2B	Day2	Cortex	Astrocyte	Astrocyte			N3_CACACCTAGTGCAAGC	N3	Day1	Substantia nigra	ODC	ODC-1
	C2B_GATTCAGAGCAGACTG	C2B	Day2	Cortex	Excitatory neurons	Ex2			N3_CACACCTGTGCTTCTC	N3	Day1	Substantia nigra	ODC	ODC-1
	C2B_GATTCAGCAACTGGCC	C2B	Day2	Cortex	Inhibitory neurons	In1b			N3_CACACTCGTCAATACC	N3	Day1	Substantia nigra	ODC	ODC-1
	C2B_GATTCAGGTTCGGCAC	C2B	Day2	Cortex	Excitatory neurons	Ex3			N3_CACACTCTCACAACGT	N3	Day1	Substantia nigra	ODC	ODC-1
	C2B_GATTCAGTCCAACCAA	C2B	Day2	Cortex	Excitatory neurons	Ex2			N3_CACACTCTCGGTTCGG	N3	Day1	Substantia nigra	ODC	ODC-1
	C2B_GCAAACTCACCCATTC	C2B	Day2	Cortex	Excitatory neurons	Ex1			N3_CACAGGCAGATCGATA	N3	Day1	Substantia nigra	ODC	ODC-1
	C2B_GCAAACTCACGCCAGT	C2B	Day2	Cortex	Inhibitory neurons	In1b			N3_CACAGGCGTAAGGATT	N3	Day1	Substantia nigra	ODC	ODC-1
	C2B_GCAAACTGTCAAAGAT	C2B	Day2	Cortex	Inhibitory neurons	In6b			N3_CACAGGCGTTCGTGAT	N3	Day1	Substantia nigra	ODC	ODC-1
	C2B_GCAAACTGTTGGTTTG	C2B	Day2	Cortex	Excitatory neurons	Ex2			N3_CACAGTACAAATCCGT	N3	Day1	Substantia nigra	ODC	ODC-1
	C2B_GCAAACTTCAGGTTCA	C2B	Day2	Cortex	Excitatory neurons	Ex1			N3_CACAGTACAAGCCGTC	N3	Day1	Substantia nigra	ODC	ODC-1
	C2B_GCAAACTTCGTCGTTC	C2B	Day2	Cortex	Astrocyte	Astrocyte			N3_CACATAGAGCTAACTC	N3	Day1	Substantia nigra	ODC	ODC-1
	C2B_GCAATCAAGCCGATTT	C2B	Day2	Cortex	Inhibitory neurons	In6b			N3_CACATAGCATTTGCCC	N3	Day1	Substantia nigra	ODC	ODC-1
	C2B_GCAATCAAGGATGGTC	C2B	Day2	Cortex	Inhibitory neurons	In6b			N3_CACCACTGTAAGCACG	N3	Day1	Substantia nigra	ODC	ODC-1
	C2B_GCAATCACAAACCTAC	C2B	Day2	Cortex	Excitatory neurons	Ex3			N3_CACCACTGTCGGCTCA	N3	Day1	Substantia nigra	ODC	ODC-1
	C2B_GCAATCACAAACGCGA	C2B	Day2	Cortex	Astrocyte	Astrocyte			N3_CACCAGGGTGATGCCC	N3	Day1	Substantia nigra	ODC	ODC-1
	C2B_GCAATCACAAGGCTCC	C2B	Day2	Cortex	Inhibitory neurons	In3			N3_CACCAGGTCAGGCCCA	N3	Day1	Substantia nigra	ODC	ODC-1
	C2B_GCAATCACACACCGCA	C2B	Day2	Cortex	Excitatory neurons	Ex2			N3_CACCTTGAGGACACCA	N3	Day1	Substantia nigra	ODC	ODC-1
	C2B_GCAATCAGTAGGAGTC	C2B	Day2	Cortex	Inhibitory neurons	In4b			N3_CACCTTGCATGGTTGT	N3	Day1	Substantia nigra	ODC	ODC-1
	C2B_GCAATCAGTCAAAGCG	C2B	Day2	Cortex	Excitatory neurons	Ex3			N3_CACCTTGGTCTAGAGG	N3	Day1	Substantia nigra	ODC	ODC-1
	C2B_GCAATCATCATTGCGA	C2B	Day2	Cortex	Inhibitory neurons	In6b			N3_CACTCCAAGAGGTTAT	N3	Day1	Substantia nigra	ODC	ODC-1
	C2B_GCAATCATCCAGAAGG	C2B	Day2	Cortex	Inhibitory neurons	In5			N3_CACTCCAAGATGCCAG	N3	Day1	Substantia nigra	ODC	ODC-1
	C2B_GCACATAAGTTGCAGG	C2B	Day2	Cortex	Astrocyte	Astrocyte			N3_CACTCCATCAATAAGG	N3	Day1	Substantia nigra	ODC	ODC-1
	C2B_GCACATACATAGAAAC	C2B	Day2	Cortex	Inhibitory neurons	In1c			N3_CACTCCATCCAGAAGG	N3	Day1	Substantia nigra	ODC	ODC-1
	C2B_GCACATAGTTGAACTC	C2B	Day2	Cortex	Inhibitory neurons	In3			N3_CAGAATCAGCCCAATT	N3	Day1	Substantia nigra	ODC	ODC-1
	C2B_GCACATATCGTCGTTC	C2B	Day2	Cortex	Inhibitory neurons	In8			N3_CAGAATCCAATTGCTG	N3	Day1	Substantia nigra	ODC	ODC-1
	C2B_GCACTCTCACATTTCT	C2B	Day2	Cortex	Inhibitory neurons	In6b			N3_CAGAATCTCATTGCGA	N3	Day1	Substantia nigra	ODC	ODC-1
	C2B_GCACTCTCATTGGGCC	C2B	Day2	Cortex	Inhibitory neurons	In6b			N3_CAGAATCTCCGTACAA	N3	Day1	Substantia nigra	ODC	ODC-1
	C2B_GCACTCTGTCGGCTCA	C2B	Day2	Cortex	Excitatory neurons	Ex1			N3_CAGAATCTCTGCAAGT	N3	Day1	Substantia nigra	ODC	ODC-1
	C2B_GCACTCTGTTGTGGCC	C2B	Day2	Cortex	Inhibitory neurons	In1c			N3_CAGAGAGAGCGTTTAC	N3	Day1	Substantia nigra	ODC	ODC-1
	C2B_GCACTCTTCAGATAAG	C2B	Day2	Cortex	Inhibitory neurons	In5			N3_CAGAGAGCAAGTTAAG	N3	Day1	Substantia nigra	ODC	ODC-1
	C2B_GCACTCTTCCACGACG	C2B	Day2	Cortex	Excitatory neurons	Ex5a			N3_CAGATCAAGTTAACGA	N3	Day1	Substantia nigra	ODC	ODC-1
	C2B_GCAGCCAAGCCACTAT	C2B	Day2	Cortex	Inhibitory neurons	In1c			N3_CAGATCATCGGCTTGG	N3	Day1	Substantia nigra	ODC	ODC-1
	C2B_GCAGCCAAGGGCATGT	C2B	Day2	Cortex	Inhibitory neurons	In1c			N3_CAGCAGCCACATAACC	N3	Day1	Substantia nigra	ODC	ODC-1
	C2B_GCAGCCACAATTGCTG	C2B	Day2	Cortex	Excitatory neurons	Ex6a			N3_CAGCAGCCAGTATGCT	N3	Day1	Substantia nigra	ODC	ODC-1
	C2B_GCAGCCACAGATGGGT	C2B	Day2	Cortex	Excitatory neurons	Ex2			N3_CAGCAGCCATTGCGGC	N3	Day1	Substantia nigra	ODC	ODC-1
	C2B_GCAGCCACATATGGTC	C2B	Day2	Cortex	Excitatory neurons	Ex2			N3_CAGCAGCCATTGTGCA	N3	Day1	Substantia nigra	ODC	ODC-1
	C2B_GCAGCCAGTATGCTTG	C2B	Day2	Cortex	Excitatory neurons	Ex4			N3_CAGCAGCGTGCAGTAG	N3	Day1	Substantia nigra	ODC	ODC-1
	C2B_GCAGCCATCCACGTTC	C2B	Day2	Cortex	Excitatory neurons	Ex2			N3_CAGCAGCTCCGTAGTA	N3	Day1	Substantia nigra	ODC	ODC-1
	C2B_GCAGCCATCTCCAGGG	C2B	Day2	Cortex	Excitatory neurons	Ex4			N3_CAGCATACACACCGCA	N3	Day1	Substantia nigra	ODC	ODC-1
	C2B_GCAGTTAAGGAATCGC	C2B	Day2	Cortex	Inhibitory neurons	In1c			N3_CAGCATACACACGCTG	N3	Day1	Substantia nigra	ODC	ODC-1
	C2B_GCAGTTACAGCTGCTG	C2B	Day2	Cortex	Inhibitory neurons	In6b			N3_CAGCATACATGTAAGA	N3	Day1	Substantia nigra	ODC	ODC-1
	C2B_GCAGTTAGTCCGCTGA	C2B	Day2	Cortex	Excitatory neurons	Ex1			N3_CAGCATAGTCCATCCT	N3	Day1	Substantia nigra	ODC	ODC-1
	C2B_GCAGTTAGTTCTCATT	C2B	Day2	Cortex	Inhibitory neurons	In1b			N3_CAGCATATCACTCTTA	N3	Day1	Substantia nigra	ODC	ODC-1
	C2B_GCAGTTATCGTCCAGG	C2B	Day2	Cortex	Astrocyte	Astrocyte			N3_CAGCATATCCATTCTA	N3	Day1	Substantia nigra	ODC	ODC-1
	C2B_GCATACAAGTGGACGT	C2B	Day2	Cortex	Excitatory neurons	Ex4			N3_CAGCCGAAGATCTGAA	N3	Day1	Substantia nigra	ODC	ODC-1
	C2B_GCATACAGTAAATGTG	C2B	Day2	Cortex	Excitatory neurons	Ex1			N3_CAGCCGACAAGCGATG	N3	Day1	Substantia nigra	ODC	ODC-1
	C2B_GCATACATCGCTGATA	C2B	Day2	Cortex	Astrocyte	Astrocyte			N3_CAGCCGACACACGCTG	N3	Day1	Substantia nigra	ODC	ODC-1
	C2B_GCATGATAGAGGTACC	C2B	Day2	Cortex	Excitatory neurons	Ex1			N3_CAGCCGATCTCCAACC	N3	Day1	Substantia nigra	ODC	ODC-1
	C2B_GCATGATAGTGTTTGC	C2B	Day2	Cortex	Inhibitory neurons	In6a			N3_CAGCGACAGGACCACA	N3	Day1	Substantia nigra	ODC	ODC-1
	C2B_GCATGATCAGACGTAG	C2B	Day2	Cortex	Inhibitory neurons	In6a			N3_CAGCGACCAGATGGGT	N3	Day1	Substantia nigra	ODC	ODC-1
	C2B_GCATGATCAGCCTTGG	C2B	Day2	Cortex	Excitatory neurons	Ex1			N3_CAGCGACGTGACTACT	N3	Day1	Substantia nigra	ODC	ODC-1
	C2B_GCATGATGTCTAGGTT	C2B	Day2	Cortex	Excitatory neurons	Ex4			N3_CAGCGACTCCCATTTA	N3	Day1	Substantia nigra	ODC	ODC-1
	C2B_GCATGATTCCTCAACC	C2B	Day2	Cortex	Excitatory neurons	Ex2			N3_CAGCTAAAGCCGGTAA	N3	Day1	Substantia nigra	ODC	ODC-1
	C2B_GCATGCGAGCGTAGTG	C2B	Day2	Cortex	Excitatory neurons	Ex1			N3_CAGCTAACACAGACAG	N3	Day1	Substantia nigra	ODC	ODC-1
	C2B_GCATGCGAGTGGGATC	C2B	Day2	Cortex	Inhibitory neurons	In1a			N3_CAGCTAACATGCCACG	N3	Day1	Substantia nigra	ODC	ODC-1
	C2B_GCATGCGGTAGCAAAT	C2B	Day2	Cortex	Astrocyte	Astrocyte			N3_CAGCTAAGTGCAACGA	N3	Day1	Substantia nigra	ODC	ODC-1
	C2B_GCATGCGGTATCACCA	C2B	Day2	Cortex	Excitatory neurons	Ex2			N3_CAGCTGGGTCAACATC	N3	Day1	Substantia nigra	ODC	ODC-1
	C2B_GCATGCGGTCATATCG	C2B	Day2	Cortex	Astrocyte	Astrocyte			N3_CAGGTGCAGACTGGGT	N3	Day1	Substantia nigra	ODC	ODC-1
	C2B_GCATGCGTCACATGCA	C2B	Day2	Cortex	OPC	OPC			N3_CAGGTGCCATACAGCT	N3	Day1	Substantia nigra	ODC	ODC-1
	C2B_GCATGCGTCCGTAGTA	C2B	Day2	Cortex	Astrocyte	Astrocyte			N3_CAGGTGCTCACTTACT	N3	Day1	Substantia nigra	ODC	ODC-1
	C2B_GCATGCGTCTGGTGTA	C2B	Day2	Cortex	Inhibitory neurons	In8			N3_CAGTAACAGAGGACGG	N3	Day1	Substantia nigra	ODC	ODC-1
	C2B_GCATGTAGTCTCTCTG	C2B	Day2	Cortex	Inhibitory neurons	In1b			N3_CAGTAACAGCTGATAA	N3	Day1	Substantia nigra	ODC	ODC-1
	C2B_GCATGTAGTTCAGGCC	C2B	Day2	Cortex	Excitatory neurons	Ex1			N3_CAGTAACCAGTAGAGC	N3	Day1	Substantia nigra	ODC	ODC-1
	C2B_GCATGTATCTGCGTAA	C2B	Day2	Cortex	Inhibitory neurons	In1c			N3_CAGTAACTCACATACG	N3	Day1	Substantia nigra	ODC	ODC-1
	C2B_GCCAAATCAATTGCTG	C2B	Day2	Cortex	Inhibitory neurons	In6b			N3_CAGTCCTAGAGCTTCT	N3	Day1	Substantia nigra	ODC	ODC-1
	C2B_GCCAAATGTGAAAGAG	C2B	Day2	Cortex	OPC	OPC			N3_CAGTCCTCATTAGCCA	N3	Day1	Substantia nigra	ODC	ODC-1
	C2B_GCCTCTACAATCGGTT	C2B	Day2	Cortex	Inhibitory neurons	In6b			N3_CAGTCCTTCCTGTAGA	N3	Day1	Substantia nigra	ODC	ODC-1
	C2B_GCCTCTAGTTTGGGCC	C2B	Day2	Cortex	Excitatory neurons	Ex2			N3_CATATGGAGCGAAGGG	N3	Day1	Substantia nigra	ODC	ODC-1
	C2B_GCCTCTATCTGTCCGT	C2B	Day2	Cortex	Excitatory neurons	Ex1			N3_CATATGGAGCTAACTC	N3	Day1	Substantia nigra	ODC	ODC-1
	C2B_GCGACCACACCATGTA	C2B	Day2	Cortex	Inhibitory neurons	In8			N3_CATATGGAGGCTAGGT	N3	Day1	Substantia nigra	ODC	ODC-1
	C2B_GCGACCAGTGGACGAT	C2B	Day2	Cortex	Excitatory neurons	Ex2			N3_CATATGGCAACTGCTA	N3	Day1	Substantia nigra	ODC	ODC-1
	C2B_GCGAGAAGTCGCGAAA	C2B	Day2	Cortex	Inhibitory neurons	In6b			N3_CATATGGCATAGACTC	N3	Day1	Substantia nigra	ODC	ODC-1
	C2B_GCGAGAATCGGCTACG	C2B	Day2	Cortex	Excitatory neurons	Ex4			N3_CATATGGCATCCTAGA	N3	Day1	Substantia nigra	ODC	ODC-1
	C2B_GCGCAACAGCGAGAAA	C2B	Day2	Cortex	Inhibitory neurons	In3			N3_CATATGGGTATATGGA	N3	Day1	Substantia nigra	ODC	ODC-1
	C2B_GCGCAACAGTAGTGCG	C2B	Day2	Cortex	Excitatory neurons	Ex2			N3_CATATTCTCAGTTCGA	N3	Day1	Substantia nigra	ODC	ODC-1
	C2B_GCGCAACAGTGGGCTA	C2B	Day2	Cortex	Excitatory neurons	Ex1			N3_CATCAAGCACCCATTC	N3	Day1	Substantia nigra	ODC	ODC-1
	C2B_GCGCAACCAACGATGG	C2B	Day2	Cortex	Inhibitory neurons	In3			N3_CATCAAGGTGTTCGAT	N3	Day1	Substantia nigra	ODC	ODC-1
	C2B_GCGCAACTCCCTCTTT	C2B	Day2	Cortex	Excitatory neurons	Ex1			N3_CATCAAGTCTTAACCT	N3	Day1	Substantia nigra	ODC	ODC-1
	C2B_GCGCAACTCGTGGGAA	C2B	Day2	Cortex	Excitatory neurons	Ex4			N3_CATCAGAAGAGCCTAG	N3	Day1	Substantia nigra	ODC	ODC-1
	C2B_GCGCAGTCAAGGGTCA	C2B	Day2	Cortex	Excitatory neurons	Ex5a			N3_CATCAGAAGTCTCCTC	N3	Day1	Substantia nigra	ODC	ODC-1
	C2B_GCGCAGTCACCATGTA	C2B	Day2	Cortex	Inhibitory neurons	In3			N3_CATCAGACAGCTGCTG	N3	Day1	Substantia nigra	ODC	ODC-1
	C2B_GCGCAGTCATACCATG	C2B	Day2	Cortex	Excitatory neurons	Ex4			N3_CATCAGACATGCTAGT	N3	Day1	Substantia nigra	ODC	ODC-1
	C2B_GCGCAGTGTGCGAAAC	C2B	Day2	Cortex	Excitatory neurons	Ex1			N3_CATCAGAGTGATAAAC	N3	Day1	Substantia nigra	ODC	ODC-1
	C2B_GCGCAGTGTGGGTATG	C2B	Day2	Cortex	Excitatory neurons	Ex4			N3_CATCAGAGTTCCTCCA	N3	Day1	Substantia nigra	ODC	ODC-1
	C2B_GCGCCAAAGCGTGTCC	C2B	Day2	Cortex	Microglia	Microglia			N3_CATCCACCAGTACACT	N3	Day1	Substantia nigra	ODC	ODC-1
	C2B_GCGCCAAAGTTGCAGG	C2B	Day2	Cortex	Inhibitory neurons	In1c			N3_CATCCACGTAATAGCA	N3	Day1	Substantia nigra	ODC	ODC-1
	C2B_GCGCCAAGTTTCGCTC	C2B	Day2	Cortex	Excitatory neurons	Ex1			N3_CATCCACGTTACTGAC	N3	Day1	Substantia nigra	ODC	ODC-1
	C2B_GCGCCAATCCCTAACC	C2B	Day2	Cortex	Inhibitory neurons	In6b			N3_CATCCACTCACCTTAT	N3	Day1	Substantia nigra	ODC	ODC-1
	C2B_GCGCCAATCCGAGCCA	C2B	Day2	Cortex	Inhibitory neurons	In3			N3_CATCGAAAGTGCCATT	N3	Day1	Substantia nigra	ODC	ODC-1
	C2B_GCGCCAATCCGTCATC	C2B	Day2	Cortex	Excitatory neurons	Ex1			N3_CATCGAACACCGGAAA	N3	Day1	Substantia nigra	ODC	ODC-1
	C2B_GCGCGATCACAGCGTC	C2B	Day2	Cortex	Excitatory neurons	Ex4			N3_CATCGAAGTACCATCA	N3	Day1	Substantia nigra	ODC	ODC-1
	C2B_GCGCGATGTTTGCATG	C2B	Day2	Cortex	Excitatory neurons	Ex5b			N3_CATCGAAGTCTCAACA	N3	Day1	Substantia nigra	ODC	ODC-1
	C2B_GCGCGATTCTATCCCG	C2B	Day2	Cortex	Inhibitory neurons	In1c			N3_CATCGAATCTTGTTTG	N3	Day1	Substantia nigra	ODC	ODC-1
	C2B_GCGGGTTAGACTAGGC	C2B	Day2	Cortex	Excitatory neurons	Ex2			N3_CATCGGGAGGCATTGG	N3	Day1	Substantia nigra	ODC	ODC-1
	C2B_GCGGGTTAGAGAGCTC	C2B	Day2	Cortex	Inhibitory neurons	In8			N3_CATCGGGAGTTTAGGA	N3	Day1	Substantia nigra	ODC	ODC-1
	C2B_GCGGGTTCACCTCGGA	C2B	Day2	Cortex	Excitatory neurons	Ex6b			N3_CATCGGGCACGGTTTA	N3	Day1	Substantia nigra	ODC	ODC-1
	C2B_GCGGGTTGTGTCAATC	C2B	Day2	Cortex	Excitatory neurons	Ex1			N3_CATCGGGCATTGCGGC	N3	Day1	Substantia nigra	ODC	ODC-1
	C2B_GCGGGTTGTTACTGAC	C2B	Day2	Cortex	Excitatory neurons	Ex1			N3_CATGACAAGACTAGAT	N3	Day1	Substantia nigra	ODC	ODC-1
	C2B_GCGGGTTTCAGCTTAG	C2B	Day2	Cortex	Inhibitory neurons	In6b			N3_CATGACAAGTGAACGC	N3	Day1	Substantia nigra	ODC	ODC-1
	C2B_GCTCCTAAGGTTACCT	C2B	Day2	Cortex	Excitatory neurons	Ex2			N3_CATGACACAAGTTCTG	N3	Day1	Substantia nigra	ODC	ODC-1
	C2B_GCTCCTAAGTTGTCGT	C2B	Day2	Cortex	Inhibitory neurons	In8			N3_CATGACAGTCATATCG	N3	Day1	Substantia nigra	ODC	ODC-1
	C2B_GCTCCTACAGCGATCC	C2B	Day2	Cortex	Inhibitory neurons	In1a			N3_CATGCCTAGAGTAAGG	N3	Day1	Substantia nigra	ODC	ODC-1
	C2B_GCTCCTACATATGAGA	C2B	Day2	Cortex	Excitatory neurons	Ex5a			N3_CATGCCTAGAGTACAT	N3	Day1	Substantia nigra	ODC	ODC-1
	C2B_GCTCCTAGTACATCCA	C2B	Day2	Cortex	Excitatory neurons	Ex1			N3_CATGCCTCAGCTGCAC	N3	Day1	Substantia nigra	ODC	ODC-1
	C2B_GCTCCTAGTATGAATG	C2B	Day2	Cortex	Inhibitory neurons	In1c			N3_CATGCCTCATTCTCAT	N3	Day1	Substantia nigra	ODC	ODC-1
	C2B_GCTCTGTCAAGGTTTC	C2B	Day2	Cortex	Inhibitory neurons	In6b			N3_CATGCCTGTAGAGCTG	N3	Day1	Substantia nigra	ODC	ODC-1
	C2B_GCTCTGTCAGACACTT	C2B	Day2	Cortex	Excitatory neurons	Ex5b			N3_CATGCCTGTCGCATCG	N3	Day1	Substantia nigra	ODC	ODC-1
	C2B_GCTCTGTCAGGTCTCG	C2B	Day2	Cortex	Excitatory neurons	Ex1			N3_CATGCCTGTGCCTGTG	N3	Day1	Substantia nigra	ODC	ODC-1
	C2B_GCTCTGTGTCATGCAT	C2B	Day2	Cortex	Inhibitory neurons	In6b			N3_CATGGCGAGCTACCGC	N3	Day1	Substantia nigra	ODC	ODC-1
	C2B_GCTCTGTTCACCATAG	C2B	Day2	Cortex	Inhibitory neurons	In6b			N3_CATGGCGAGTAGCCGA	N3	Day1	Substantia nigra	ODC	ODC-1
	C2B_GCTCTGTTCCATTCTA	C2B	Day2	Cortex	Excitatory neurons	Ex3			N3_CATGGCGGTCCATGAT	N3	Day1	Substantia nigra	ODC	ODC-1
	C2B_GCTCTGTTCTGTCTCG	C2B	Day2	Cortex	OPC	OPC			N3_CATGGCGTCGCCTGTT	N3	Day1	Substantia nigra	ODC	ODC-1
	C2B_GCTGCAGAGAAACCGC	C2B	Day2	Cortex	Astrocyte	Astrocyte			N3_CATTCGCGTCTAGAGG	N3	Day1	Substantia nigra	ODC	ODC-1
	C2B_GCTGCAGCACGGACAA	C2B	Day2	Cortex	Excitatory neurons	Ex1			N3_CATTCGCTCACGACTA	N3	Day1	Substantia nigra	ODC	ODC-1
	C2B_GCTGCAGCAGACAAAT	C2B	Day2	Cortex	Excitatory neurons	Ex4			N3_CCAATCCAGTACGTTC	N3	Day1	Substantia nigra	ODC	ODC-1
	C2B_GCTGCAGGTCACTGGC	C2B	Day2	Cortex	Excitatory neurons	Ex4			N3_CCAATCCGTCTAGCGC	N3	Day1	Substantia nigra	ODC	ODC-1
	C2B_GCTGCAGTCAACACGT	C2B	Day2	Cortex	Inhibitory neurons	In6a			N3_CCAATCCGTCTCATCC	N3	Day1	Substantia nigra	ODC	ODC-1
	C2B_GCTGCAGTCTCAAGTG	C2B	Day2	Cortex	Excitatory neurons	Ex2			N3_CCAATCCTCATTGCCC	N3	Day1	Substantia nigra	ODC	ODC-1
	C2B_GCTGCGACAAAGAATC	C2B	Day2	Cortex	Excitatory neurons	Ex2			N3_CCACCTACACAACTGT	N3	Day1	Substantia nigra	ODC	ODC-1
	C2B_GCTGCGACAACCGCCA	C2B	Day2	Cortex	Astrocyte	Astrocyte			N3_CCACCTAGTCCCTTGT	N3	Day1	Substantia nigra	ODC	ODC-1
	C2B_GCTGCGACAATGTTGC	C2B	Day2	Cortex	Excitatory neurons	Ex1			N3_CCACCTAGTTAAAGTG	N3	Day1	Substantia nigra	ODC	ODC-1
	C2B_GCTGCGAGTAAATACG	C2B	Day2	Cortex	Excitatory neurons	Ex5a			N3_CCACGGAAGGAGTAGA	N3	Day1	Substantia nigra	ODC	ODC-1
	C2B_GCTGCGAGTAACGCGA	C2B	Day2	Cortex	Excitatory neurons	Ex4			N3_CCACGGAAGTGCTGCC	N3	Day1	Substantia nigra	ODC	ODC-1
	C2B_GCTGCGAGTCATGCAT	C2B	Day2	Cortex	Excitatory neurons	Ex1			N3_CCACTACCAAGAAAGG	N3	Day1	Substantia nigra	ODC	ODC-1
	C2B_GCTGCTTCACGCATCG	C2B	Day2	Cortex	Excitatory neurons	Ex4			N3_CCACTACCATCAGTAC	N3	Day1	Substantia nigra	ODC	ODC-1
	C2B_GCTGCTTCATCTCGCT	C2B	Day2	Cortex	Excitatory neurons	Ex1			N3_CCACTACCATGGTAGG	N3	Day1	Substantia nigra	ODC	ODC-1
	C2B_GCTGCTTTCAGCATGT	C2B	Day2	Cortex	Inhibitory neurons	In4a			N3_CCACTACTCTGTCTAT	N3	Day1	Substantia nigra	ODC	ODC-1
	C2B_GCTGGGTCACCTCGTT	C2B	Day2	Cortex	Astrocyte	Astrocyte			N3_CCAGCGAAGTAGCCGA	N3	Day1	Substantia nigra	ODC	ODC-1
	C2B_GCTGGGTCATTGTGCA	C2B	Day2	Cortex	Astrocyte	Astrocyte			N3_CCAGCGACAAGACACG	N3	Day1	Substantia nigra	ODC	ODC-1
	C2B_GCTGGGTTCCTGTAGA	C2B	Day2	Cortex	Excitatory neurons	Ex2			N3_CCAGCGACATTGGGCC	N3	Day1	Substantia nigra	ODC	ODC-1
	C2B_GCTTCCAAGTGCAAGC	C2B	Day2	Cortex	Excitatory neurons	Ex6a			N3_CCAGCGAGTAAATACG	N3	Day1	Substantia nigra	ODC	ODC-1
	C2B_GCTTCCACAAAGCAAT	C2B	Day2	Cortex	Astrocyte	Astrocyte			N3_CCAGCGATCGCATGGC	N3	Day1	Substantia nigra	ODC	ODC-1
	C2B_GCTTCCAGTCCGTGAC	C2B	Day2	Cortex	Excitatory neurons	Ex4			N3_CCATGTCAGACTAGGC	N3	Day1	Substantia nigra	ODC	ODC-1
	C2B_GCTTCCATCTGATTCT	C2B	Day2	Cortex	Excitatory neurons	Ex2			N3_CCATGTCAGCTCCTCT	N3	Day1	Substantia nigra	ODC	ODC-1
	C2B_GCTTGAAAGATCCTGT	C2B	Day2	Cortex	Excitatory neurons	Ex6a			N3_CCATGTCAGCTTTGGT	N3	Day1	Substantia nigra	ODC	ODC-1
	C2B_GCTTGAAAGCAGGCTA	C2B	Day2	Cortex	Inhibitory neurons	In8			N3_CCATGTCAGGTAGCTG	N3	Day1	Substantia nigra	ODC	ODC-1
	C2B_GCTTGAAAGTGCAAGC	C2B	Day2	Cortex	Inhibitory neurons	In6a			N3_CCATGTCAGTGAACGC	N3	Day1	Substantia nigra	ODC	ODC-1
	C2B_GCTTGAATCACGGTTA	C2B	Day2	Cortex	Excitatory neurons	Ex2			N3_CCATGTCCAGGTGGAT	N3	Day1	Substantia nigra	ODC	ODC-1
	C2B_GCTTGAATCATTCACT	C2B	Day2	Cortex	Excitatory neurons	Ex1			N3_CCATGTCTCAAGATCC	N3	Day1	Substantia nigra	ODC	ODC-1
	C2B_GGAAAGCCATCTCCCA	C2B	Day2	Cortex	Inhibitory neurons	In3			N3_CCATTCGCACGACGAA	N3	Day1	Substantia nigra	ODC	ODC-1
	C2B_GGAAAGCGTACCGTTA	C2B	Day2	Cortex	Excitatory neurons	Ex1			N3_CCATTCGCATCTCGCT	N3	Day1	Substantia nigra	ODC	ODC-1
	C2B_GGAAAGCTCCAAACTG	C2B	Day2	Cortex	Inhibitory neurons	In3			N3_CCCAATCCAACTGCTA	N3	Day1	Substantia nigra	ODC	ODC-1
	C2B_GGAAAGCTCTCTGCTG	C2B	Day2	Cortex	Excitatory neurons	Ex5a			N3_CCCAATCCATGACATC	N3	Day1	Substantia nigra	ODC	ODC-1
	C2B_GGAAAGCTCTGTACGA	C2B	Day2	Cortex	Excitatory neurons	Ex2			N3_CCCAATCGTACTCGCG	N3	Day1	Substantia nigra	ODC	ODC-1
	C2B_GGAACTTCATAGGATA	C2B	Day2	Cortex	Excitatory neurons	Ex1			N3_CCCAGTTCAATGGAGC	N3	Day1	Substantia nigra	ODC	ODC-1
	C2B_GGAACTTGTCAGAATA	C2B	Day2	Cortex	Excitatory neurons	Ex5a			N3_CCCAGTTGTGATGTGG	N3	Day1	Substantia nigra	ODC	ODC-1
	C2B_GGAACTTTCCTACAGA	C2B	Day2	Cortex	Excitatory neurons	Ex2			N3_CCCAGTTTCCGTTGCT	N3	Day1	Substantia nigra	ODC	ODC-1
	C2B_GGAACTTTCTGTTGAG	C2B	Day2	Cortex	Excitatory neurons	Ex2			N3_CCCATACGTTCAACCA	N3	Day1	Substantia nigra	ODC	ODC-1
	C2B_GGAATAAAGACGCACA	C2B	Day2	Cortex	Excitatory neurons	Ex2			N3_CCCATACTCAACGCTA	N3	Day1	Substantia nigra	ODC	ODC-1
	C2B_GGAATAAAGAGCTTCT	C2B	Day2	Cortex	Inhibitory neurons	In1a			N3_CCCATACTCAGCTTAG	N3	Day1	Substantia nigra	ODC	ODC-1
	C2B_GGAATAACAAGTTAAG	C2B	Day2	Cortex	Inhibitory neurons	In1c			N3_CCCATACTCGCAGGCT	N3	Day1	Substantia nigra	ODC	ODC-1
	C2B_GGAATAACACAGACTT	C2B	Day2	Cortex	Excitatory neurons	Ex2			N3_CCCTCCTAGAGCCTAG	N3	Day1	Substantia nigra	ODC	ODC-1
	C2B_GGAATAACACCTCGGA	C2B	Day2	Cortex	Excitatory neurons	Ex2			N3_CCCTCCTAGTTTAGGA	N3	Day1	Substantia nigra	ODC	ODC-1
	C2B_GGAATAAGTCTAGCCG	C2B	Day2	Cortex	Excitatory neurons	Ex1			N3_CCCTCCTCAGACGCAA	N3	Day1	Substantia nigra	ODC	ODC-1
	C2B_GGAATAAGTGGAAAGA	C2B	Day2	Cortex	Inhibitory neurons	In4a			N3_CCGGGATCAAGGACAC	N3	Day1	Substantia nigra	ODC	ODC-1
	C2B_GGACAAGGTAGCGTAG	C2B	Day2	Cortex	Inhibitory neurons	In4b			N3_CCGGGATCACGACTCG	N3	Day1	Substantia nigra	ODC	ODC-1
	C2B_GGACAAGGTCAAGCGA	C2B	Day2	Cortex	Excitatory neurons	Ex4			N3_CCGGGATCATTGCGGC	N3	Day1	Substantia nigra	ODC	ODC-1
	C2B_GGACAAGGTCATGCCG	C2B	Day2	Cortex	Inhibitory neurons	In4b			N3_CCGTACTAGACCTAGG	N3	Day1	Substantia nigra	ODC	ODC-1
	C2B_GGACAAGTCACCTCGT	C2B	Day2	Cortex	Excitatory neurons	Ex1			N3_CCGTACTAGGCTAGAC	N3	Day1	Substantia nigra	ODC	ODC-1
	C2B_GGACAGACAGGGCATA	C2B	Day2	Cortex	Excitatory neurons	Ex4			N3_CCGTACTCATTTCAGG	N3	Day1	Substantia nigra	ODC	ODC-1
	C2B_GGACAGACATCGGTTA	C2B	Day2	Cortex	Astrocyte	Astrocyte			N3_CCGTACTGTAGCTCCG	N3	Day1	Substantia nigra	ODC	ODC-1
	C2B_GGACAGAGTACCGAGA	C2B	Day2	Cortex	Astrocyte	Astrocyte			N3_CCGTACTGTTCCACGG	N3	Day1	Substantia nigra	ODC	ODC-1
	C2B_GGACAGAGTCTCAACA	C2B	Day2	Cortex	Excitatory neurons	Ex3			N3_CCGTGGAAGTGTTAGA	N3	Day1	Substantia nigra	ODC	ODC-1
	C2B_GGACAGAGTCTCGTTC	C2B	Day2	Cortex	Excitatory neurons	Ex2			N3_CCGTGGACAACTGCTA	N3	Day1	Substantia nigra	ODC	ODC-1
	C2B_GGACAGATCGGACAAG	C2B	Day2	Cortex	Excitatory neurons	Ex1			N3_CCGTGGAGTTGCTCCT	N3	Day1	Substantia nigra	ODC	ODC-1
	C2B_GGACATTAGCTCCCAG	C2B	Day2	Cortex	Excitatory neurons	Ex4			N3_CCGTTCAAGATGTCGG	N3	Day1	Substantia nigra	ODC	ODC-1
	C2B_GGACATTCAGCATACT	C2B	Day2	Cortex	Inhibitory neurons	In3			N3_CCGTTCAAGCTAACTC	N3	Day1	Substantia nigra	ODC	ODC-1
	C2B_GGACATTCAGGACCCT	C2B	Day2	Cortex	Excitatory neurons	Ex2			N3_CCGTTCAGTGGTTTCA	N3	Day1	Substantia nigra	ODC	ODC-1
	C2B_GGACATTGTGAGTGAC	C2B	Day2	Cortex	Excitatory neurons	Ex1			N3_CCTAAAGGTACAGACG	N3	Day1	Substantia nigra	ODC	ODC-1
	C2B_GGACGTCAGAATTCCC	C2B	Day2	Cortex	Excitatory neurons	Ex2			N3_CCTAAAGGTGTAATGA	N3	Day1	Substantia nigra	ODC	ODC-1
	C2B_GGACGTCCAAGTCATC	C2B	Day2	Cortex	Inhibitory neurons	In1c			N3_CCTAAAGTCTGGTTCC	N3	Day1	Substantia nigra	ODC	ODC-1
	C2B_GGACGTCCAATCTACG	C2B	Day2	Cortex	Excitatory neurons	Ex1			N3_CCTAAAGTCTTGTCAT	N3	Day1	Substantia nigra	ODC	ODC-1
	C2B_GGACGTCGTACGCACC	C2B	Day2	Cortex	Excitatory neurons	Ex2			N3_CCTACACCAAGTCTGT	N3	Day1	Substantia nigra	ODC	ODC-1
	C2B_GGACGTCGTCGCCATG	C2B	Day2	Cortex	Excitatory neurons	Ex3			N3_CCTACACCACAGGCCT	N3	Day1	Substantia nigra	ODC	ODC-1
	C2B_GGACGTCTCGCCCTTA	C2B	Day2	Cortex	Excitatory neurons	Ex1			N3_CCTACACGTCATACTG	N3	Day1	Substantia nigra	ODC	ODC-1
	C2B_GGAGCAAAGCAGACTG	C2B	Day2	Cortex	Inhibitory neurons	In4b			N3_CCTACACGTGTAAGTA	N3	Day1	Substantia nigra	ODC	ODC-1
	C2B_GGAGCAAAGGAATTAC	C2B	Day2	Cortex	Excitatory neurons	Ex1			N3_CCTACCACAAGAGTCG	N3	Day1	Substantia nigra	ODC	ODC-1
	C2B_GGAGCAACATACTCTT	C2B	Day2	Cortex	Excitatory neurons	Ex6a			N3_CCTACCATCAAAGTAG	N3	Day1	Substantia nigra	ODC	ODC-1
	C2B_GGATGTTAGTGCCAGA	C2B	Day2	Cortex	Excitatory neurons	Ex1			N3_CCTACCATCAGTTAGC	N3	Day1	Substantia nigra	ODC	ODC-1
	C2B_GGATGTTGTTCAGTAC	C2B	Day2	Cortex	Excitatory neurons	Ex2			N3_CCTATTACACACCGAC	N3	Day1	Substantia nigra	ODC	ODC-1
	C2B_GGATGTTTCCACGACG	C2B	Day2	Cortex	Inhibitory neurons	In6b			N3_CCTCAGTCAGGTCTCG	N3	Day1	Substantia nigra	ODC	ODC-1
	C2B_GGATGTTTCTAACCGA	C2B	Day2	Cortex	Excitatory neurons	Ex5a			N3_CCTCAGTTCCACTCCA	N3	Day1	Substantia nigra	ODC	ODC-1
	C2B_GGATGTTTCTTCCTTC	C2B	Day2	Cortex	Astrocyte	Astrocyte			N3_CCTCAGTTCCTCATTA	N3	Day1	Substantia nigra	ODC	ODC-1
	C2B_GGATTACAGCGATATA	C2B	Day2	Cortex	Inhibitory neurons	In6b			N3_CCTCAGTTCGGATGTT	N3	Day1	Substantia nigra	ODC	ODC-1
	C2B_GGATTACAGCGGCTTC	C2B	Day2	Cortex	Excitatory neurons	Ex5b			N3_CCTCTGATCTGCCCTA	N3	Day1	Substantia nigra	ODC	ODC-1
	C2B_GGATTACCAGGAATGC	C2B	Day2	Cortex	Astrocyte	Astrocyte			N3_CCTTACGGTGGCAAAC	N3	Day1	Substantia nigra	ODC	ODC-1
	C2B_GGATTACCATCGATTG	C2B	Day2	Cortex	Astrocyte	Astrocyte			N3_CCTTACGTCATAAAGG	N3	Day1	Substantia nigra	ODC	ODC-1
	C2B_GGATTACGTGACAAAT	C2B	Day2	Cortex	Excitatory neurons	Ex3			N3_CCTTCCCCACTGTCGG	N3	Day1	Substantia nigra	ODC	ODC-1
	C2B_GGATTACTCTTGCCGT	C2B	Day2	Cortex	Inhibitory neurons	In3			N3_CCTTCCCGTCTAAACC	N3	Day1	Substantia nigra	ODC	ODC-1
	C2B_GGCAATTCAGTCACTA	C2B	Day2	Cortex	Excitatory neurons	Ex5a			N3_CCTTCGACACCTGGTG	N3	Day1	Substantia nigra	ODC	ODC-1
	C2B_GGCAATTGTAGCTTGT	C2B	Day2	Cortex	Excitatory neurons	Ex2			N3_CCTTCGACATCACGAT	N3	Day1	Substantia nigra	ODC	ODC-1
	C2B_GGCAATTGTCGGGTCT	C2B	Day2	Cortex	Astrocyte	Astrocyte			N3_CCTTCGAGTGTGTGCC	N3	Day1	Substantia nigra	ODC	ODC-1
	C2B_GGCAATTGTGCAACTT	C2B	Day2	Cortex	Astrocyte	Astrocyte			N3_CCTTCGATCTATCGCC	N3	Day1	Substantia nigra	ODC	ODC-1
	C2B_GGCAATTGTTCATGGT	C2B	Day2	Cortex	Excitatory neurons	Ex1			N3_CCTTTCTTCTATCCCG	N3	Day1	Substantia nigra	ODC	ODC-1
	C2B_GGCAATTTCAAGGCTT	C2B	Day2	Cortex	Inhibitory neurons	In1c			N3_CCTTTCTTCTTGTATC	N3	Day1	Substantia nigra	ODC	ODC-1
	C2B_GGCCGATAGTTAGGTA	C2B	Day2	Cortex	Inhibitory neurons	In3			N3_CGAACATCAGCTGCTG	N3	Day1	Substantia nigra	ODC	ODC-1
	C2B_GGCCGATGTAGGCTGA	C2B	Day2	Cortex	Inhibitory neurons	In6b			N3_CGAACATCAGTATGCT	N3	Day1	Substantia nigra	ODC	ODC-1
	C2B_GGCCGATGTCTCATCC	C2B	Day2	Cortex	Excitatory neurons	Ex2			N3_CGAACATCATCATCCC	N3	Day1	Substantia nigra	ODC	ODC-1
	C2B_GGCCGATTCCGCGCAA	C2B	Day2	Cortex	Excitatory neurons	Ex5a			N3_CGAATGTAGATGTGTA	N3	Day1	Substantia nigra	ODC	ODC-1
	C2B_GGCGACTCAGCTTCGG	C2B	Day2	Cortex	Inhibitory neurons	In3			N3_CGAATGTGTAGAAAGG	N3	Day1	Substantia nigra	ODC	ODC-1
	C2B_GGCGACTCATGGTTGT	C2B	Day2	Cortex	Excitatory neurons	Ex5a			N3_CGAATGTGTTCAGACT	N3	Day1	Substantia nigra	ODC	ODC-1
	C2B_GGCGACTCATTGTGCA	C2B	Day2	Cortex	Inhibitory neurons	In6b			N3_CGAATGTTCTGGTTCC	N3	Day1	Substantia nigra	ODC	ODC-1
	C2B_GGCGACTTCTGACCTC	C2B	Day2	Cortex	Inhibitory neurons	In4b			N3_CGACCTTAGCAGCGTA	N3	Day1	Substantia nigra	ODC	ODC-1
	C2B_GGCGTGTCACGAAAGC	C2B	Day2	Cortex	Inhibitory neurons	In8			N3_CGACCTTAGCTAACTC	N3	Day1	Substantia nigra	ODC	ODC-1
	C2B_GGCGTGTTCCTTCAAT	C2B	Day2	Cortex	Excitatory neurons	Ex4			N3_CGACCTTCATAAAGGT	N3	Day1	Substantia nigra	ODC	ODC-1
	C2B_GGCGTGTTCTGATTCT	C2B	Day2	Cortex	Excitatory neurons	Ex2			N3_CGACTTCGTCATGCAT	N3	Day1	Substantia nigra	ODC	ODC-1
	C2B_GGCTCGAAGCTGTTCA	C2B	Day2	Cortex	Inhibitory neurons	In1c			N3_CGAGAAGAGCGATAGC	N3	Day1	Substantia nigra	ODC	ODC-1
	C2B_GGCTCGAAGTGTGGCA	C2B	Day2	Cortex	Excitatory neurons	Ex2			N3_CGAGAAGCAACTGGCC	N3	Day1	Substantia nigra	ODC	ODC-1
	C2B_GGCTCGAGTGGCCCTA	C2B	Day2	Cortex	OPC	OPC			N3_CGAGAAGGTCTCCATC	N3	Day1	Substantia nigra	ODC	ODC-1
	C2B_GGCTGGTCAAAGGAAG	C2B	Day2	Cortex	Excitatory neurons	Ex5a			N3_CGAGCACCAATGGAGC	N3	Day1	Substantia nigra	ODC	ODC-1
	C2B_GGCTGGTCAGCTCCGA	C2B	Day2	Cortex	Excitatory neurons	Ex6a			N3_CGAGCCAAGGAGTTGC	N3	Day1	Substantia nigra	ODC	ODC-1
	C2B_GGCTGGTGTCATATGC	C2B	Day2	Cortex	Inhibitory neurons	In3			N3_CGAGCCACAGGAATGC	N3	Day1	Substantia nigra	ODC	ODC-1
	C2B_GGCTGGTGTCATCCCT	C2B	Day2	Cortex	Inhibitory neurons	In8			N3_CGAGCCACAGTCACTA	N3	Day1	Substantia nigra	ODC	ODC-1
	C2B_GGCTGGTGTCTCAACA	C2B	Day2	Cortex	Excitatory neurons	Ex1			N3_CGAGCCATCACCGTAA	N3	Day1	Substantia nigra	ODC	ODC-1
	C2B_GGCTGGTTCGTTTAGG	C2B	Day2	Cortex	Excitatory neurons	Ex2			N3_CGATGGCAGCCGCCTA	N3	Day1	Substantia nigra	ODC	ODC-1
	C2B_GGGAATGAGTGAACGC	C2B	Day2	Cortex	Excitatory neurons	Ex1			N3_CGATGGCGTAGAAGGA	N3	Day1	Substantia nigra	ODC	ODC-1
	C2B_GGGAATGCAAATTGCC	C2B	Day2	Cortex	Excitatory neurons	Ex1			N3_CGATGGCGTGACGCCT	N3	Day1	Substantia nigra	ODC	ODC-1
	C2B_GGGAATGCACAGATTC	C2B	Day2	Cortex	Excitatory neurons	Ex5a			N3_CGATGTAAGCCACGCT	N3	Day1	Substantia nigra	ODC	ODC-1
	C2B_GGGAATGCAGTTCCCT	C2B	Day2	Cortex	Excitatory neurons	Ex4			N3_CGATGTAGTTCAGGCC	N3	Day1	Substantia nigra	ODC	ODC-1
	C2B_GGGAATGGTAAGGGAA	C2B	Day2	Cortex	Excitatory neurons	Ex5a			N3_CGATGTATCAGTTTGG	N3	Day1	Substantia nigra	ODC	ODC-1
	C2B_GGGAATGGTACACCGC	C2B	Day2	Cortex	Inhibitory neurons	In4a			N3_CGATTGATCAGAAATG	N3	Day1	Substantia nigra	ODC	ODC-1
	C2B_GGGAATGGTTCAGGCC	C2B	Day2	Cortex	Excitatory neurons	Ex1			N3_CGATTGATCGTCACGG	N3	Day1	Substantia nigra	ODC	ODC-1
	C2B_GGGAATGTCAGATAAG	C2B	Day2	Cortex	Inhibitory neurons	In4b			N3_CGCCAAGGTGCGATAG	N3	Day1	Substantia nigra	ODC	ODC-1
	C2B_GGGAATGTCCACTCCA	C2B	Day2	Cortex	Astrocyte	Astrocyte			N3_CGCGGTAAGTTTCCTT	N3	Day1	Substantia nigra	ODC	ODC-1
	C2B_GGGAATGTCCCAAGAT	C2B	Day2	Cortex	Excitatory neurons	Ex1			N3_CGCGGTACAATCCGAT	N3	Day1	Substantia nigra	ODC	ODC-1
	C2B_GGGAATGTCCTATGTT	C2B	Day2	Cortex	Excitatory neurons	Ex3			N3_CGCGGTAGTACCGCTG	N3	Day1	Substantia nigra	ODC	ODC-1
	C2B_GGGAATGTCCTTGACC	C2B	Day2	Cortex	Excitatory neurons	Ex2			N3_CGCGGTAGTGAGGCTA	N3	Day1	Substantia nigra	ODC	ODC-1
	C2B_GGGAATGTCTTGTCAT	C2B	Day2	Cortex	Excitatory neurons	Ex4			N3_CGCGGTAGTTAAGACA	N3	Day1	Substantia nigra	ODC	ODC-1
	C2B_GGGACCTAGACTAGGC	C2B	Day2	Cortex	Inhibitory neurons	In1b			N3_CGCGTTTAGCCACGTC	N3	Day1	Substantia nigra	ODC	ODC-1
	C2B_GGGACCTAGGAGTAGA	C2B	Day2	Cortex	Excitatory neurons	Ex2			N3_CGCGTTTCAATCCGAT	N3	Day1	Substantia nigra	ODC	ODC-1
	C2B_GGGACCTAGTACATGA	C2B	Day2	Cortex	Astrocyte	Astrocyte			N3_CGCGTTTGTTGCCTCT	N3	Day1	Substantia nigra	ODC	ODC-1
	C2B_GGGACCTCAAGAGGCT	C2B	Day2	Cortex	Excitatory neurons	Ex1			N3_CGCGTTTTCTACTATC	N3	Day1	Substantia nigra	ODC	ODC-1
	C2B_GGGACCTGTGATGTCT	C2B	Day2	Cortex	Inhibitory neurons	In4b			N3_CGCTATCCATCGATTG	N3	Day1	Substantia nigra	ODC	ODC-1
	C2B_GGGACCTGTGTGGTTT	C2B	Day2	Cortex	Inhibitory neurons	In6b			N3_CGCTATCGTGATGTCT	N3	Day1	Substantia nigra	ODC	ODC-1
	C2B_GGGAGATAGATGAGAG	C2B	Day2	Cortex	Inhibitory neurons	In6b			N3_CGCTATCTCCTCATTA	N3	Day1	Substantia nigra	ODC	ODC-1
	C2B_GGGAGATCACTTCGAA	C2B	Day2	Cortex	Inhibitory neurons	In6b			N3_CGCTGGACACTAGTAC	N3	Day1	Substantia nigra	ODC	ODC-1
[truncated: 8,709 more rows]
