# Supplementary material for: A single-cell atlas of the human substantia nigra reveals cell-specific pathways associated with neurological disorders
Source: Nat Commun. 2020 Aug 21;11:4183. doi: 10.1038/s41467-020-17876-0 (PMC7442652; doi:10.1038/s41467-020-17876-0)
Supplement: Supplementary file 6 — Supplementary Data 3 [file 41467_2020_17876_MOESM6_ESM.xlsx]

## Sheet: Data 3
Supplementary Data 3: Differentially expressed genes between all Substantia nigra (SN) and Cortex sn - RNAseq clusters
	Substantia nigra (SN) all cell type cluster								Substantia nigra (SN) Astrocyte cell type clusters								Substantia nigra (SN) neuronal cell type clusters								Cortex all cell type clusters								Cortex Excitatory neurons								Cortex Inhibitory neurons
	Gene	p value	Average Difference (log fold change)	Fraction of dection in cluster	Fraction of detection in other clusters	False Discovery Rate	Cluster		Gene	p value	Average Difference (log fold change)	Fraction of dection in cluster	Fraction of detection in other clusters	False Discovery Rate	Cluster		Gene	p value	Average Difference (log fold change)	Fraction of dection in cluster	Fraction of detection in other clusters	False Discovery Rate	Cluster		Gene	p value	Average Difference (log fold change)	Fraction of dection in cluster	Fraction of detection in other clusters	False Discovery Rate	Cluster		Gene	p value	Average Difference (log fold change)	Fraction of dection in cluster	Fraction of detection in other clusters	False Discovery Rate	Cluster		Gene	p value	Average Difference (log fold change)	Fraction of dection in cluster	Fraction of detection in other clusters	False Discovery Rate	Cluster
	CLU	5.2e-133	1.47671	0.773	0.401	1.2e-128	Astrocytes-1		HSP90AA1	1.64e-28	1.51741	0.806	0.434	3.74e-24	Astrocytes-1		SLC18A2	1.01e-34	2.21669	0.861	0.154	2.29e-30	DaNs		SLC1A2	0	2.89999	0.872	0.358	0	astrocyte		KCNIP2	1.6e-234	0.703826	0.503	0.108	4.3e-230	Ex1		ADARB2	0	1.10823	1	0.542	0	In1a
	ZFP36L1	2.3e-127	1.30492	0.648	0.083	5.2e-123	Astrocytes-1		MCF2L2	2.12e-26	1.92044	0.625	0.204	4.81e-22	Astrocytes-1		KCNJ6	1.81e-28	1.88018	0.847	0.512	4.11e-24	DaNs		ACSBG1	0	1.52572	0.623	0.041	0	astrocyte		RP11-314P15.2	1.2e-200	1.02903	0.721	0.245	3.1e-196	Ex1		CNR1	2.38e-59	1.72215	0.811	0.241	6.22e-55	In1a
	DOCK4	5.8e-119	0.840547	0.87	0.642	1.3e-114	Astrocytes-1		SAT1	2.58e-26	1.8674	0.621	0.212	5.86e-22	Astrocytes-1		ALDH1A1	3.11e-24	3.41483	0.708	0.041	7.07e-20	DaNs		RNF219-AS1	1.8e-281	1.96705	0.736	0.098	4.7e-277	astrocyte		GNAL	2.2e-177	0.903331	0.751	0.293	5.7e-173	Ex1		CTD-2008L17.2	2.84e-55	0.796862	0.354	0.022	7.42e-51	In1a
	DUSP1	8.2e-113	0.913662	0.432	0.064	1.9e-108	Astrocytes-1		TMSB4X	1.18e-25	1.50967	0.783	0.442	2.69e-21	Astrocytes-1		SV2C	1.18e-20	1.46275	0.722	0.195	2.68e-16	DaNs		PON2	3.6e-271	1.46618	0.641	0.046	9.3e-267	astrocyte		SDK1	2.7e-175	0.974033	0.745	0.345	7.1e-171	Ex1		DDR2	2.88e-55	1.14661	0.512	0.079	7.52e-51	In1a
	HES1	9.9e-111	0.955504	0.31	0.025	2.2e-106	Astrocytes-1		MEF2C	1.59e-24	1.70809	0.602	0.204	3.63e-20	Astrocytes-1		CLSTN2	1.95e-18	1.41632	0.764	0.341	4.43e-14	DaNs		AGT	2.9e-258	1.42769	0.52	0.025	7.7e-254	astrocyte		PDZD2	1.2e-149	1.04844	0.978	0.716	3.1e-145	Ex1		SORCS3	4.43e-49	1.34625	0.913	0.369	1.16e-44	In1a
	GMPR	6.8e-104	0.754932	0.316	0.031	1.5e-99	Astrocytes-1		B2M	1.55e-21	1.36297	0.743	0.407	3.51e-17	Astrocytes-1		CADPS2	6.68e-18	1.28047	0.792	0.276	1.52e-13	DaNs		LINC00499	5e-247	1.29557	0.515	0.031	1.3e-242	astrocyte		LAMP5	5.2e-139	0.636449	0.482	0.129	1.4e-134	Ex1		SDK2	1.88e-45	0.925411	0.575	0.151	4.9e-41	In1a
	HIF1A	2.2e-103	1.1391	0.545	0.143	4.9e-99	Astrocytes-1		ST6GAL1	8.47e-21	1.42216	0.581	0.159	1.93e-16	Astrocytes-1		KLHL1	5.9e-16	1.10285	0.875	0.724	1.34e-11	DaNs		MSI2	1.6e-239	1.61752	0.867	0.419	4.3e-235	astrocyte		RP11-421P23.1	8e-139	0.740169	0.485	0.133	2.1e-134	Ex1		CHRNA7	5.87e-42	1.28047	0.709	0.163	1.54e-37	In1a
	P4HA1	6.4e-102	1.31063	0.535	0.177	1.46e-97	Astrocytes-1		CD74	1.12e-20	1.87138	0.552	0.08	2.54e-16	Astrocytes-1		TH	1.19e-15	1.99102	0.875	0.211	2.7e-11	DaNs		ETNPPL	1.5e-238	1.21337	0.437	0.017	3.9e-234	astrocyte		PDE8B	1.8e-135	0.729708	0.812	0.481	4.7e-131	Ex1		HMBOX1	1.27e-40	0.783411	0.717	0.378	3.33e-36	In1a
	FOS	8.7e-101	1.42604	0.638	0.092	1.99e-96	Astrocytes-1		FOS	2.14e-20	1.8223	0.638	0.08	4.87e-16	Astrocytes-1		SLC2A13	2.49e-15	0.747792	0.819	0.675	5.65e-11	DaNs		ADGRV1	5.8e-233	2.16159	0.844	0.284	1.5e-228	astrocyte		PDGFD	1.5e-133	0.681796	0.331	0.062	4e-129	Ex1		ABCB5	7.2e-37	0.716574	0.394	0.058	1.88e-32	In1a
	DTNA	2.1e-99	0.857915	0.823	0.505	4.78e-95	Astrocytes-1		HSPH1	4.11e-19	1.76954	0.467	0.097	9.33e-15	Astrocytes-1		ST8SIA6	3.57e-15	1.19021	0.653	0.358	8.11e-11	DaNs		NHSL1	1e-229	1.37782	0.621	0.092	2.7e-225	astrocyte		STXBP6	4.4e-118	0.672261	0.557	0.182	1.1e-113	Ex1		CDH4	7.03e-36	1.01305	0.693	0.293	1.84e-31	In1a
	JUNB	4.99e-98	1.21044	0.524	0.076	1.13e-93	Astrocytes-1		ARHGAP24	1.16e-18	1.39989	0.617	0.283	2.63e-14	Astrocytes-1		RSPO2	2.53e-14	0.949963	0.597	0.146	5.75e-10	DaNs		ZNRF3	4.7e-218	1.53484	0.791	0.283	1.2e-213	astrocyte		CBLN2	6.7e-116	0.988983	0.916	0.48	1.8e-111	Ex1		CTD-2023N9.3	9.73e-35	0.744484	0.37	0.038	2.54e-30	In1a
	HSPA1A	3e-96	1.30089	0.817	0.357	6.82e-92	Astrocytes-1		RP11-624C23.1	1.02e-17	1.45259	0.558	0.15	2.31e-13	Astrocytes-1		MCC	2.58e-13	0.849591	0.542	0.252	5.86e-09	DaNs		SLC14A1	1.7e-216	1.55097	0.505	0.02	4.6e-212	astrocyte		THSD7A	1e-110	0.648692	0.473	0.159	2.6e-106	Ex1		CCK	9.67e-34	1.72014	0.913	0.567	2.53e-29	In1a
	EDNRB	4.75e-96	0.790218	0.312	0.029	1.08e-91	Astrocytes-1		DSCAM	1.6e-17	1.33086	0.617	0.248	3.64e-13	Astrocytes-1		CHRNB3	2.81e-13	0.834507	0.597	0.057	6.38e-09	DaNs		GJB6	1.2e-212	1.06831	0.402	0.012	3.2e-208	astrocyte		KCNIP2-AS1	1.2e-107	0.446462	0.347	0.105	3.3e-103	Ex1		PLCB4	7.69e-29	0.67637	0.598	0.283	2.01e-24	In1a
	PFKFB3	6.32e-95	0.985681	0.531	0.122	1.44e-90	Astrocytes-1		SRGAP2	4.66e-17	1.35978	0.547	0.168	1.06e-12	Astrocytes-1		TMCC3	4.35e-13	0.720876	0.653	0.179	9.89e-09	DaNs		AQP4	1.2e-202	1.34052	0.54	0.052	3.2e-198	astrocyte		HPCAL1	5.3e-101	0.536399	0.468	0.177	1.4e-96	Ex1		MAML3	8.26e-28	1.06402	0.717	0.245	2.16e-23	In1a
	ABR	2.17e-94	1.01277	0.644	0.159	4.94e-90	Astrocytes-1		SLC8A1	9.92e-17	1.32885	0.562	0.186	2.26e-12	Astrocytes-1		SNCA	4.59e-13	1.21292	0.861	0.545	1.04e-08	DaNs		HEPN1	8.6e-199	1.64949	0.651	0.045	2.2e-194	astrocyte		MEIS2	9.2e-95	0.803376	0.804	0.346	2.41e-90	Ex1		ROBO2	3.32e-27	0.786506	0.984	0.892	8.67e-23	In1a
	BCL6	6.37e-93	0.892631	0.398	0.069	1.45e-88	Astrocytes-1		OLR1	2.12e-16	2.20393	0.47	0.018	4.83e-12	Astrocytes-1		GALNTL6	4.74e-13	1.19031	0.736	0.764	1.08e-08	DaNs		GPC5	1.6e-196	2.32926	0.859	0.392	4.1e-192	astrocyte		GRIA4	3.28e-91	0.824988	0.986	0.801	8.59e-87	Ex1		PLS3	5.57e-26	0.769706	0.709	0.255	1.46e-21	In1a
	MCF2L2	9.12e-92	1.22998	0.625	0.259	2.07e-87	Astrocytes-1		BCAS2	2.8e-16	1.71872	0.411	0.115	6.36e-12	Astrocytes-1		SGCD	8.81e-13	1.13841	0.736	0.602	2e-08	DaNs		SLCO1C1	3.5e-196	1.07944	0.447	0.021	9.1e-192	astrocyte		SEMA3C	3.91e-90	0.481152	0.339	0.089	1.02e-85	Ex1		AC074363.1	7.57e-26	0.96598	0.89	0.564	1.98e-21	In1a
	SERPINI2	2.09e-91	0.774668	0.301	0.03	4.74e-87	Astrocytes-1		HSPD1	3.11e-15	1.18167	0.491	0.195	7.07e-11	Astrocytes-1		ZFHX3	9.15e-13	0.739604	0.722	0.325	2.08e-08	DaNs		RANBP3L	4.9e-192	1.19531	0.533	0.062	1.3e-187	astrocyte		ART3	2e-88	0.508066	0.446	0.181	5.24e-84	Ex1		WIF1	2.82e-25	0.925066	0.669	0.211	7.37e-21	In1a
	GADD45B	2.98e-91	1.16024	0.469	0.065	6.78e-87	Astrocytes-1		DOCK8	1.57e-14	1.27346	0.497	0.071	3.57e-10	Astrocytes-1		SEMA6D	3.2e-12	0.817975	0.764	0.602	7.28e-08	DaNs		CABLES1	2.3e-188	1.43884	0.678	0.193	5.9e-184	astrocyte		TPD52L1	3.04e-69	0.401887	0.295	0.09	7.94e-65	Ex1		GRIP1	5.96e-25	0.59028	0.992	0.873	1.56e-20	In1a
	SLC1A3	5.12e-91	0.749963	0.821	0.456	1.16e-86	Astrocytes-1		HS3ST4	3.73e-14	1.41359	0.484	0.053	8.48e-10	Astrocytes-1		PON2	4.74e-12	0.819908	0.653	0.089	1.08e-07	DaNs		ATP1A2	1.4e-185	1.63189	0.711	0.078	3.7e-181	astrocyte		LINC01378	5.33e-69	0.709096	0.807	0.462	1.39e-64	Ex1		KCNQ5	1.04e-23	1.01886	0.992	0.787	2.72e-19	In1a
	C1orf61	1.03e-89	1.06678	0.642	0.201	2.34e-85	Astrocytes-1		HLA-DRA	8.17e-14	1.48595	0.444	0.08	1.86e-09	Astrocytes-1		NTN1	1.01e-11	0.847622	0.694	0.293	2.29e-07	DaNs		GLUL	2.7e-185	2.21765	0.864	0.16	7.2e-181	astrocyte		KCND2	1.39e-66	0.634496	0.946	0.854	3.64e-62	Ex1		WWP1	1.59e-23	0.761277	0.724	0.326	4.16e-19	In1a
	ITPR2	2e-89	0.91552	0.697	0.237	4.56e-85	Astrocytes-1		LPAR6	1.1e-13	1.28021	0.488	0.08	2.5e-09	Astrocytes-1		KIF26B	1.19e-11	0.734607	0.653	0.61	2.72e-07	DaNs		VIM	8.3e-182	1.08082	0.334	0.011	2.2e-177	astrocyte		CTB-113D17.1	2.32e-66	0.36051	0.279	0.092	6.06e-62	Ex1		GRIK2	3.77e-23	0.745561	1	0.889	9.86e-19	In1a
	LRRC16A	5.04e-89	1.0461	0.531	0.078	1.15e-84	Astrocytes-1		KCNQ3	1.38e-13	1.08148	0.48	0.097	3.14e-09	Astrocytes-1		TRPC6	5.2e-11	0.818271	0.556	0.057	1.18e-06	DaNs		ACSS1	1.2e-174	1.1725	0.55	0.045	3.2e-170	astrocyte		GALNTL6	1.75e-65	0.643976	0.895	0.706	4.59e-61	Ex1		RBMS3	6.2e-23	0.80237	0.953	0.637	1.62e-18	In1a
	AHCYL1	5.36e-89	0.991853	0.585	0.15	1.22e-84	Astrocytes-1		APBB1IP	5.32e-13	1.2291	0.453	0.062	1.21e-08	Astrocytes-1		RIMS1	7.64e-11	0.562216	0.708	0.862	1.74e-06	DaNs		AC002429.5	3e-173	1.25541	0.548	0.139	7.9e-169	astrocyte		DGCR5	5.17e-64	0.53185	0.808	0.664	1.35e-59	Ex1		NPAS3	2.42e-22	0.810353	1	0.815	6.33e-18	In1a
	SORBS1	8.67e-88	1.55108	0.69	0.141	1.97e-83	Astrocytes-1		RGS1	6.6e-13	1.45347	0.415	0.053	1.5e-08	Astrocytes-1		MIR137HG	9.39e-11	0.711186	0.625	0.341	2.13e-06	DaNs		PITPNC1	9.1e-171	1.62523	0.882	0.536	2.4e-166	astrocyte		RPS6KA2	7.7e-64	0.548562	0.68	0.427	2.01e-59	Ex1		NRXN1	1.81e-21	0.856347	1	0.898	4.73e-17	In1a
	UBC	2.8e-87	0.754163	0.878	0.563	6.37e-83	Astrocytes-1		MEF2A	3.63e-12	1.01564	0.665	0.398	8.26e-08	Astrocytes-1		MYRIP	1.23e-10	0.825463	0.75	0.732	2.81e-06	DaNs		SLC39A12	5.3e-169	0.897002	0.392	0.032	1.4e-164	astrocyte		P2RX7	2.65e-63	0.503507	0.65	0.419	6.93e-59	Ex1		IL1RAPL2	2.68e-21	1.4183	0.772	0.258	7e-17	In1a
	ZSWIM6	6.09e-87	0.472884	0.855	0.661	1.38e-82	Astrocytes-1		SYNDIG1	5.39e-12	1.04058	0.56	0.23	1.23e-07	Astrocytes-1		RET	1.32e-10	0.717461	0.625	0.195	3e-06	DaNs		PLPP3	1.8e-167	1.31212	0.585	0.081	4.8e-163	astrocyte		LINC00508	3.26e-63	0.597981	0.521	0.223	8.52e-59	Ex1		RP11-123O10.4	3.01e-21	0.5593	0.984	0.883	7.88e-17	In1a
	ATP1B2	8.81e-86	0.826131	0.4	0.049	2e-81	Astrocytes-1		JUNB	1.13e-11	0.863972	0.524	0.239	2.56e-07	Astrocytes-1		PDE4D	1.7e-10	0.84363	0.792	0.911	3.86e-06	DaNs		COL5A3	1.3e-166	1.71236	0.759	0.139	3.3e-162	astrocyte		SERPINE2	2.02e-62	0.712387	0.639	0.254	5.29e-58	Ex1		SGCD	1.21e-20	1.14868	0.874	0.398	3.17e-16	In1a
	NR4A1	1.3e-85	0.855514	0.29	0.026	2.95e-81	Astrocytes-1		SRGAP2B	1.13e-11	1.11144	0.45	0.08	2.56e-07	Astrocytes-1		OSBPL10	3e-10	0.745034	0.694	0.293	6.82e-06	DaNs		LRIG1	2.5e-163	1.17757	0.56	0.105	6.5e-159	astrocyte		MAN1A1	4.14e-61	0.526498	0.689	0.462	1.08e-56	Ex1		RIMS2	2.34e-20	0.745325	1	0.925	6.11e-16	In1a
	MIR99AHG	5.5e-85	0.678826	0.87	0.626	1.25e-80	Astrocytes-1		ARHGAP15	1.18e-11	0.979097	0.463	0.142	2.68e-07	Astrocytes-1		SOX6	3.42e-10	0.761554	0.431	0.13	7.77e-06	DaNs		TSC22D4	2.4e-162	1.34507	0.686	0.108	6.2e-158	astrocyte		LINC00507	2.94e-58	0.595331	0.572	0.258	7.69e-54	Ex1		GABRG2	1.24e-19	0.580847	0.717	0.509	3.25e-15	In1a
	MSI2	1.49e-84	0.86254	0.731	0.343	3.38e-80	Astrocytes-1		HERPUD1	1.36e-11	1.02864	0.469	0.133	3.09e-07	Astrocytes-1		BNC2	3.53e-10	0.73479	0.625	0.228	8.03e-06	DaNs		CLDN10	5.5e-156	0.873166	0.374	0.037	1.4e-151	astrocyte		ZNF804A	9.46e-57	0.697304	0.606	0.296	2.47e-52	Ex1		CCDC85A	1.53e-19	0.863891	0.78	0.363	3.99e-15	In1a
	CACHD1	2.57e-84	0.870956	0.39	0.056	5.84e-80	Astrocytes-1		A2M	1.98e-11	1.09816	0.398	0.053	4.51e-07	Astrocytes-1		RP11-1000B6.3	3.84e-10	0.702223	0.764	0.667	8.73e-06	DaNs		PRDM16	2.7e-155	0.844463	0.42	0.032	7.1e-151	astrocyte		RASGRF2	9.35e-56	0.664466	0.861	0.559	2.44e-51	Ex1		SEZ6L	2.56e-19	0.84756	0.858	0.403	6.7e-15	In1a
	LPAR6	2.88e-83	0.966389	0.488	0.1	6.56e-79	Astrocytes-1		DNAJB1	3.57e-11	0.944502	0.398	0.106	8.12e-07	Astrocytes-1		PRKG1	4.65e-10	0.760109	0.75	0.748	1.06e-05	DaNs		GLI3	4.8e-150	0.854857	0.389	0.042	1.3e-145	astrocyte		RP11-219A15.1	1.44e-55	0.548912	0.724	0.514	3.75e-51	Ex1		NKAIN2	4.77e-19	1.12035	0.945	0.621	1.25e-14	In1a
	HSPD1	5.7e-83	1.02754	0.491	0.149	1.3e-78	Astrocytes-1		ST6GALNAC3	4.49e-11	0.923246	0.632	0.319	1.02e-06	Astrocytes-1		PBX1	4.99e-10	0.632138	0.778	0.886	1.13e-05	DaNs		CST3	1.1e-149	2.14552	0.802	0.2	2.8e-145	astrocyte		GSG1L	1.52e-55	0.369878	0.428	0.212	3.97e-51	Ex1		NRXN3	6.88e-18	0.483571	1	0.997	1.8e-13	In1a
	SFMBT2	1.69e-82	0.733586	0.653	0.283	3.85e-78	Astrocytes-1		INPP5D	8.04e-11	0.925167	0.44	0.097	1.83e-06	Astrocytes-1		RP5-1101C3.1	5.24e-10	0.560554	0.528	0.13	1.19e-05	DaNs		ACACB	1.4e-148	1.01288	0.505	0.08	3.6e-144	astrocyte		ARL4A	7.67e-55	0.411686	0.412	0.207	2.01e-50	Ex1		TP53I11	1.41e-17	0.528079	0.268	0.069	3.68e-13	In1a
	HSPA1B	2.64e-82	0.92466	0.606	0.191	5.99e-78	Astrocytes-1		ADAM28	1.03e-10	1.19809	0.421	0.035	2.35e-06	Astrocytes-1		CHSY3	8.73e-10	0.646521	0.708	0.537	1.98e-05	DaNs		F3	4.1e-148	1.15208	0.452	0.03	1.1e-143	astrocyte		ACVR1C	2.31e-54	0.385326	0.269	0.1	6.03e-50	Ex1		NR3C2	2.73e-17	0.585127	0.835	0.531	7.13e-13	In1a
	NPL	3.97e-81	1.01022	0.573	0.127	9.02e-77	Astrocytes-1		HLA-B	1.49e-10	0.808548	0.44	0.142	3.39e-06	Astrocytes-1		KCND3	9.16e-10	0.840261	0.736	0.35	2.08e-05	DaNs		CTD-2282P23.2	1.1e-147	1.66627	0.585	0.039	2.8e-143	astrocyte		NTRK3	3.32e-53	0.562156	0.937	0.811	8.68e-49	Ex1		ROBO1	3.2e-17	0.726602	0.953	0.745	8.36e-13	In1a
	SAT1	1.15e-80	1.4838	0.621	0.18	2.61e-76	Astrocytes-1		SRGAP2C	2.91e-10	1.00243	0.4	0.08	6.63e-06	Astrocytes-1		MACROD2	1.46e-09	0.638154	0.778	0.911	3.31e-05	DaNs		ATP13A4	4.2e-146	1.0025	0.492	0.085	1.1e-141	astrocyte		DGKG	1.87e-52	0.58045	0.723	0.467	4.9e-48	Ex1		GRIA2	4.5e-17	0.686941	0.969	0.824	1.18e-12	In1a
	PADI2	1.55e-80	0.872511	0.581	0.353	3.53e-76	Astrocytes-1		MAML3	4.23e-10	0.914123	0.539	0.23	9.63e-06	Astrocytes-1		LRRC3B	2.58e-09	0.631757	0.583	0.293	5.86e-05	DaNs		GJA1	2.9e-144	1.19315	0.465	0.021	7.6e-140	astrocyte		CDH9	6.42e-52	0.737154	0.913	0.59	1.68e-47	Ex1		AC016723.4	4.81e-17	0.620293	0.677	0.371	1.26e-12	In1a
	PAMR1	2.93e-79	1.08599	0.463	0.048	6.66e-75	Astrocytes-1		RP11-142M10.2	4.99e-10	0.917974	0.396	0.097	1.14e-05	Astrocytes-1		PDE4B	2.69e-09	0.819563	0.75	0.789	6.11e-05	DaNs		ZNF98	4.3e-144	1.57115	0.57	0.075	1.1e-139	astrocyte		AC007563.5	1.69e-51	0.511855	0.664	0.425	4.42e-47	Ex1		SLC8A1-AS1	6.34e-17	0.835307	0.685	0.32	1.66e-12	In1a
	PITPNC1	3.43e-79	1.58648	0.773	0.177	7.79e-75	Astrocytes-1		DUSP1	5.58e-10	1.05344	0.432	0.027	1.27e-05	Astrocytes-1		AMMECR1	3.05e-09	0.615302	0.639	0.276	6.92e-05	DaNs		SLC25A18	5.2e-142	1.30848	0.638	0.084	1.4e-137	astrocyte		CACNA1E	3.35e-50	0.510907	0.781	0.605	8.76e-46	Ex1		SLC35F4	1.96e-16	0.709085	0.724	0.367	5.13e-12	In1a
	SLC6A11	4.95e-77	1.21832	0.505	0.05	1.13e-72	Astrocytes-1		GPX1	8.42e-10	1.03037	0.387	0.053	1.91e-05	Astrocytes-1		GBE1	3.14e-09	0.894799	0.653	0.325	7.13e-05	DaNs		EFEMP1	5.2e-141	0.922116	0.389	0.037	1.4e-136	astrocyte		PVRL3	7.29e-50	0.487347	0.658	0.438	1.91e-45	Ex1		EPS8	2.14e-16	0.510478	0.394	0.108	5.59e-12	In1a
	EFEMP1	1.2e-76	1.00324	0.442	0.049	2.72e-72	Astrocytes-1		RAPGEF1	1.03e-09	0.876883	0.415	0.15	2.35e-05	Astrocytes-1		TTC6	3.51e-09	0.639427	0.639	0.374	7.99e-05	DaNs		EMX2OS	7.1e-141	0.743203	0.319	0.021	1.9e-136	astrocyte		RP11-380P13.1	7.8e-47	0.577663	0.524	0.235	2.04e-42	Ex1		ADARB2-AS1	3.24e-16	0.412604	0.346	0.1	8.47e-12	In1a
	NPAS3	5.66e-76	0.343105	0.907	0.822	1.29e-71	Astrocytes-1		JUN	1.7e-09	0.7178	0.404	0.142	3.87e-05	Astrocytes-1		ROBO2	4.22e-09	1.01204	0.847	0.886	9.6e-05	DaNs		PARD3B	1.4e-136	1.21695	0.646	0.173	3.6e-132	astrocyte		KCNMB2-AS1	3.12e-46	0.641411	0.751	0.461	8.17e-42	Ex1		CACNA1B	6.71e-16	0.616111	0.984	0.814	1.76e-11	In1a
	ANKDD1A	7.5e-76	0.644747	0.331	0.06	1.7e-71	Astrocytes-1		HDAC9	2.38e-09	0.882681	0.543	0.257	5.41e-05	Astrocytes-1		ITPR1	5.24e-09	0.654899	0.5	0.211	0.00011921	DaNs		EPHX1	3.1e-133	0.914648	0.432	0.077	8.1e-129	astrocyte		PRKCA	1.11e-45	0.608193	0.838	0.63	2.91e-41	Ex1		CHL1	1.49e-15	0.734557	0.858	0.492	3.9e-11	In1a
	BAG3	3.62e-75	0.859927	0.301	0.03	8.24e-71	Astrocytes-1		STK4	3.01e-09	0.856389	0.389	0.097	6.85e-05	Astrocytes-1		FAM126A	5.37e-09	0.57308	0.486	0.154	0.00012215	DaNs		NDRG2	7.6e-133	1.46525	0.739	0.109	2e-128	astrocyte		TNFRSF25	3.69e-45	0.401785	0.474	0.297	9.64e-41	Ex1		CPLX2	4.07e-15	0.597012	0.591	0.234	1.06e-10	In1a
	AGT	5.11e-75	1.08033	0.467	0.061	1.16e-70	Astrocytes-1		KHDRBS3	4.09e-09	0.76381	0.423	0.142	9.3e-05	Astrocytes-1		ANK1	5.4e-09	0.636733	0.694	0.569	0.00012283	DaNs		OAF	8.7e-133	0.76017	0.339	0.024	2.3e-128	astrocyte		CAMKK1	1.92e-43	0.425226	0.611	0.441	5.02e-39	Ex1		PCLO	4.92e-15	0.4524	0.803	0.778	1.29e-10	In1a
	IFRD1	3.31e-74	0.730526	0.39	0.118	7.52e-70	Astrocytes-1		KLF6	6.49e-09	0.9355	0.349	0.062	0.000148	Astrocytes-1		GABRB1	5.62e-09	0.51301	0.764	0.821	0.00012774	DaNs		PAPLN	1.6e-132	0.654403	0.302	0.017	4.1e-128	astrocyte		MAML2	1.09e-42	0.401601	0.362	0.192	2.84e-38	Ex1		ENOX1	6.77e-15	0.683374	0.969	0.747	1.77e-10	In1a
	NDRG2	4.59e-74	0.718632	0.629	0.253	1.04e-69	Astrocytes-1		TBXAS1	1.22e-08	0.772516	0.371	0.097	0.000278	Astrocytes-1		KCNN3	6.49e-09	0.652432	0.653	0.293	0.00014761	DaNs		EZR	1.5e-130	0.720046	0.342	0.031	3.8e-126	astrocyte		BAIAP2	1.86e-42	0.443777	0.69	0.539	4.87e-38	Ex1		GABRG1	1.23e-14	0.514281	0.252	0.043	3.21e-10	In1a
	C10orf11	4.64e-74	1.12967	0.735	0.22	1.06e-69	Astrocytes-1		LPCAT2	1.68e-08	0.761227	0.352	0.071	0.000381	Astrocytes-1		ZFHX4	6.5e-09	0.447783	0.667	0.366	0.00014786	DaNs		SFXN5	4.7e-128	1.25543	0.802	0.425	1.2e-123	astrocyte		CDH22	8.58e-41	0.447818	0.523	0.327	2.24e-36	Ex1		PRR16	1.56e-14	0.796948	0.724	0.29	4.09e-10	In1a
	OGFRL1	4.55e-73	0.684568	0.328	0.048	1.04e-68	Astrocytes-1		RGS2	1.81e-08	0.953025	0.32	0.035	0.000411	Astrocytes-1		CDK14	7.38e-09	0.510726	0.806	0.748	0.00016777	DaNs		HPSE2	1.4e-127	1.68744	0.691	0.173	3.8e-123	astrocyte		LINC01103	2.08e-40	0.366931	0.367	0.209	5.45e-36	Ex1		DGKB	1.63e-14	0.773465	0.921	0.6	4.27e-10	In1a
	MRAS	1.76e-72	0.531029	0.29	0.059	4.01e-68	Astrocytes-1		SAMSN1	2.26e-08	0.998618	0.316	0.035	0.000514	Astrocytes-1		CADPS	8.26e-09	0.631061	0.861	0.902	0.00018784	DaNs		HIF3A	2e-127	1.45675	0.611	0.078	5.3e-123	astrocyte		PPARGC1A	7.05e-40	0.454295	0.573	0.398	1.84e-35	Ex1		SHISA9	1.65e-14	0.648785	0.937	0.671	4.32e-10	In1a
	DCLK2	2.19e-72	1.18636	0.634	0.161	4.98e-68	Astrocytes-1		CSF2RA	2.44e-08	0.857382	0.333	0.044	0.000555	Astrocytes-1		ERC2	1.39e-08	0.616878	0.778	0.829	0.00031519	DaNs		TTYH1	2.4e-127	1.24278	0.794	0.337	6.3e-123	astrocyte		SLIT3	2.79e-39	0.556863	0.729	0.465	7.29e-35	Ex1		NR2F2-AS1	1.91e-14	0.876576	0.764	0.251	4.98e-10	In1a
	CD83	1.46e-71	1.54429	0.41	0.047	3.32e-67	Astrocytes-1		BTG2	2.74e-08	0.945882	0.343	0.035	0.000624	Astrocytes-1		PCDH15	1.45e-08	0.838278	0.764	0.789	0.00033056	DaNs		CLYBL	4.9e-127	1.23765	0.651	0.224	1.3e-122	astrocyte		SLC24A4	2.46e-38	0.313618	0.313	0.14	6.42e-34	Ex1		PID1	1.92e-14	0.73907	0.787	0.377	5.02e-10	In1a
	B3GNT5	1.53e-71	0.726893	0.288	0.037	3.47e-67	Astrocytes-1		ARL15	5.28e-08	0.681079	0.394	0.142	0.001201	Astrocytes-1		AC074363.1	1.71e-08	0.782706	0.667	0.537	0.00038861	DaNs		MRVI1	3e-126	0.681263	0.256	0.015	7.8e-122	astrocyte		AC011288.2	1.23e-37	0.634157	0.906	0.697	3.22e-33	Ex1		KLHL29	3.31e-14	0.609682	0.693	0.392	8.65e-10	In1a
	WDR49	2.49e-71	0.9316	0.36	0.039	5.65e-67	Astrocytes-1		ATP8B4	8.33e-08	0.778533	0.324	0.044	0.001895	Astrocytes-1		CUX2	1.81e-08	0.472219	0.653	0.39	0.00041141	DaNs		EMX2	1.5e-124	0.880054	0.334	0.017	3.9e-120	astrocyte		KIF13A	4.33e-37	0.45598	0.643	0.475	1.13e-32	Ex1		CXCL14	3.64e-14	1.42373	0.929	0.381	9.51e-10	In1a
	SORL1	2.82e-71	0.570769	0.665	0.343	6.41e-67	Astrocytes-1		FAM49B	9.3e-08	0.814605	0.61	0.354	0.002115	Astrocytes-1		PTBP2	2e-08	0.533563	0.778	0.626	0.00045414	DaNs		RGS20	1.9e-124	1.06656	0.52	0.085	4.9e-120	astrocyte		KIAA1217	2.24e-35	0.685647	0.916	0.524	5.86e-31	Ex1		RELN	3.66e-14	1.66062	0.764	0.249	9.58e-10	In1a
	MAML2	6.61e-71	0.547978	0.792	0.413	1.5e-66	Astrocytes-1		SREBF2	1.05e-07	0.745573	0.491	0.204	0.002393	Astrocytes-1		JAKMIP1	2.16e-08	0.470029	0.611	0.317	0.00049019	DaNs		STON2	2.1e-124	0.820011	0.397	0.046	5.4e-120	astrocyte		SEMA5B	2.19e-34	0.318747	0.365	0.19	5.74e-30	Ex1		PDE3A	5.44e-14	0.512773	0.331	0.173	1.42e-09	In1a
	RFX4	1.44e-70	1.33289	0.564	0.09	3.28e-66	Astrocytes-1		CSF3R	1.29e-07	0.865007	0.31	0.027	0.002927	Astrocytes-1		PIP5K1B	2.34e-08	0.581543	0.708	0.415	0.00053146	DaNs		HEPACAM	3.7e-122	1.09263	0.485	0.047	9.8e-118	astrocyte		SMAD3	1.94e-33	0.363209	0.436	0.266	5.07e-29	Ex1		RGS12	6.17e-14	0.670967	0.906	0.513	1.61e-09	In1a
	FGFR3	2.13e-70	0.967935	0.44	0.061	4.84e-66	Astrocytes-1		RASGEF1C	1.8e-07	0.639781	0.305	0.053	0.004101	Astrocytes-1		SYT1	2.45e-08	0.711021	0.972	0.919	0.00055687	DaNs		ITPKB-AS1	6.2e-122	0.845405	0.312	0.026	1.6e-117	astrocyte		ARNT2	6.51e-33	0.454399	0.806	0.677	1.7e-28	Ex1		YJEFN3	7.64e-14	0.580606	0.37	0.213	2e-09	In1a
	AQP4	2.23e-70	1.44479	0.581	0.061	5.07e-66	Astrocytes-1		RP11-556E13.1	5.89e-07	0.78793	0.284	0.018	0.013381	Astrocytes-1		SLC44A5	2.7e-08	0.584905	0.667	0.642	0.00061477	DaNs		DLC1	3.3e-120	1.84254	0.849	0.387	8.6e-116	astrocyte		DLEU2	2.11e-32	0.393547	0.612	0.474	5.51e-28	Ex1		HCRTR2	8.19e-14	0.580003	0.283	0.037	2.14e-09	In1a
	H3F3B	2.48e-70	0.304779	0.716	0.51	5.63e-66	Astrocytes-1		TPD52L1	1.56e-22	1.18685	0.664	0.194	3.55e-18	Astrocytes-2		SLC8A1	3.1e-08	0.493353	0.806	0.74	0.00070518	DaNs		EYA2	4.7e-119	0.91661	0.437	0.075	1.2e-114	astrocyte		PDE2A	3.38e-32	0.368587	0.595	0.467	8.83e-28	Ex1		ZNF385D	1.85e-13	0.498163	0.945	0.89	4.83e-09	In1a
	FOXN3	4.36e-70	0.644986	0.688	0.311	9.91e-66	Astrocytes-1		GINS3	4.13e-20	1.13273	0.708	0.309	9.38e-16	Astrocytes-2		DYNC1I1	3.49e-08	0.433431	0.889	0.902	0.00079436	DaNs		PTN	3.3e-117	1.54228	0.696	0.131	8.7e-113	astrocyte		RP11-886D15.1	3.64e-32	0.397406	0.36	0.169	9.51e-28	Ex1		LINC01470	2.83e-13	0.410272	0.291	0.161	7.41e-09	In1a
	SLC7A11	2.89e-69	0.89463	0.377	0.067	6.58e-65	Astrocytes-1		LRP4	8.71e-17	0.93199	0.841	0.419	1.98e-12	Astrocytes-2		ADGRV1	3.53e-08	0.477085	0.639	0.52	0.00080246	DaNs		GPM6A	2.2e-116	1.24003	0.962	0.951	5.7e-112	astrocyte		HS6ST3	6.39e-32	0.690365	0.991	0.797	1.67e-27	Ex1		CAMK4	6.89e-13	0.649591	0.717	0.406	1.8e-08	In1a
	EZR	3.15e-69	0.612518	0.274	0.034	7.16e-65	Astrocytes-1		RP11-136K7.2	1.7e-16	0.5878	0.274	0.023	3.88e-12	Astrocytes-2		PLEKHA5	3.94e-08	0.574496	0.722	0.862	0.00089467	DaNs		SLC7A10	5.2e-116	0.624097	0.259	0.016	1.4e-111	astrocyte		RGS12	7.46e-32	0.486107	0.513	0.261	1.95e-27	Ex1		COL16A1	1.04e-12	0.7762	0.488	0.09	2.72e-08	In1a
	MT2A	3.36e-69	1.131	0.674	0.297	7.64e-65	Astrocytes-1		SLC6A1-AS1	9.59e-16	1.1748	0.956	0.486	2.18e-11	Astrocytes-2		DAPL1	4.48e-08	0.873755	0.528	0.106	0.00101904	DaNs		ALDH1L1	3.4e-115	0.784015	0.369	0.032	9e-111	astrocyte		ABLIM1	8.06e-32	0.454211	0.709	0.563	2.11e-27	Ex1		PRKCA	1.17e-12	0.51065	0.921	0.701	3.07e-08	In1a
	ARHGAP15	9.43e-68	0.782989	0.463	0.124	2.14e-63	Astrocytes-1		CPAMD8	1.37e-13	0.802571	0.593	0.251	3.11e-09	Astrocytes-2		SDC2	5.13e-08	0.548896	0.694	0.325	0.00116662	DaNs		NKAIN3	5.9e-115	1.59182	0.754	0.245	1.5e-110	astrocyte		GRIK4	9.13e-32	0.381418	0.463	0.324	2.39e-27	Ex1		NCAM1	1.39e-12	0.435161	0.929	0.781	3.63e-08	In1a
	TRPS1	2.9e-67	0.551883	0.634	0.336	6.58e-63	Astrocytes-1		CCDC129	2.24e-12	0.706648	0.487	0.185	5.09e-08	Astrocytes-2		CNTN4	6.47e-08	0.55927	0.681	0.772	0.00146995	DaNs		PREX2	1.1e-114	1.32257	0.628	0.104	2.9e-110	astrocyte		RP11-30J20.1	2.66e-31	0.555244	0.476	0.376	6.95e-27	Ex1		SLC8A1	1.82e-12	0.880463	0.945	0.539	4.76e-08	In1a
	ADGRA3	3.15e-67	0.698488	0.326	0.049	7.15e-63	Astrocytes-1		TMEM241	3.02e-12	1.04705	0.735	0.389	6.88e-08	Astrocytes-2		IL1RAP	6.95e-08	0.461316	0.486	0.106	0.00157993	DaNs		SLC4A4	2.6e-114	1.30169	0.709	0.265	6.7e-110	astrocyte		DOK6	8.5e-31	0.462781	0.748	0.594	2.22e-26	Ex1		GALNTL6	1.86e-12	0.602489	0.937	0.709	4.87e-08	In1a
	HSPH1	7.71e-67	1.30693	0.467	0.133	1.75e-62	Astrocytes-1		RP4-678D15.1	4.41e-12	0.994341	0.637	0.278	1e-07	Astrocytes-2		EMB	7.37e-08	0.544007	0.583	0.187	0.00167519	DaNs		SLC7A11	5.5e-114	0.939766	0.397	0.04	1.4e-109	astrocyte		SORBS1	8.48e-30	0.487822	0.946	0.877	2.22e-25	Ex1		GREB1L	2.24e-12	0.509393	0.488	0.268	5.86e-08	In1a
	LSAMP	2.86e-66	0.690602	0.909	0.705	6.51e-62	Astrocytes-1		MRVI1	8.6e-12	0.701632	0.434	0.135	1.96e-07	Astrocytes-2		PEX5L	7.67e-08	0.648672	0.75	0.553	0.00174286	DaNs		LIFR	2.3e-112	1.03507	0.553	0.173	6e-108	astrocyte		BTBD9	2.43e-29	0.465741	0.912	0.838	6.35e-25	Ex1		ANGPT1	2.94e-12	0.464367	0.276	0.089	7.7e-08	In1a
	HSPB1	2.92e-66	1.73587	0.663	0.123	6.63e-62	Astrocytes-1		COL5A3	1.02e-11	0.779298	0.602	0.234	2.33e-07	Astrocytes-2		ARHGEF28	7.75e-08	0.37628	0.542	0.285	0.00176094	DaNs		TNIK	4.3e-111	1.23713	0.937	0.723	1.1e-106	astrocyte		CALN1	1.16e-28	0.467471	0.671	0.499	3.03e-24	Ex1		PDLIM5	5.59e-12	0.482458	0.268	0.065	1.46e-07	In1a
	ADGRG1	3.53e-66	0.579911	0.371	0.07	8.02e-62	Astrocytes-1		VAV3	1.16e-10	0.713868	0.416	0.149	2.65e-06	Astrocytes-2		FUT9	8.98e-08	0.594344	0.75	0.65	0.00204082	DaNs		FAM189A2	5.8e-111	0.623227	0.279	0.023	1.5e-106	astrocyte		SLC12A8	1.41e-28	0.359631	0.431	0.271	3.68e-24	Ex1		SLC7A14	8.3e-12	0.413201	0.472	0.237	2.17e-07	In1a
	RP11-556E13.1	4.8e-66	0.633219	0.284	0.041	1.09e-61	Astrocytes-1		RP11-627D16.1	5.11e-10	0.743404	0.708	0.366	1.16e-05	Astrocytes-2		CSMD1	9.05e-08	0.693959	0.736	0.943	0.00205661	DaNs		KANK1	6e-111	1.169	0.658	0.159	1.6e-106	astrocyte		LINC00276	2.88e-28	0.380646	0.377	0.231	7.53e-24	Ex1		U91319.1	1.5e-11	0.507118	0.661	0.379	3.92e-07	In1a
	NTRK2	8.99e-66	1.14082	0.651	0.183	2.04e-61	Astrocytes-1		RP13-143G15.4	1.04e-09	0.793137	0.549	0.248	2.36e-05	Astrocytes-2		NPNT	1e-07	0.642295	0.458	0.098	0.00227325	DaNs		CDC42EP4	6.3e-109	0.745579	0.309	0.033	1.6e-104	astrocyte		LINC01250	3.9e-28	0.459933	0.824	0.667	1.02e-23	Ex1		GLYATL2	1.61e-11	0.366646	0.268	0.073	4.22e-07	In1a
	CLK1	3.11e-65	0.453036	0.543	0.293	7.07e-61	Astrocytes-1		MAK	2.26e-08	0.653335	0.513	0.259	0.000512906	Astrocytes-2		LPGAT1	1.41e-07	0.584863	0.681	0.382	0.00321453	DaNs		CSRP1	1e-107	0.772955	0.432	0.061	2.6e-103	astrocyte		TESPA1	4.92e-28	0.577457	0.825	0.517	1.29e-23	Ex1		CNTN5	1.64e-11	0.648177	0.945	0.856	4.29e-07	In1a
	PHF21B	4.46e-65	0.534418	0.284	0.047	1.01e-60	Astrocytes-1		MYBPC1	3.55e-08	0.622024	0.54	0.232	0.000806906	Astrocytes-2		MIR4500HG	1.43e-07	0.57874	0.458	0.122	0.00326186	DaNs		ZIC1	8.6e-107	0.562154	0.264	0.019	2.2e-102	astrocyte		ASIC2	2.39e-27	0.496149	0.986	0.942	6.26e-23	Ex1		MAML2	1.74e-11	0.892478	0.575	0.143	4.56e-07	In1a
	LINC01088	5.79e-65	1.37835	0.659	0.127	1.32e-60	Astrocytes-1		TSHZ2	3.57e-08	0.727484	0.699	0.421	0.00081171	Astrocytes-2		KAZN	1.45e-07	0.430861	0.764	0.862	0.00329579	DaNs		YAP1	9.5e-107	0.66073	0.327	0.047	2.5e-102	astrocyte		LRRTM4	2.75e-27	0.562139	0.999	0.972	7.19e-23	Ex1		SLC2A13	2.06e-11	0.53204	0.85	0.65	5.39e-07	In1a
	GRAMD3	8.04e-65	0.711324	0.543	0.198	1.83e-60	Astrocytes-1		SPDYE3	5.67e-08	0.58674	0.54	0.286	0.00128959	Astrocytes-2		ELAVL2	1.86e-07	0.583785	0.778	0.756	0.00424001	DaNs		GRAMD3	3.4e-106	1.19999	0.601	0.117	9e-102	astrocyte		GALNT13	4.05e-27	0.461466	0.692	0.486	1.06e-22	Ex1		GAS7	2.18e-11	0.630242	0.803	0.392	5.71e-07	In1a
	RHOB	8.66e-65	0.462067	0.474	0.225	1.97e-60	Astrocytes-1		ITPKB-AS1	7.22e-08	0.601692	0.637	0.335	0.00164135	Astrocytes-2		NYAP2	1.97e-07	0.43182	0.667	0.48	0.00448177	DaNs		ZBTB20	3.7e-106	1.59171	0.927	0.408	9.7e-102	astrocyte		ITPKA	6.09e-27	0.302607	0.332	0.188	1.59e-22	Ex1		PTN	2.36e-11	0.473383	0.346	0.119	6.16e-07	In1a
	MAPK4	1.43e-64	0.860919	0.425	0.066	3.26e-60	Astrocytes-1		DLC1	8.12e-08	0.930615	0.867	0.598	0.00184593	Astrocytes-2		PTPN13	2.01e-07	0.555791	0.444	0.122	0.00456423	DaNs		AHCYL2	6.1e-106	1.20657	0.824	0.489	1.6e-101	astrocyte		ENC1	8.69e-27	0.568842	0.886	0.715	2.27e-22	Ex1		DAB1	2.65e-11	0.381763	0.961	0.916	6.92e-07	In1a
	GJA1	1.84e-64	1.13289	0.438	0.043	4.18e-60	Astrocytes-1		RP11-156K13.1	9.5e-08	0.639651	0.558	0.28	0.00215962	Astrocytes-2		FAM189A1	2.42e-07	0.43224	0.625	0.398	0.00549907	DaNs		MTSS1L	7.1e-106	0.89243	0.54	0.17	1.8e-101	astrocyte		DGKB	2.96e-26	0.614957	0.982	0.799	7.75e-22	Ex1		TSPAN5	3.34e-11	0.603485	0.858	0.613	8.73e-07	In1a
	FAM179A	2.02e-64	0.696184	0.301	0.035	4.6e-60	Astrocytes-1		SLC25A18	1.38e-07	0.706654	0.717	0.417	0.00313728	Astrocytes-2		FAM134B	2.46e-07	0.571248	0.708	0.398	0.00558855	DaNs		C1orf61	1.5e-104	1.10748	0.814	0.386	4e-100	astrocyte		KCNN2	1.48e-25	0.341817	0.489	0.332	3.88e-21	Ex1		GABRA2	3.47e-11	0.682707	0.717	0.315	9.07e-07	In1a
	GPR183	2.57e-64	1.04578	0.295	0.025	5.85e-60	Astrocytes-1		LSAMP-AS1	1.39e-07	0.846797	0.796	0.488	0.00315984	Astrocytes-2		RGS6	2.81e-07	0.702029	0.736	0.74	0.00637854	DaNs		MT1E	2.9e-104	0.816705	0.334	0.023	7.6e-100	astrocyte		PSRC1	2.65e-25	0.327293	0.512	0.354	6.93e-21	Ex1		AP1S2	4.48e-11	0.501279	0.709	0.36	1.17e-06	In1a
	LINC00499	2.99e-64	0.819025	0.276	0.031	6.81e-60	Astrocytes-1		RP11-39M21.1	1.49e-07	0.699258	0.743	0.453	0.00339554	Astrocytes-2		SLC8A1-AS1	2.84e-07	0.282785	0.597	0.447	0.00644801	DaNs		BMPR1B	7.9e-104	1.17707	0.568	0.102	2.1e-99	astrocyte		HIPK4	5.25e-25	0.25868	0.341	0.226	1.37e-20	Ex1		SEMA6D	4.87e-11	0.784754	0.795	0.407	1.27e-06	In1a
	SLC4A4	3.29e-64	1.04732	0.451	0.054	7.49e-60	Astrocytes-1		PTCHD1-AS	2.5e-07	0.647076	0.832	0.507	0.00568839	Astrocytes-2		RCAN2	3.56e-07	0.610298	0.819	0.691	0.00809121	DaNs		TPD52L1	1.5e-103	1.37592	0.673	0.164	3.8e-99	astrocyte		QKI	1.32e-24	0.375631	0.386	0.236	3.45e-20	Ex1		CDHR3	8.03e-11	0.62437	0.52	0.199	2.1e-06	In1a
	BCAS2	3.45e-64	1.35753	0.411	0.126	7.85e-60	Astrocytes-1		ALDH1A1	3.49e-07	0.719451	0.513	0.213	0.00793387	Astrocytes-2		QDPR	3.96e-07	0.92528	0.792	0.634	0.00900387	DaNs		PAMR1	1.5e-102	1.32502	0.608	0.13	3.88e-98	astrocyte		FAM84A	3.37e-24	0.335754	0.448	0.287	8.81e-20	Ex1		SPOCK3	1.13e-10	0.385601	0.921	0.782	2.95e-06	In1a
	TNIK	3.62e-64	0.648795	0.695	0.331	8.23e-60	Astrocytes-1		HPSE2	4.05e-07	0.887431	0.982	0.613	0.00920993	Astrocytes-2		SPCS3	4.76e-07	0.401451	0.597	0.252	0.0108331	DaNs		ARHGAP24	7.7e-102	1.38936	0.658	0.145	2.02e-97	astrocyte		SYN3	3.6e-24	0.52191	0.942	0.787	9.41e-20	Ex1		SCN7A	2.17e-10	0.453405	0.268	0.089	5.67e-06	In1a
	PNISR	9.17e-64	0.379033	0.714	0.456	2.08e-59	Astrocytes-1		SLC1A2	5.58e-07	0.959386	0.832	0.547	0.012692	Astrocytes-2		EN1	6.22e-07	0.565698	0.486	0.049	0.0141434	DaNs		NWD1	4.2e-101	0.745964	0.347	0.059	1.11e-96	astrocyte		PITPNM2	4.23e-24	0.346779	0.555	0.429	1.1e-19	Ex1		SHISA6	2.72e-10	0.534935	0.732	0.442	7.12e-06	In1a
	MKLN1	1.03e-63	0.338789	0.779	0.558	2.35e-59	Astrocytes-1		KALRN	5.7e-07	0.713514	0.77	0.497	0.0129664	Astrocytes-2		KIAA1324L	6.42e-07	0.51489	0.681	0.325	0.0145944	DaNs		STK33	5.3e-100	0.881229	0.405	0.067	1.39e-95	astrocyte		SEZ6L	1.5e-23	0.429489	0.731	0.586	3.91e-19	Ex1		SPOCK1	3.47e-10	0.56885	0.898	0.64	9.08e-06	In1a
	PER1	1.36e-63	0.618648	0.305	0.074	3.1e-59	Astrocytes-1		LPIN1	6.98e-07	0.743126	0.761	0.467	0.0158776	Astrocytes-2		TGFBR2	8.09e-07	0.545333	0.5	0.073	0.0183893	DaNs		ITPKB	6.4e-100	0.749757	0.402	0.061	1.68e-95	astrocyte		KCTD16	1.58e-23	0.518005	0.967	0.822	4.12e-19	Ex1		CLMP	3.6e-10	0.472095	0.457	0.202	9.42e-06	In1a
	PBXIP1	4.32e-63	0.560121	0.257	0.034	9.82e-59	Astrocytes-1		ATP1A2	8.63e-07	0.681949	0.841	0.501	0.0196225	Astrocytes-2		RGS16	8.14e-07	0.714328	0.431	0.114	0.0185178	DaNs		GPR37L1	2.7e-99	0.962853	0.432	0.039	7.08e-95	astrocyte		CAMK2B	1.59e-22	0.424228	0.857	0.756	4.15e-18	Ex1		FAM107A	3.93e-10	0.41954	0.276	0.088	1.03e-05	In1a
	MSN	5.74e-63	0.706247	0.37	0.105	1.3e-58	Astrocytes-1		RP11-144F15.1	1.91e-06	0.654455	0.717	0.39	0.0433804	Astrocytes-2		AC058791.1	9.16e-07	0.353518	0.653	0.512	0.0208372	DaNs		SDC4	7.2e-99	0.688922	0.286	0.019	1.88e-94	astrocyte		GREB1L	1.59e-22	0.370327	0.391	0.275	4.16e-18	Ex1		KCNQ3	4e-10	0.428144	0.874	0.748	1.04e-05	In1a
	CELF2	9.76e-63	1.0972	0.712	0.165	2.22e-58	Astrocytes-1		SLC25A26	2.02e-06	0.622351	0.531	0.267	0.0460393	Astrocytes-2		SLITRK5	1.11e-06	0.291781	0.569	0.26	0.0252298	DaNs		NPAS3	7.5e-99	1.40351	0.962	0.746	1.97e-94	astrocyte		CDH12	2.31e-22	0.544809	0.952	0.801	6.04e-18	Ex1		CRH	4.38e-10	0.920399	0.74	0.314	1.15e-05	In1a
	MAP3K5	1.17e-62	0.894878	0.566	0.13	2.66e-58	Astrocytes-1										TMEM255A	1.14e-06	0.534797	0.472	0.114	0.0258148	DaNs		CLU	9.31e-98	1.3144	0.915	0.791	2.43e-93	astrocyte		SIPA1L1	2.63e-22	0.476672	0.977	0.924	6.87e-18	Ex1		NR2F1	7.13e-10	0.457516	0.409	0.198	1.87e-05	In1a
	RP11-436K8.1	2.87e-62	0.597013	0.295	0.033	6.52e-58	Astrocytes-1										KCNQ3	1.39e-06	0.52729	0.667	0.683	0.0316034	DaNs		DTNA	1.54e-97	1.13607	0.96	0.792	4.03e-93	astrocyte		PRELID2	4.34e-22	0.28621	0.318	0.175	1.14e-17	Ex1		RBMS3-AS3	8.38e-10	0.449857	0.63	0.395	2.19e-05	In1a
	ZFP36L2	3.95e-62	0.460361	0.263	0.05	8.98e-58	Astrocytes-1										PSD3	1.41e-06	0.28008	0.736	0.667	0.0320838	DaNs		F11-AS1	3.27e-96	0.822556	0.389	0.058	8.55e-92	astrocyte		B3GAT1	4.34e-22	0.277895	0.333	0.209	1.14e-17	Ex1		WLS	9.16e-10	0.453351	0.614	0.296	2.4e-05	In1a
	ACOT11	6.65e-62	0.79856	0.417	0.08	1.51e-57	Astrocytes-1										EHBP1	1.5e-06	0.429887	0.708	0.683	0.034127	DaNs		TPCN1	3.41e-96	0.902694	0.538	0.204	8.91e-92	astrocyte		NDST3	4.6e-22	0.50421	0.846	0.654	1.2e-17	Ex1		ITGB8	9.82e-10	0.377016	0.307	0.059	2.57e-05	In1a
	FAM49A	7.02e-62	0.581685	0.316	0.073	1.6e-57	Astrocytes-1										MAP3K5	1.53e-06	0.334026	0.569	0.309	0.0347589	DaNs		HES1	9.5e-94	0.867942	0.314	0.022	2.48e-89	astrocyte		ITPR1	8.96e-22	0.406254	0.88	0.79	2.34e-17	Ex1		RP11-759A24.3	1.23e-09	0.543138	0.496	0.156	3.21e-05	In1a
	WLS	7.91e-62	0.698434	0.345	0.046	1.8e-57	Astrocytes-1										UNC13C	1.61e-06	0.443608	0.611	0.642	0.0366207	DaNs		PHGDH	1.2e-93	0.558295	0.286	0.035	3.14e-89	astrocyte		TYRO3	9.04e-22	0.303476	0.46	0.337	2.36e-17	Ex1		RBMS3-AS2	1.5e-09	0.361111	0.472	0.219	3.92e-05	In1a
	ABI1	8.44e-62	0.576393	0.455	0.138	1.92e-57	Astrocytes-1										ZFHX4-AS1	1.78e-06	0.44634	0.417	0.106	0.040562	DaNs		DOCK1	1.39e-93	0.942067	0.575	0.118	3.64e-89	astrocyte		PTH2R	1.26e-21	0.313107	0.342	0.221	3.3e-17	Ex1		CTD-2050N2.1	1.53e-09	0.555192	0.535	0.174	3.99e-05	In1a
	LINC01094	1.39e-61	1.2617	0.36	0.045	3.17e-57	Astrocytes-1										FRMD4B	1.82e-06	0.647663	0.681	0.48	0.0414195	DaNs		SPON1	1.08e-92	1.11524	0.555	0.139	2.84e-88	astrocyte		CA4	4.83e-21	0.297332	0.37	0.222	1.26e-16	Ex1		ZNF385D-AS2	1.64e-09	0.780341	0.567	0.185	4.29e-05	In1a
	BMPR1B	1.7e-61	0.662783	0.326	0.05	3.86e-57	Astrocytes-1										MIR181A1HG	1.93e-06	0.37917	0.556	0.333	0.0438651	DaNs		PAQR6	1.22e-91	0.546121	0.281	0.033	3.19e-87	astrocyte		CKMT2-AS1	5.36e-21	0.400236	0.642	0.468	1.4e-16	Ex1		UBE2QL1	1.83e-09	0.38011	0.315	0.14	4.79e-05	In1a
	WWC1	2.7e-61	0.752183	0.362	0.063	6.15e-57	Astrocytes-1										RP11-368L12.1	2.04e-06	0.809831	0.458	0.22	0.04649	DaNs		RFTN2	2.12e-91	0.863615	0.455	0.061	5.54e-87	astrocyte		EPB41L2	6.54e-21	0.414345	0.878	0.764	1.71e-16	Ex1		GABRG3	2.09e-09	0.414121	0.953	0.814	5.47e-05	In1a
	DNAH7	3.34e-61	0.651193	0.293	0.044	7.6e-57	Astrocytes-1										TUB	2.15e-06	0.419773	0.5	0.163	0.0487921	DaNs		RP11-156K13.1	2.2e-90	0.612543	0.284	0.033	5.74e-86	astrocyte		HHAT	7.02e-21	0.327321	0.333	0.226	1.84e-16	Ex1		ANKRD30BL	2.15e-09	0.464153	0.843	0.534	5.62e-05	In1a
	MACF1	3.42e-61	0.414439	0.79	0.588	7.77e-57	Astrocytes-1										SGCZ	3.23e-22	2.06119	0.715	0.181	7.35e-18	GABA neurons		LRP4-AS1	4.03e-90	1.2436	0.513	0.058	1.05e-85	astrocyte		VWA3A	1.52e-20	0.330784	0.446	0.312	3.97e-16	Ex1		L3MBTL4	2.8e-09	0.575955	0.693	0.384	7.31e-05	In1a
	ETNPPL	4.88e-61	0.958661	0.392	0.041	1.11e-56	Astrocytes-1										RYR2	1.04e-19	1.59749	0.846	0.444	2.36e-15	GABA neurons		PTGDS	4.69e-89	1.5041	0.894	0.221	1.23e-84	astrocyte		LINC01122	1.62e-20	0.467108	0.826	0.68	4.24e-16	Ex1		MAN1A1	2.87e-09	0.795739	0.528	0.144	7.5e-05	In1a
	LPP	5.22e-61	0.30505	0.659	0.388	1.19e-56	Astrocytes-1										KIAA1217	2.36e-16	1.57403	0.715	0.153	5.37e-12	GABA neurons		GNA14	5.41e-89	0.869913	0.518	0.172	1.42e-84	astrocyte		FAM153C	2.68e-20	0.396021	0.808	0.695	7e-16	Ex1		CHRM3	2.98e-09	0.584697	0.921	0.614	7.78e-05	In1a
	NFIA	5.52e-61	0.318019	0.758	0.532	1.26e-56	Astrocytes-1										OXR1	5.07e-16	1.19092	0.902	0.528	1.15e-11	GABA neurons		ZNRF3-AS1	1.63e-88	0.738523	0.317	0.055	4.26e-84	astrocyte		PRKCA-AS1	6.35e-20	0.415374	0.495	0.34	1.66e-15	Ex1		NPAS1	3.44e-09	0.338522	0.331	0.135	9.01e-05	In1a
	AKAP13	6.69e-61	0.780272	0.495	0.143	1.52e-56	Astrocytes-1										GABRA1	5.73e-16	1.09261	0.683	0.236	1.3e-11	GABA neurons		ENHO	1.69e-88	0.646423	0.317	0.047	4.43e-84	astrocyte		DOCK2	6.95e-20	0.33018	0.414	0.24	1.82e-15	Ex1		NFIB	4.87e-09	0.583561	0.874	0.492	0.000127	In1a
	TCF7L2	6.86e-61	0.573326	0.448	0.128	1.56e-56	Astrocytes-1										BRINP3	2.24e-15	1.28441	0.707	0.111	5.09e-11	GABA neurons		CRB1	5.48e-88	0.970222	0.595	0.198	1.43e-83	astrocyte		TANC2	9.37e-20	0.446247	0.951	0.868	2.45e-15	Ex1		ARHGAP21	7.2e-09	0.612348	0.748	0.45	0.000188	In1a
	RORA	7.69e-61	1.129	0.832	0.358	1.75e-56	Astrocytes-1										OPCML	1.13e-14	1.60914	0.902	0.5	2.58e-10	GABA neurons		PDGFRB	5.66e-88	0.924505	0.472	0.101	1.48e-83	astrocyte		CYP1B1-AS1	2.19e-19	0.309494	0.39	0.25	5.72e-15	Ex1		MACROD1	8.1e-09	0.256566	0.276	0.129	0.000212	In1a
	RGMA	8.93e-61	0.806392	0.358	0.052	2.03e-56	Astrocytes-1										PTPRT	4.05e-11	1.19314	0.553	0.125	9.22e-07	GABA neurons		GNA14-AS1	7.87e-88	1.11722	0.405	0.041	2.06e-83	astrocyte		RP11-579E24.2	2.22e-19	0.275685	0.382	0.268	5.81e-15	Ex1		KCNJ3	8.3e-09	0.384954	0.787	0.602	0.000217	In1a
	RREB1	1.9e-60	0.504836	0.274	0.038	4.32e-56	Astrocytes-1										GABRB2	4.92e-11	1.16773	0.707	0.306	1.12e-06	GABA neurons		FGFR3	8.43e-88	1.1295	0.53	0.036	2.2e-83	astrocyte		RP11-739G5.1	2.42e-19	0.321194	0.29	0.172	6.33e-15	Ex1		EEPD1	8.31e-09	0.43725	0.559	0.305	0.000217	In1a
	FADS2	2.3e-60	0.638986	0.341	0.07	5.24e-56	Astrocytes-1										ZFPM2	1.11e-10	1.6446	0.65	0.292	2.52e-06	GABA neurons		ZFHX4	3.14e-87	0.706696	0.372	0.052	8.2e-83	astrocyte		GRM1	3.97e-19	0.405138	0.679	0.545	1.04e-14	Ex1		PNOC	1.47e-08	0.468997	0.465	0.243	0.000386	In1a
	ZNF331	1.99e-59	0.942496	0.347	0.12	4.53e-55	Astrocytes-1										SYN3	1.85e-10	1.00184	0.748	0.278	4.21e-06	GABA neurons		SASH1	7.59e-87	1.07045	0.779	0.341	1.99e-82	astrocyte		DCLK2	5.33e-19	0.371178	0.706	0.611	1.39e-14	Ex1		CAMK2D	1.72e-08	0.585658	0.701	0.46	0.000449	In1a
	COLEC12	2.68e-59	0.551618	0.269	0.049	6.1e-55	Astrocytes-1										HTR2C	2.54e-10	1.47813	0.537	0.236	5.78e-06	GABA neurons		WIF1	3.21e-86	1.55804	0.573	0.088	8.38e-82	astrocyte		CHRM3-AS2	5.77e-19	0.378044	0.703	0.62	1.51e-14	Ex1		HIVEP1	2.02e-08	0.342084	0.449	0.206	0.000528	In1a
	FMN2	3.13e-59	1.09307	0.644	0.155	7.11e-55	Astrocytes-1										PCDH11X	3.32e-10	1.23237	0.634	0.278	7.55e-06	GABA neurons		FAM107A	3.44e-86	0.769429	0.432	0.096	9e-82	astrocyte		DAB1	1.25e-18	0.508801	0.954	0.774	3.26e-14	Ex1		MOB3B	2.4e-08	0.482806	0.528	0.32	0.000628	In1a
	JUN	3.64e-59	0.758839	0.404	0.076	8.27e-55	Astrocytes-1										TNIK	3.71e-10	0.943606	0.78	0.278	8.44e-06	GABA neurons		QKI	1.41e-85	1.2251	0.882	0.448	3.69e-81	astrocyte		CUX2	3.58e-18	0.530254	0.868	0.52	9.36e-14	Ex1		SYT17	2.69e-08	0.407147	0.472	0.235	0.000702	In1a
	ANKRD44	4.54e-59	0.334574	0.634	0.397	1.03e-54	Astrocytes-1										NDST3	4.32e-10	1.06936	0.569	0.069	9.83e-06	GABA neurons		TMEM241	2.5e-85	1.20457	0.781	0.566	6.54e-81	astrocyte		CHRM3	5.07e-18	0.485816	0.982	0.907	1.33e-13	Ex1		MGST2	3.22e-08	0.334857	0.346	0.176	0.000842	In1a
	ARHGEF10L	8.15e-59	0.60235	0.349	0.071	1.85e-54	Astrocytes-1										KCNQ5	9.13e-10	1.16037	0.545	0.236	2.08e-05	GABA neurons		MT2A	8.44e-84	1.62869	0.641	0.084	2.21e-79	astrocyte		PVT1	9.29e-18	0.298431	0.44	0.292	2.43e-13	Ex1		NECAB2	3.41e-08	0.329324	0.315	0.126	0.000891	In1a
	DNAJB1	1.19e-58	0.699448	0.398	0.126	2.71e-54	Astrocytes-1										POU6F2	3.36e-09	1.18652	0.48	0.083	7.63e-05	GABA neurons		NCKAP5	2.21e-83	1.18333	0.741	0.22	5.77e-79	astrocyte		BICC1	1.08e-17	0.314116	0.482	0.345	2.81e-13	Ex1		RP3-399L15.3	4.53e-08	0.406681	0.512	0.232	0.001185	In1a
	SH3GL2	1.21e-58	0.800758	0.33	0.057	2.76e-54	Astrocytes-1										CA10	3.44e-09	1.08927	0.626	0.153	7.82e-05	GABA neurons		NFIA	3.17e-83	1.38459	0.857	0.358	8.28e-79	astrocyte		BANP	2.72e-17	0.289002	0.487	0.374	7.12e-13	Ex1		DOCK10	4.77e-08	0.454384	0.843	0.547	0.001247	In1a
	KLF6	1.45e-58	0.639438	0.349	0.094	3.3e-54	Astrocytes-1										KCNIP1	3.81e-09	0.900129	0.512	0.083	8.66e-05	GABA neurons		CDH20	5.38e-83	1.44635	0.844	0.321	1.41e-78	astrocyte		PICK1	2.94e-17	0.284688	0.423	0.312	7.68e-13	Ex1		ARHGAP6	4.85e-08	0.372921	0.283	0.147	0.001268	In1a
	EYA2	2.04e-58	0.56471	0.31	0.058	4.63e-54	Astrocytes-1										KCNJ3	4.12e-09	0.929497	0.561	0.069	9.38e-05	GABA neurons		GRAMD1C	7.09e-83	1.02917	0.626	0.208	1.85e-78	astrocyte		MAP3K5	3.15e-17	0.435234	0.791	0.608	8.23e-13	Ex1		RALYL	6.45e-08	1.22299	0.89	0.406	0.001688	In1a
	SFXN5	2.81e-58	0.706556	0.436	0.122	6.39e-54	Astrocytes-1										ASIC2	1.29e-08	1.08467	0.593	0.292	0.00029411	GABA neurons		ACSS3	1.19e-82	0.785866	0.432	0.105	3.11e-78	astrocyte		FAM213A	6.31e-17	0.350866	0.602	0.463	1.65e-12	Ex1		ALK	6.56e-08	0.462075	0.583	0.545	0.001715	In1a
	37681	5.1e-58	0.793588	0.478	0.104	1.16e-53	Astrocytes-1										RP11-649G15.2	1.63e-08	0.813744	0.537	0.097	0.00037132	GABA neurons		GPRC5B	1.26e-82	0.863883	0.538	0.112	3.29e-78	astrocyte		LRFN2	8.05e-17	0.341119	0.675	0.577	2.1e-12	Ex1		CD59	6.67e-08	0.323567	0.457	0.328	0.001743	In1a
	GAN	5.62e-58	0.619488	0.377	0.103	1.28e-53	Astrocytes-1										NXPH1	2.48e-08	1.09281	0.577	0.208	0.00056347	GABA neurons		PSD2	1.43e-82	0.702855	0.354	0.059	3.74e-78	astrocyte		ROBO1	1.02e-16	0.558735	0.832	0.607	2.67e-12	Ex1		ENTPD3	6.88e-08	0.325022	0.732	0.558	0.001799	In1a
	NKAIN4	5.71e-58	0.436795	0.274	0.049	1.3e-53	Astrocytes-1										FAM19A1	2.59e-08	1.26575	0.602	0.208	0.00058793	GABA neurons		PMP22	5.29e-82	0.756533	0.452	0.076	1.38e-77	astrocyte		TIMP3	2.54e-16	0.407951	0.769	0.617	6.64e-12	Ex1		KCNQ1	7.29e-08	0.373943	0.598	0.363	0.001907	In1a
	CPVL	6.36e-58	0.603984	0.251	0.038	1.45e-53	Astrocytes-1										GUCY1A2	2.78e-08	0.934866	0.602	0.167	0.00063234	GABA neurons		MMD2	5.9e-82	0.8641	0.543	0.137	1.54e-77	astrocyte		GALNT18	2.82e-16	0.348476	0.672	0.553	7.37e-12	Ex1		KCNQ1OT1	1.43e-07	0.37607	0.606	0.41	0.003734	In1a
	WDR61	7.44e-58	0.635217	0.442	0.226	1.69e-53	Astrocytes-1										CHRM2	4.2e-08	0.845913	0.455	0.042	0.00095499	GABA neurons		FGFR2	7.85e-81	1.05259	0.59	0.153	2.05e-76	astrocyte		PCSK6	3.25e-16	0.256744	0.331	0.206	8.49e-12	Ex1		SPHKAP	1.46e-07	0.56101	0.425	0.234	0.003812	In1a
	SPON1	7.71e-58	0.86921	0.415	0.059	1.75e-53	Astrocytes-1										CPNE4	4.56e-08	0.907257	0.602	0.333	0.00103598	GABA neurons		NTM	4.64e-80	1.14198	0.972	0.867	1.21e-75	astrocyte		ACAP3	5.01e-16	0.282343	0.355	0.248	1.31e-11	Ex1		EPHA5	1.52e-07	0.510153	0.575	0.355	0.003982	In1a
	REL	1.35e-57	0.678509	0.28	0.062	3.07e-53	Astrocytes-1										GAD2	5.04e-08	1.04415	0.439	0.028	0.00114613	GABA neurons		SLC1A3	2.46e-79	2.62822	0.827	0.111	6.42e-75	astrocyte		TRERF1	8.91e-16	0.358256	0.641	0.508	2.33e-11	Ex1		PLXNA2	1.78e-07	0.477636	0.512	0.251	0.004651	In1a
	NAV2	1.39e-57	0.575377	0.781	0.459	3.16e-53	Astrocytes-1										TIMP3	5.43e-08	0.734778	0.569	0.125	0.00123434	GABA neurons		MLC1	3.67e-79	0.55582	0.281	0.029	9.59e-75	astrocyte		UPP2	8.96e-16	0.337707	0.528	0.421	2.34e-11	Ex1		SYN3	2.2e-07	0.589192	0.85	0.569	0.005761	In1a
	DISC1	1.4e-57	0.468092	0.368	0.123	3.18e-53	Astrocytes-1										GRID2	5.72e-08	0.997899	0.959	0.653	0.00130058	GABA neurons		PARD3	4.48e-79	1.08475	0.714	0.248	1.17e-74	astrocyte		SNTB2	2.51e-15	0.306653	0.49	0.366	6.57e-11	Ex1		RP11-793A3.2	2.26e-07	0.406692	0.417	0.202	0.005896	In1a
	RNF19A	2.14e-57	0.621027	0.436	0.14	4.86e-53	Astrocytes-1										KCNH7	1.01e-07	0.932752	0.756	0.431	0.00230308	GABA neurons		ACOT11	5.05e-79	0.975103	0.608	0.212	1.32e-74	astrocyte		PPP4R4	4e-15	0.297982	0.393	0.275	1.04e-10	Ex1		KIAA1958	2.6e-07	0.31606	0.449	0.231	0.006805	In1a
	SRGAP1	4.37e-57	0.498451	0.549	0.226	9.94e-53	Astrocytes-1										SCN1A	1.14e-07	0.856876	0.805	0.347	0.00260115	GABA neurons		MERTK	2.81e-78	0.769548	0.43	0.097	7.34e-74	astrocyte		UNC5A	7.34e-15	0.270274	0.429	0.334	1.92e-10	Ex1		FBN2	2.68e-07	0.482791	0.315	0.106	0.007019	In1a
	DNAJA4	4.92e-57	0.71012	0.276	0.066	1.12e-52	Astrocytes-1										GABRG3	1.39e-07	0.9759	0.675	0.292	0.00315615	GABA neurons		CTC-498M16.4	1.13e-77	0.69995	0.349	0.078	2.95e-73	astrocyte		DIAPH2	1.16e-14	0.396691	0.834	0.72	3.03e-10	Ex1		CTB-107G13.1	3.05e-07	0.907025	0.394	0.085	0.007969	In1a
	ABCA1	6.39e-57	0.56596	0.427	0.127	1.45e-52	Astrocytes-1										RBFOX1	1.94e-07	1.14343	0.911	0.611	0.00440337	GABA neurons		FOXO1	5.57e-77	0.923851	0.48	0.079	1.46e-72	astrocyte		NPTXR	1.74e-14	0.271302	0.497	0.396	4.55e-10	Ex1		LRRC39	3.35e-07	0.276656	0.559	0.398	0.008757	In1a
	PLXDC2	1.06e-56	1.03051	0.838	0.313	2.4e-52	Astrocytes-1										SYN2	2.19e-07	0.698708	0.724	0.347	0.00497188	GABA neurons		AHCYL1	2.57e-76	0.807196	0.606	0.283	6.71e-72	astrocyte		PABPN1	1.91e-14	0.258091	0.353	0.269	4.98e-10	Ex1		LARGE	3.59e-07	0.344244	0.843	0.802	0.009382	In1a
	SRGAP2	1.38e-56	0.760898	0.547	0.204	3.14e-52	Astrocytes-1										MYO16	2.92e-07	0.759935	0.358	0.139	0.00664617	GABA neurons		RHOJ	7.36e-76	0.667973	0.352	0.066	1.92e-71	astrocyte		DLEU1	1.94e-14	0.280035	0.504	0.422	5.08e-10	Ex1		HIVEP3	3.73e-07	0.371286	0.835	0.716	0.009755	In1a
	BCL2	1.88e-56	0.52324	0.613	0.275	4.27e-52	Astrocytes-1										SAMD5	2.94e-07	0.733104	0.496	0.167	0.00667824	GABA neurons		TUBB2B	2.3e-75	1.25588	0.595	0.17	6.02e-71	astrocyte		NCOR2	2.86e-14	0.261916	0.491	0.394	7.47e-10	Ex1		FGF14	3.73e-07	0.328179	1	0.994	0.009762	In1a
	RFX3	2.13e-56	0.500516	0.57	0.244	4.85e-52	Astrocytes-1										CDH18	3.64e-07	1.27018	0.862	0.569	0.00827888	GABA neurons		PPP1R3C	1.2e-74	0.683498	0.274	0.031	3.13e-70	astrocyte		TMOD1	4.7e-14	0.272245	0.462	0.333	1.23e-09	Ex1		TIMP3	4.04e-07	0.516409	0.685	0.385	0.010564	In1a
	SSBP2	2.2e-56	0.399281	0.693	0.411	5.01e-52	Astrocytes-1										THSD7B	5.46e-07	0.823577	0.301	0.069	0.0124106	GABA neurons		PHF21B	1.77e-73	0.678924	0.359	0.079	4.62e-69	astrocyte		PCDH11Y	4.8e-14	0.366734	0.345	0.315	1.26e-09	Ex1		CHRM2	4.11e-07	0.490219	0.339	0.137	0.010742	In1a
	LINC00461	3.58e-56	0.641342	0.448	0.121	8.14e-52	Astrocytes-1										GRM7	5.53e-07	0.943211	0.854	0.569	0.0125752	GABA neurons		MEGF10	3.54e-73	0.766595	0.402	0.064	9.27e-69	astrocyte		PPFIA2	1.09e-13	0.384576	0.98	0.965	2.85e-09	Ex1		KCNIP1	4.35e-07	0.34434	0.701	0.437	0.011371	In1a
	PCSK5	4.32e-56	0.609377	0.341	0.076	9.82e-52	Astrocytes-1										EPHB1	7.88e-07	0.752675	0.683	0.389	0.0179066	GABA neurons		DDIT4	1.4e-71	1.1103	0.49	0.109	3.66e-67	astrocyte		LINC01197	2.09e-13	0.336372	0.412	0.255	5.46e-09	Ex1		FSTL5	4.49e-07	0.496299	0.898	0.55	0.011741	In1a
	ADRBK2	6.18e-56	0.563352	0.39	0.113	1.41e-51	Astrocytes-1										NTNG1	9.04e-07	1.02757	0.569	0.264	0.0205586	GABA neurons		ZHX2	3.6e-71	0.870789	0.558	0.157	9.41e-67	astrocyte		KIF26B	3.86e-13	0.292647	0.445	0.346	1.01e-08	Ex1		SNCA	4.82e-07	0.675086	0.669	0.259	0.012597	In1a
	RUNX1	1.71e-55	0.6573	0.459	0.157	3.88e-51	Astrocytes-1										FAM19A2	9.73e-07	1.17564	0.732	0.417	0.022114	GABA neurons		NPL	6.26e-71	0.926434	0.472	0.098	1.64e-66	astrocyte		GPC6	4.61e-13	0.387231	0.752	0.729	1.21e-08	Ex1		C12orf40	4.92e-07	0.29489	0.441	0.309	0.012851	In1a
	CSGALNACT1	3.86e-55	0.777341	0.535	0.118	8.77e-51	Astrocytes-1										MAST4	1.33e-06	0.494356	0.602	0.222	0.0301338	GABA neurons		SMOX	4.06e-70	0.558378	0.266	0.047	1.06e-65	astrocyte		DDRGK1	4.63e-13	0.303349	0.598	0.49	1.21e-08	Ex1		TLE2	5.49e-07	0.26667	0.339	0.164	0.014352	In1a
	KNDC1	5.18e-55	0.690803	0.333	0.054	1.18e-50	Astrocytes-1										MAN1A1	1.38e-06	0.658273	0.423	0.194	0.031349	GABA neurons		RP11-436K8.1	2.54e-69	0.63458	0.274	0.032	6.64e-65	astrocyte		PILRB	4.64e-13	0.262772	0.428	0.34	1.21e-08	Ex1		AFF3	6.43e-07	0.395607	0.811	0.711	0.016809	In1a
	PARD3	1.12e-54	0.793783	0.587	0.188	2.54e-50	Astrocytes-1										ARPP21	1.47e-06	0.885298	0.463	0.236	0.0334157	GABA neurons		CADM1	2.15e-68	0.996779	0.952	0.777	5.63e-64	astrocyte		TMEM178B	9.4e-13	0.428597	0.942	0.876	2.46e-08	Ex1		NR2F2	6.44e-07	0.329612	0.291	0.092	0.016846	In1a
	TAOK3	1.37e-54	0.329795	0.59	0.367	3.11e-50	Astrocytes-1										DIRAS3	1.5e-06	0.699814	0.26	0.056	0.0341147	GABA neurons		PHLPP1	3.48e-67	0.955361	0.774	0.435	9.1e-63	astrocyte		CDK19	9.87e-13	0.288693	0.556	0.459	2.58e-08	Ex1		RAB3C	7.39e-07	0.329577	0.827	0.659	0.019317	In1a
	CAMK2G	1.99e-54	1.06514	0.566	0.118	4.52e-50	Astrocytes-1										CHRM3	1.51e-06	0.765172	0.52	0.167	0.0342854	GABA neurons		LINC00299	4.38e-67	0.863713	0.48	0.129	1.14e-62	astrocyte		RP13-143G15.4	1.7e-12	0.38924	0.527	0.377	4.43e-08	Ex1		KCND3	7.8e-07	0.369232	0.622	0.428	0.02039	In1a
	MEF2C-AS1	2.77e-54	0.508859	0.295	0.056	6.3e-50	Astrocytes-1										UNC5D	1.6e-06	0.987367	0.667	0.306	0.0362748	GABA neurons		ANKDD1A	1.84e-66	0.734614	0.505	0.196	4.81e-62	astrocyte		MPP6	4.26e-12	0.297361	0.517	0.412	1.11e-07	Ex1		DPP6	8.51e-07	0.441218	0.984	0.851	0.022262	In1a
	CTNND2	3.35e-54	0.742856	0.817	0.441	7.62e-50	Astrocytes-1										GAD1	2.17e-06	0.72507	0.301	0.028	0.0492414	GABA neurons		DAAM2	2.14e-66	0.809425	0.422	0.062	5.59e-62	astrocyte		FAM153B	4.31e-12	0.359174	0.929	0.903	1.13e-07	Ex1		SVEP1	8.78e-07	0.348183	0.417	0.179	0.022955	In1a
	FGD4	4.8e-54	0.463987	0.535	0.291	1.09e-49	Astrocytes-1																		PBXIP1	2.56e-66	0.570743	0.259	0.04	6.68e-62	astrocyte		CTDSPL	6.49e-12	0.366967	0.742	0.641	1.7e-07	Ex1		40603	9.03e-07	0.391696	0.409	0.248	0.023611	In1a
	BMP2K	5.15e-54	0.648544	0.495	0.152	1.17e-49	Astrocytes-1																		RP11-561I11.4	5.09e-66	0.836169	0.402	0.078	1.33e-61	astrocyte		CAMK2N1	7e-12	0.394011	0.531	0.445	1.83e-07	Ex1		GABRA1	9.32e-07	0.383984	0.787	0.643	0.024361	In1a
	ADCY2	7.92e-54	1.13939	0.611	0.126	1.8e-49	Astrocytes-1																		APCDD1	1.99e-65	0.545307	0.261	0.022	5.19e-61	astrocyte		IPO5	1.03e-11	0.250728	0.446	0.352	2.69e-07	Ex1		PDE4B	9.4e-07	0.569061	0.811	0.466	0.024575	In1a
	GRAMD1B	9.18e-54	0.538669	0.305	0.067	2.09e-49	Astrocytes-1																		RP11-75C23.1	2.66e-65	0.626973	0.269	0.043	6.94e-61	astrocyte		TMTC1	1.13e-11	0.375861	0.517	0.365	2.97e-07	Ex1		MT-CO1	1.04e-06	0.533284	0.819	0.757	0.027143	In1a
	INPP5D	9.66e-54	0.720061	0.44	0.08	2.2e-49	Astrocytes-1																		CDC14A	4.12e-65	0.596488	0.291	0.043	1.08e-60	astrocyte		HYDIN	1.27e-11	0.293822	0.668	0.59	3.33e-07	Ex1		ELFN2	1.09e-06	0.264398	0.268	0.126	0.028549	In1a
	MTSS1L	1.79e-53	0.51759	0.364	0.094	4.06e-49	Astrocytes-1																		ARHGEF26	7.7e-65	0.748967	0.47	0.145	2.01e-60	astrocyte		AC018816.3	1.31e-11	0.312789	0.598	0.511	3.43e-07	Ex1		PLCB1	1.42e-06	0.382207	1	0.962	0.037178	In1a
	RP11-776H12.1	3.73e-53	0.580555	0.263	0.036	8.48e-49	Astrocytes-1																		ALDH1A1	7.57e-64	0.865697	0.362	0.071	1.98e-59	astrocyte		SORBS2	2.74e-11	0.407172	0.96	0.851	7.18e-07	Ex1		CHST11	1.58e-06	0.446922	0.63	0.395	0.041297	In1a
	PSD2	3.85e-53	0.571212	0.322	0.068	8.76e-49	Astrocytes-1																		RP11-436D23.1	3.47e-63	1.32071	0.819	0.456	9.07e-59	astrocyte		LONRF2	3.3e-11	0.311164	0.673	0.576	8.62e-07	Ex1		PLPPR1	1.59e-06	0.432608	0.512	0.332	0.041652	In1a
	MED13L	3.97e-53	0.269286	0.646	0.412	9.02e-49	Astrocytes-1																		ANGPTL4	4.31e-63	0.629395	0.251	0.024	1.13e-58	astrocyte		SHISA9	5.44e-11	0.349569	0.895	0.842	1.42e-06	Ex1		DCC	1.78e-06	0.586557	0.756	0.446	0.046621	In1a
	LDLRAD4	4.82e-53	0.46224	0.768	0.472	1.09e-48	Astrocytes-1																		PLEKHB1	6.3e-63	0.523326	0.281	0.048	1.65e-58	astrocyte		GRIN1	8.94e-11	0.385485	0.651	0.578	2.34e-06	Ex1		MGAT5	1.81e-06	0.394087	0.551	0.357	0.047421	In1a
	RP11-444D3.1	5.29e-53	0.547139	0.4	0.11	1.2e-48	Astrocytes-1																		CAMK2G	8.32e-63	0.92847	0.827	0.606	2.17e-58	astrocyte		LINC01572	1.44e-10	0.372144	0.439	0.274	3.77e-06	Ex1		KIAA1211	1.87e-06	0.260474	0.732	0.562	0.048954	In1a
	PDGFRB	6.44e-53	0.549559	0.263	0.04	1.46e-48	Astrocytes-1																		NOTCH2	1.27e-62	0.583147	0.319	0.065	3.31e-58	astrocyte		CDH13	1.91e-10	0.470911	0.857	0.651	5e-06	Ex1		DACH2	3.34e-72	1.0879	0.471	0.136	8.74e-68	In1b
	PPP1R15A	7.64e-53	0.906367	0.31	0.042	1.74e-48	Astrocytes-1																		AC012593.1	3.06e-62	0.79826	0.394	0.064	8.01e-58	astrocyte		INTS10	2.12e-10	0.295652	0.631	0.566	5.56e-06	Ex1		THSD7B	3.29e-71	1.80342	0.782	0.208	8.61e-67	In1b
	SAMSN1	1.16e-52	0.774472	0.316	0.051	2.64e-48	Astrocytes-1																		GLUD1	1.37e-61	0.764601	0.505	0.197	3.59e-57	astrocyte		CYP46A1	2.85e-10	0.263691	0.5	0.406	7.44e-06	Ex1		PLD5	3.49e-31	0.871271	0.937	0.624	9.13e-27	In1b
	UST	1.72e-52	0.663637	0.457	0.116	3.91e-48	Astrocytes-1																		MYO10	2.16e-61	0.789999	0.505	0.183	5.65e-57	astrocyte		PRKCB	3.14e-10	0.389213	0.981	0.971	8.22e-06	Ex1		CHSY3	2.07e-28	0.991894	0.845	0.493	5.41e-24	In1b
	REV3L	2.42e-52	0.537861	0.636	0.338	5.49e-48	Astrocytes-1																		CACHD1	3.7e-61	0.782458	0.51	0.172	9.67e-57	astrocyte		CTC-552D5.1	3.2e-10	0.3336	0.507	0.345	8.37e-06	Ex1		SEMA3C	7.75e-28	0.686667	0.291	0.045	2.03e-23	In1b
	AC002429.5	2.74e-52	0.614507	0.293	0.055	6.24e-48	Astrocytes-1																		FBXL7	3.8e-61	1.53973	0.812	0.2	9.93e-57	astrocyte		EPHB1	3.35e-10	0.272059	0.594	0.524	8.75e-06	Ex1		SCG2	1.14e-26	0.95576	0.85	0.536	2.99e-22	In1b
	LHFP	2.78e-52	0.699992	0.537	0.197	6.31e-48	Astrocytes-1																		ATP1B2	3.86e-61	0.720496	0.442	0.099	1.01e-56	astrocyte		PTK2B	4.01e-10	0.367015	0.658	0.532	1.05e-05	Ex1		PEX5L	1.45e-26	1.0655	0.874	0.588	3.78e-22	In1b
	RP11-417F21.1	4.11e-52	0.561601	0.44	0.178	9.34e-48	Astrocytes-1																		MBP	7.94e-61	0.952037	0.467	0.421	2.08e-56	astrocyte		MAST3	1.28e-09	0.261078	0.507	0.436	3.34e-05	Ex1		MIR99AHG	1.93e-25	0.894548	0.981	0.735	5.05e-21	In1b
	NR2F1-AS1	6.99e-52	0.701929	0.337	0.049	1.59e-47	Astrocytes-1																		FNBP1	4.95e-60	0.752413	0.741	0.469	1.29e-55	astrocyte		PRKDC	1.47e-09	0.259941	0.609	0.557	3.85e-05	Ex1		NCAM2	1.06e-23	1.14948	0.985	0.606	2.78e-19	In1b
	ANTXR1	7.26e-52	0.554274	0.314	0.064	1.65e-47	Astrocytes-1																		PMP2	5.1e-60	0.570104	0.274	0.027	1.33e-55	astrocyte		PCDH7	1.62e-09	0.43073	0.972	0.847	4.23e-05	Ex1		NR2F2-AS1	3.1e-23	0.963417	0.772	0.235	8.1e-19	In1b
	RP1-34H18.1	9.93e-52	0.669744	0.341	0.064	2.26e-47	Astrocytes-1																		WWOX	9.12e-60	0.933365	0.93	0.764	2.38e-55	astrocyte		GNG2	1.74e-09	0.316108	0.47	0.311	4.54e-05	Ex1		ADAMTSL1	5.66e-23	0.617892	0.282	0.068	1.48e-18	In1b
	CD44	1.11e-51	0.872344	0.326	0.055	2.53e-47	Astrocytes-1																		DOCK5	1.15e-59	0.798595	0.452	0.101	3.01e-55	astrocyte		PNCK	2.26e-09	0.278641	0.609	0.53	5.91e-05	Ex1		PTGFR	7.5e-23	0.50951	0.286	0.048	1.96e-18	In1b
	CREM	2.54e-51	0.592287	0.362	0.126	5.77e-47	Astrocytes-1																		ENTPD1-AS1	1.49e-59	0.881746	0.711	0.395	3.88e-55	astrocyte		NFAT5	2.42e-09	0.338137	0.849	0.794	6.34e-05	Ex1		PLPPR1	1.74e-22	0.694319	0.617	0.318	4.54e-18	In1b
	USP53	2.96e-51	0.472075	0.394	0.128	6.74e-47	Astrocytes-1																		TNS3	1.31e-58	0.614923	0.364	0.079	3.41e-54	astrocyte		CELF5	3.59e-09	0.294765	0.787	0.723	9.37e-05	Ex1		RGS12	2.33e-21	0.941171	0.981	0.496	6.09e-17	In1b
	PTGES3	2.99e-51	0.402447	0.514	0.292	6.8e-47	Astrocytes-1																		MAML2	2.72e-58	1.24235	0.766	0.25	7.11e-54	astrocyte		DPP6	6.55e-09	0.359726	0.974	0.953	0.000171	Ex1		CXCL14	6.15e-21	1.75674	0.956	0.362	1.61e-16	In1b
	FIGN	3.21e-51	0.464349	0.442	0.158	7.29e-47	Astrocytes-1																		EYA1	7e-58	0.531394	0.251	0.029	1.83e-53	astrocyte		CAMKV	7.34e-09	0.259549	0.631	0.559	0.000192	Ex1		ARHGAP18	3.04e-20	0.697775	0.398	0.078	7.94e-16	In1b
	MT1E	4.63e-51	0.868638	0.438	0.09	1.05e-46	Astrocytes-1																		RP11-317N12.1	7.5e-58	0.718462	0.359	0.101	1.96e-53	astrocyte		MAN1C1	7.52e-09	0.252111	0.489	0.374	0.000196	Ex1		PROX1	1.44e-19	0.666125	0.539	0.182	3.76e-15	In1b
	STK4	5.9e-51	0.447758	0.389	0.156	1.34e-46	Astrocytes-1																		CKB	1.28e-57	0.67032	0.952	0.865	3.36e-53	astrocyte		CTNNAL1	1.32e-08	0.307989	0.566	0.447	0.000346	Ex1		GRIK2	6.76e-19	0.763228	0.99	0.886	1.77e-14	In1b
	ITPKB	6.33e-51	0.504422	0.581	0.277	1.44e-46	Astrocytes-1																		GSN	1.57e-57	0.746557	0.485	0.145	4.1e-53	astrocyte		VGLL4	1.92e-08	0.281202	0.679	0.611	0.000502	Ex1		COL21A1	1.53e-18	0.764021	0.549	0.214	4e-14	In1b
	LRP1	7.92e-51	0.615226	0.442	0.107	1.8e-46	Astrocytes-1																		HSPA2	3.16e-57	0.595056	0.289	0.035	8.27e-53	astrocyte		SYNJ2	2.01e-08	0.279836	0.56	0.439	0.000525	Ex1		MEGF11	9.96e-18	0.661584	0.447	0.17	2.6e-13	In1b
	RYR3	8.39e-51	1.2922	0.646	0.141	1.91e-46	Astrocytes-1																		APC	3.31e-57	0.795308	0.771	0.506	8.65e-53	astrocyte		NGEF	2.17e-08	0.291291	0.597	0.501	0.000568	Ex1		FAM133A	1.28e-17	0.430854	0.267	0.108	3.33e-13	In1b
	ABHD3	9.01e-51	0.605845	0.322	0.077	2.05e-46	Astrocytes-1																		ARHGEF4	4.23e-57	0.760635	0.724	0.462	1.11e-52	astrocyte		CRIP2	2.35e-08	0.269774	0.522	0.427	0.000615	Ex1		FAT4	2.4e-17	0.408192	0.252	0.07	6.29e-13	In1b
	NHSL1	9.9e-51	0.69943	0.476	0.095	2.25e-46	Astrocytes-1																		BMP7	1.35e-56	0.540561	0.269	0.046	3.52e-52	astrocyte		EFR3B	3.2e-08	0.275796	0.593	0.502	0.000836	Ex1		ZBTB20	3.66e-17	0.920587	0.626	0.431	9.58e-13	In1b
	C2orf72	1.16e-50	0.438884	0.267	0.061	2.65e-46	Astrocytes-1																		RYR3	1.84e-56	1.1336	0.804	0.407	4.82e-52	astrocyte		IL1RAPL1	3.2e-08	0.413487	0.992	0.966	0.000837	Ex1		PEG10	4.37e-17	0.487063	0.33	0.126	1.14e-12	In1b
	RAPGEF1	1.29e-50	0.690263	0.415	0.125	2.94e-46	Astrocytes-1																		CBR1	3.85e-56	0.588513	0.422	0.152	1.01e-51	astrocyte		RP11-191L9.4	3.68e-08	0.376809	0.751	0.578	0.000962	Ex1		NR2F2	5.81e-17	0.548981	0.345	0.081	1.52e-12	In1b
	ARHGAP26	1.34e-50	0.806554	0.663	0.21	3.05e-46	Astrocytes-1																		FTL	8.74e-56	0.953357	0.925	0.773	2.29e-51	astrocyte		PTPRO	4.84e-08	0.363781	0.782	0.655	0.001265	Ex1		ADRA1A	7.58e-17	0.651515	0.636	0.293	1.98e-12	In1b
	GLIS3	1.61e-50	1.09198	0.524	0.094	3.67e-46	Astrocytes-1																		AMER2	1.28e-55	0.616768	0.382	0.124	3.34e-51	astrocyte		AC037445.1	5.4e-08	0.307141	0.678	0.598	0.001411	Ex1		FSTL5	1.14e-15	0.816778	0.816	0.546	2.99e-11	In1b
	OLR1	1.63e-50	1.63457	0.47	0.074	3.7e-46	Astrocytes-1																		TTYH2	1.47e-55	0.521978	0.294	0.044	3.85e-51	astrocyte		ARPP19	6e-08	0.37259	0.902	0.834	0.001569	Ex1		NETO2	3.46e-15	0.67309	0.578	0.385	9.03e-11	In1b
	ATP8B4	1.84e-50	0.536848	0.324	0.066	4.18e-46	Astrocytes-1																		FAM196A	2.1e-55	0.673247	0.344	0.065	5.5e-51	astrocyte		XIST	8.61e-08	0.510299	0.317	0.3	0.002251	Ex1		INPP4B	6.54e-15	0.777183	0.845	0.73	1.71e-10	In1b
	FAM189A2	2.09e-50	0.798079	0.379	0.049	4.75e-46	Astrocytes-1																		IQCK	2.5e-55	0.675388	0.626	0.359	6.54e-51	astrocyte		DSCAML1	1.09e-07	0.347695	0.604	0.452	0.002847	Ex1		KMO	8.43e-15	0.821789	0.519	0.131	2.21e-10	In1b
	GFAP	2.4e-50	1.70173	0.71	0.14	5.46e-46	Astrocytes-1																		ADGRA3	6.16e-55	0.512799	0.324	0.079	1.61e-50	astrocyte		ACTN4	1.32e-07	0.252256	0.507	0.415	0.00344	Ex1		GALNT13	9.72e-15	0.67961	0.704	0.521	2.54e-10	In1b
	SLC25A18	3.81e-50	0.797831	0.417	0.084	8.66e-46	Astrocytes-1																		ADD3	1.56e-54	0.810345	0.721	0.408	4.08e-50	astrocyte		ZFPM2	1.68e-07	0.322434	0.845	0.788	0.004401	Ex1		EPHA7	1.36e-14	0.517446	0.5	0.296	3.55e-10	In1b
	APC2	4.77e-50	0.456863	0.35	0.116	1.09e-45	Astrocytes-1																		S100B	3.49e-54	0.761513	0.374	0.053	9.12e-50	astrocyte		PIP5K1B	2.08e-07	0.274467	0.449	0.341	0.005446	Ex1		CTD-2378E21.1	1.69e-14	0.647552	0.262	0.05	4.41e-10	In1b
	ITM2C	5.04e-50	0.704947	0.49	0.128	1.15e-45	Astrocytes-1																		RORA	2.27e-53	0.910912	0.96	0.922	5.95e-49	astrocyte		PDE7B	4.07e-07	0.348534	0.616	0.468	0.010647	Ex1		CHRNA7	1.77e-14	0.746496	0.5	0.163	4.62e-10	In1b
	GLUD1	5.39e-50	0.490327	0.402	0.133	1.22e-45	Astrocytes-1																		SLC3A2	2.51e-53	0.807277	0.611	0.29	6.55e-49	astrocyte		ECHDC2	4.72e-07	0.262601	0.437	0.358	0.012331	Ex1		SYT10	2.26e-14	0.579551	0.291	0.087	5.91e-10	In1b
	ECE1	5.45e-50	0.509343	0.272	0.073	1.24e-45	Astrocytes-1																		RP11-776H12.1	3.78e-53	0.730847	0.377	0.091	9.87e-49	astrocyte		MGEA5	4.88e-07	0.285887	0.762	0.707	0.012768	Ex1		LRRN3	3.03e-14	0.525225	0.408	0.193	7.91e-10	In1b
	ITGA7	1.05e-49	0.523178	0.278	0.041	2.38e-45	Astrocytes-1																		ZHX3	5e-53	0.718621	0.701	0.47	1.31e-48	astrocyte		GAREM1	6.92e-07	0.329385	0.663	0.523	0.018105	Ex1		DLX6-AS1	5.4e-14	0.548841	0.782	0.629	1.41e-09	In1b
	MAT2A	1.14e-49	0.509954	0.52	0.24	2.6e-45	Astrocytes-1																		TRPS1	9.7e-53	0.99321	0.731	0.366	2.54e-48	astrocyte		ARFGEF3	1.19e-06	0.327284	0.765	0.689	0.031069	Ex1		RP11-197K3.1	6.17e-14	0.514327	0.306	0.1	1.61e-09	In1b
	NPAS2	1.19e-49	0.700289	0.354	0.073	2.7e-45	Astrocytes-1																		C17orf100	1.38e-52	0.638181	0.294	0.09	3.62e-48	astrocyte		MLIP	1.5e-06	0.279065	0.816	0.742	0.039343	Ex1		37681	6.5e-14	0.617888	0.432	0.16	1.7e-09	In1b
	LINC-PINT	1.66e-49	0.411409	0.754	0.529	3.77e-45	Astrocytes-1																		SH3PXD2B	1.63e-52	0.613835	0.392	0.114	4.26e-48	astrocyte		COL5A2	0	1.20941	0.779	0.162	0	Ex2		GRM7	1.05e-13	0.756438	0.893	0.69	2.75e-09	In1b
	KCNN3	2.33e-49	0.917916	0.442	0.076	5.29e-45	Astrocytes-1																		PAQR8	2.43e-52	0.657432	0.515	0.216	6.36e-48	astrocyte		AJ006998.2	0	1.10004	0.804	0.239	0	Ex2		THRB	2.19e-13	0.618858	0.913	0.746	5.72e-09	In1b
	SPARCL1	2.46e-49	1.19352	0.556	0.127	5.59e-45	Astrocytes-1																		SLC15A2	3.61e-52	0.588289	0.317	0.084	9.45e-48	astrocyte		LAMA2	0	1.08427	0.789	0.228	0	Ex2		HMP19	2.3e-13	0.488317	0.752	0.609	6.01e-09	In1b
	CTNNA2	3.05e-49	1.19315	0.823	0.281	6.94e-45	Astrocytes-1																		TCF7L2	4.14e-52	0.77742	0.57	0.25	1.08e-47	astrocyte		GLIS3	0	0.963316	0.824	0.226	0	Ex2		LINC01103	3.17e-13	0.560981	0.466	0.207	8.29e-09	In1b
	CRB1	3.05e-49	0.546337	0.362	0.141	6.94e-45	Astrocytes-1																		RP11-217L21.1	1.28e-51	0.886683	0.475	0.136	3.35e-47	astrocyte		NTNG1	0	0.874663	0.847	0.283	0	Ex2		NAP1L3	4.21e-13	0.414508	0.505	0.397	1.1e-08	In1b
	ECHDC2	7.23e-49	0.759447	0.455	0.108	1.64e-44	Astrocytes-1																		MACF1	1.44e-51	0.746946	0.952	0.871	3.76e-47	astrocyte		CUX2	0	0.698027	0.951	0.432	0	Ex2		NBEA	4.87e-13	0.59739	0.947	0.907	1.27e-08	In1b
	MEF2C	7.67e-49	1.21185	0.602	0.13	1.74e-44	Astrocytes-1																		RP11-197K3.1	2.85e-51	0.836488	0.372	0.08	7.44e-47	astrocyte		PTPRK	0	0.697828	0.978	0.751	0	Ex2		CHRM3	7.1e-13	0.759213	0.937	0.604	1.86e-08	In1b
	ABLIM1	8.19e-49	0.766983	0.509	0.14	1.86e-44	Astrocytes-1																		ADGRG1	8.83e-51	0.572177	0.354	0.081	2.31e-46	astrocyte		CA10	0	0.66556	0.925	0.524	0	Ex2		MIR325HG	8.2e-13	0.570413	0.66	0.439	2.14e-08	In1b
	RNF219-AS1	8.3e-49	1.56805	0.642	0.082	1.89e-44	Astrocytes-1																		PSAT1	1.82e-50	0.55705	0.327	0.086	4.77e-46	astrocyte		RFX3	0	0.569672	0.935	0.628	0	Ex2		SRGAP1	1.76e-12	0.57781	0.437	0.193	4.61e-08	In1b
	IRS2	9.33e-49	0.476152	0.31	0.101	2.12e-44	Astrocytes-1																		PPP1R9A	2.3e-50	0.95481	0.791	0.653	6.01e-46	astrocyte		HDAC9	0	0.492705	0.962	0.733	0	Ex2		AC108142.1	2.44e-12	0.629798	0.505	0.392	6.37e-08	In1b
	HIF1A-AS2	9.8e-49	0.760598	0.305	0.073	2.23e-44	Astrocytes-1																		METTL7A	4.91e-50	0.593426	0.329	0.078	1.28e-45	astrocyte		UNC5D	0	0.478584	0.977	0.859	0	Ex2		HLA-C	2.53e-12	0.472167	0.33	0.124	6.62e-08	In1b
	HIF3A	1.38e-48	0.993751	0.474	0.083	3.15e-44	Astrocytes-1																		RGMA	8.87e-50	0.674363	0.369	0.106	2.32e-45	astrocyte		IQCJ-SCHIP1	0	0.39342	0.996	0.967	0	Ex2		CALB2	2.8e-12	0.672849	0.515	0.183	7.31e-08	In1b
	HERPUD1	1.61e-48	0.723899	0.469	0.161	3.65e-44	Astrocytes-1																		EMID1	1.6e-49	0.600082	0.322	0.083	4.19e-45	astrocyte		CNTNAP2	0	0.325118	0.999	0.997	0	Ex2		ROBO1	2.85e-12	0.671957	0.869	0.745	7.45e-08	In1b
	MGST1	1.62e-48	1.0161	0.455	0.073	3.69e-44	Astrocytes-1																		PDLIM5	2.65e-49	0.693246	0.364	0.075	6.92e-45	astrocyte		ADGRB3	1.5e-302	0.255304	0.998	0.999	3.8e-298	Ex2		RP11-759A24.3	3.79e-12	0.568815	0.432	0.151	9.91e-08	In1b
	ACACB	1.76e-48	0.468934	0.354	0.105	3.99e-44	Astrocytes-1																		SYCP3	5.48e-49	0.729384	0.334	0.131	1.43e-44	astrocyte		MAGI2	2e-297	0.300026	0.997	0.991	5.4e-293	Ex2		CNTN4	4.26e-12	0.595033	0.917	0.841	1.11e-07	In1b
	KIAA1671	2.98e-48	0.454452	0.282	0.066	6.77e-44	Astrocytes-1																		CNP	6.95e-49	0.686429	0.405	0.155	1.82e-44	astrocyte		CACNA2D3	2.8e-273	0.351546	0.992	0.893	7.4e-269	Ex2		L3MBTL4	4.27e-12	0.699494	0.762	0.37	1.12e-07	In1b
	PRKAG2	3.9e-48	0.849172	0.383	0.089	8.87e-44	Astrocytes-1																		RASSF4	1.17e-48	0.568716	0.399	0.153	3.05e-44	astrocyte		SGCD	4.6e-265	0.54982	0.888	0.574	1.2e-260	Ex2		LINC01197	5.69e-12	0.505624	0.369	0.152	1.49e-07	In1b
	PDLIM5	1.04e-47	0.419664	0.356	0.107	2.37e-43	Astrocytes-1																		ZNF423	2.99e-48	0.544642	0.319	0.088	7.81e-44	astrocyte		LPP	2.3e-261	0.503184	0.762	0.372	6e-257	Ex2		C8orf34	1.52e-11	0.568319	0.791	0.615	3.97e-07	In1b
	OSBPL11	2.21e-47	0.539239	0.33	0.073	5.03e-43	Astrocytes-1																		RP11-679C8.2	8.26e-48	0.708968	0.492	0.184	2.16e-43	astrocyte		HS6ST3	4.8e-258	0.526657	0.994	0.769	1.2e-253	Ex2		ANKFN1	1.72e-11	0.538454	0.379	0.166	4.51e-07	In1b
	FCHSD2	2.45e-47	0.477278	0.61	0.29	5.58e-43	Astrocytes-1																		PLXNB1	4.39e-47	0.447786	0.289	0.045	1.15e-42	astrocyte		TMEM132D	7.7e-257	0.466068	0.976	0.795	2e-252	Ex2		SLC24A3	2.06e-11	0.48763	0.636	0.518	5.39e-07	In1b
	B4GALNT4	2.71e-47	0.464807	0.31	0.075	6.16e-43	Astrocytes-1																		KCNN3	1.16e-46	0.672671	0.497	0.201	3.04e-42	astrocyte		MAST4	1.9e-255	0.396402	0.948	0.749	5e-251	Ex2		POU2F1	2.15e-11	0.539668	0.738	0.512	5.62e-07	In1b
	RP11-597D13.9	3.93e-47	0.514771	0.305	0.052	8.93e-43	Astrocytes-1																		ABLIM1	1.98e-46	0.62337	0.779	0.604	5.17e-42	astrocyte		PLCB1	8e-255	0.280064	0.998	0.984	2.1e-250	Ex2		TMTC2	3.26e-11	0.755385	0.752	0.402	8.51e-07	In1b
	PDE4DIP	4.44e-47	0.426918	0.71	0.455	1.01e-42	Astrocytes-1																		RP11-144F15.1	1.35e-45	0.869979	0.583	0.267	3.54e-41	astrocyte		LRRC4C	5.5e-250	0.505554	0.975	0.854	1.4e-245	Ex2		SDK1	3.67e-11	0.68844	0.917	0.685	9.59e-07	In1b
	TIMP3	4.47e-47	0.720938	0.385	0.066	1.02e-42	Astrocytes-1																		NEAT1	2.46e-45	1.47969	0.864	0.334	6.44e-41	astrocyte		MED12L	4.1e-245	0.349559	0.905	0.658	1.1e-240	Ex2		PNOC	4.61e-11	0.532616	0.495	0.234	1.21e-06	In1b
	MAPK10	6.12e-47	0.56232	0.749	0.429	1.39e-42	Astrocytes-1																		OPHN1	6.89e-45	0.757976	0.744	0.477	1.8e-40	astrocyte		P2RY14	1.7e-235	0.415229	0.893	0.636	4.4e-231	Ex2		CNTNAP4	5.01e-11	0.688402	0.752	0.442	1.31e-06	In1b
	PTPRC	6.48e-47	0.555023	0.337	0.06	1.47e-42	Astrocytes-1																		RAPGEF3	1.64e-44	0.487734	0.299	0.051	4.28e-40	astrocyte		R3HDM1	5.1e-233	0.254652	0.996	0.982	1.3e-228	Ex2		NRXN1	5.15e-11	0.734253	0.995	0.896	1.35e-06	In1b
	CDHR3	8.05e-47	0.707951	0.36	0.065	1.83e-42	Astrocytes-1																		AP003025.2	2.91e-44	0.775984	0.405	0.129	7.6e-40	astrocyte		RP11-594C13.1	2.4e-231	0.651936	0.672	0.252	6.3e-227	Ex2		MTUS2	5.4e-11	0.649885	0.937	0.675	1.41e-06	In1b
	GRAMD1C	1.07e-46	0.614848	0.366	0.081	2.43e-42	Astrocytes-1																		RNF220	5.19e-44	0.82779	0.497	0.22	1.36e-39	astrocyte		IL1RAPL1	9.1e-228	0.271939	0.998	0.959	2.4e-223	Ex2		36951	8.96e-11	0.976918	0.811	0.416	2.34e-06	In1b
	NSMF	1.16e-46	0.658937	0.293	0.052	2.65e-42	Astrocytes-1																		HIP1R	5.46e-44	0.645184	0.42	0.131	1.43e-39	astrocyte		EPHA6	1.6e-225	0.571015	0.911	0.515	4.2e-221	Ex2		GALNTL6	1.42e-10	0.684587	0.947	0.701	3.71e-06	In1b
	FAT3	1.17e-46	0.985189	0.503	0.093	2.66e-42	Astrocytes-1																		PREX1	1.22e-43	0.55396	0.372	0.129	3.2e-39	astrocyte		LINGO2	1.1e-222	0.291049	0.987	0.903	2.8e-218	Ex2		DOCK10	1.45e-10	0.556431	0.888	0.534	3.79e-06	In1b
	PRKCA	1.35e-46	0.316633	0.75	0.494	3.06e-42	Astrocytes-1																		SEPP1	1.24e-43	0.679227	0.289	0.045	3.24e-39	astrocyte		GRM7	4.7e-222	0.315422	0.99	0.927	1.2e-217	Ex2		FRMPD4	1.92e-10	0.579726	0.961	0.849	5.02e-06	In1b
	PSAP	1.93e-46	0.386359	0.709	0.472	4.39e-42	Astrocytes-1																		PRDX6	1.45e-43	0.596573	0.384	0.161	3.79e-39	astrocyte		OXR1	9e-222	0.348556	0.99	0.933	2.4e-217	Ex2		DNAH14	3.47e-10	0.4987	0.422	0.188	9.06e-06	In1b
	PLEC	2.26e-46	0.545043	0.278	0.045	5.13e-42	Astrocytes-1																		SLC6A11	1.88e-43	0.546216	0.344	0.114	4.92e-39	astrocyte		EVI5	9.5e-218	0.367164	0.816	0.533	2.5e-213	Ex2		CST3	3.47e-10	0.416416	0.374	0.186	9.08e-06	In1b
	ACSS1	3.1e-46	0.518739	0.341	0.086	7.05e-42	Astrocytes-1																		ZFP36L1	3.23e-43	0.510305	0.254	0.039	8.44e-39	astrocyte		TMEM178B	6.3e-212	0.304635	0.981	0.848	1.6e-207	Ex2		NIPAL3	6.66e-10	0.424349	0.345	0.148	1.74e-05	In1b
	SESN3	3.56e-46	0.502338	0.318	0.098	8.1e-42	Astrocytes-1																		COL4A5	3.96e-43	0.521384	0.264	0.043	1.03e-38	astrocyte		MEG3	8.9e-212	0.272052	0.999	1	2.3e-207	Ex2		CSGALNACT1	8.92e-10	0.714609	0.549	0.259	2.33e-05	In1b
	ABCC4	3.61e-46	0.661617	0.396	0.091	8.2e-42	Astrocytes-1																		ITM2C	5e-43	0.759217	0.734	0.529	1.31e-38	astrocyte		FLRT2	4.5e-208	0.293075	0.948	0.791	1.2e-203	Ex2		LINC01102	8.93e-10	0.385759	0.345	0.162	2.33e-05	In1b
	WWTR1	3.68e-46	0.560889	0.301	0.1	8.37e-42	Astrocytes-1																		BBS2	1.1e-42	0.617942	0.56	0.32	2.87e-38	astrocyte		SLC2A13	1.8e-205	0.312527	0.947	0.779	4.8e-201	Ex2		MAGI3	1e-09	0.607437	0.655	0.375	2.62e-05	In1b
	CAMK1D	5.75e-46	0.61341	0.459	0.142	1.31e-41	Astrocytes-1																		GPM6B	2.46e-42	0.659398	0.937	0.838	6.43e-38	astrocyte		FRMD5	7.8e-202	0.308909	0.966	0.806	2e-197	Ex2		OCA2	1.08e-09	0.55363	0.34	0.155	2.83e-05	In1b
	MAML3	5.76e-46	0.474366	0.539	0.276	1.31e-41	Astrocytes-1																		ENTPD1	3.86e-42	0.580648	0.309	0.082	1.01e-37	astrocyte		PPP1R21	1.9e-196	0.336951	0.811	0.555	5.1e-192	Ex2		CHRM3-AS2	1.09e-09	0.611306	0.573	0.329	2.84e-05	In1b
	APOE	5.85e-46	0.694408	0.335	0.057	1.33e-41	Astrocytes-1																		PPP1R1B	3.65e-41	0.528562	0.342	0.108	9.55e-37	astrocyte		PLEKHA5	2.6e-195	0.319022	0.976	0.918	6.7e-191	Ex2		PDE1C	1.14e-09	0.760398	0.563	0.267	2.98e-05	In1b
	MEF2A	6.91e-46	0.322796	0.665	0.419	1.57e-41	Astrocytes-1																		PPP2R2B	5.77e-41	0.662315	0.99	0.948	1.51e-36	astrocyte		LRRTM4	1.3e-191	0.255321	0.998	0.969	3.5e-187	Ex2		HLA-A	1.36e-09	0.46204	0.505	0.285	3.57e-05	In1b
	ATP13A4	9.21e-46	0.472648	0.33	0.089	2.09e-41	Astrocytes-1																		ITGA7	7.97e-41	0.467758	0.357	0.109	2.08e-36	astrocyte		NECAB1	1.5e-190	0.336235	0.972	0.776	3.9e-186	Ex2		GRID2	1.44e-09	0.747581	0.752	0.573	3.76e-05	In1b
	LPIN1	1e-45	0.621329	0.467	0.157	2.27e-41	Astrocytes-1																		CD9	8.71e-41	0.617666	0.347	0.048	2.28e-36	astrocyte		RP11-33A14.1	5e-189	0.561985	0.486	0.131	1.3e-184	Ex2		CHST11	2.75e-09	0.640382	0.689	0.384	7.19e-05	In1b
	LAMA4	1.25e-45	0.408586	0.253	0.053	2.83e-41	Astrocytes-1																		LRRC16A	1.7e-40	0.933385	0.832	0.604	4.46e-36	astrocyte		TSPAN5	7.8e-187	0.254862	0.948	0.83	2e-182	Ex2		PLS3	2.93e-09	0.478621	0.505	0.257	7.66e-05	In1b
	ANKFN1	1.25e-45	0.745203	0.402	0.075	2.85e-41	Astrocytes-1																		RIN2	3.33e-40	0.833403	0.545	0.154	8.7e-36	astrocyte		LIMCH1	2.9e-183	0.266675	0.956	0.827	7.6e-179	Ex2		LINGO2	4.07e-09	0.773904	0.951	0.577	0.000106	In1b
	NEBL	1.35e-45	1.20784	0.659	0.132	3.07e-41	Astrocytes-1																		LGR4	1.86e-39	0.727684	0.523	0.234	4.86e-35	astrocyte		DGKB	8.2e-182	0.36731	0.984	0.773	2.1e-177	Ex2		SDK2	1.27e-08	0.434264	0.379	0.154	0.000333	In1b
	GPR75-ASB3	1.76e-45	0.359897	0.522	0.274	4.01e-41	Astrocytes-1																		PRKCA	2.12e-39	0.752738	0.905	0.693	5.55e-35	astrocyte		CTC-552D5.1	1.4e-174	0.462829	0.665	0.246	3.7e-170	Ex2		NKAIN3	1.38e-08	0.553236	0.485	0.316	0.000361	In1b
	NAV3	2.01e-45	0.409249	0.589	0.307	4.56e-41	Astrocytes-1																		LSAMP	3.36e-39	0.780898	0.975	0.975	8.8e-35	astrocyte		PDE7B	4.1e-173	0.414139	0.751	0.383	1.1e-168	Ex2		LINC01122	2.41e-08	0.614112	0.587	0.287	0.00063	In1b
	RFX2	2.87e-45	0.435708	0.286	0.072	6.53e-41	Astrocytes-1																		NEBL	3.4e-39	0.792188	0.912	0.802	8.88e-35	astrocyte		RIT2	1.8e-171	0.524141	0.686	0.357	4.7e-167	Ex2		ADAMTS6	2.56e-08	0.422077	0.447	0.237	0.000668	In1b
	GPM6A	3.53e-45	1.25367	0.756	0.193	8.03e-41	Astrocytes-1																		EGLN3	5.23e-39	0.561042	0.402	0.169	1.37e-34	astrocyte		CNGB1	6.6e-171	0.38075	0.441	0.115	1.7e-166	Ex2		HTR2C	2.98e-08	0.666201	0.301	0.1	0.000778	In1b
	CPE	3.64e-45	0.853589	0.488	0.112	8.27e-41	Astrocytes-1																		GFAP	5.85e-39	0.985808	0.309	0.032	1.53e-34	astrocyte		ARHGAP26	1.4e-170	0.256899	0.971	0.882	3.8e-166	Ex2		ADARB2	3.52e-08	0.866977	0.995	0.528	0.000919	In1b
	ARL17B	3.76e-45	0.341686	0.354	0.146	8.54e-41	Astrocytes-1																		ENO1	1.25e-38	0.632915	0.701	0.523	3.27e-34	astrocyte		IGSF10	3.5e-168	0.303665	0.732	0.433	9.2e-164	Ex2		PCSK2	3.84e-08	0.527372	0.587	0.424	0.001004	In1b
	DPP10	3.77e-45	1.88299	0.714	0.207	8.57e-41	Astrocytes-1																		FGD4	1.31e-38	0.749112	0.58	0.263	3.43e-34	astrocyte		NEBL	3.3e-167	0.263046	0.938	0.767	8.6e-163	Ex2		RP11-223C24.1	3.9e-08	0.551391	0.578	0.422	0.00102	In1b
	FAM149A	4.69e-45	0.484452	0.27	0.052	1.07e-40	Astrocytes-1																		NCAN	1.59e-38	0.483508	0.412	0.181	4.17e-34	astrocyte		PTPRG	3.6e-167	0.265902	0.968	0.85	9.4e-163	Ex2		MIR4300HG	5.78e-08	0.645348	0.286	0.142	0.001512	In1b
	FUT9	4.85e-45	0.541361	0.579	0.268	1.1e-40	Astrocytes-1																		VAV3	2.73e-38	0.748653	0.402	0.098	7.13e-34	astrocyte		SCRG1	9e-166	0.341034	0.493	0.214	2.4e-161	Ex2		KCNB2	7.09e-08	0.593527	0.587	0.329	0.001854	In1b
	ARHGEF4	4.94e-45	0.703145	0.491	0.137	1.12e-40	Astrocytes-1																		RP11-597D13.9	4.66e-38	0.685491	0.372	0.101	1.22e-33	astrocyte		VLDLR-AS1	3.7e-165	0.360778	0.603	0.265	9.7e-161	Ex2		RERG	7.55e-08	0.550682	0.602	0.332	0.001973	In1b
	C10orf54	6.29e-45	0.482779	0.276	0.049	1.43e-40	Astrocytes-1																		SLC30A10	5.76e-38	0.524187	0.302	0.092	1.5e-33	astrocyte		SNTG1	4.7e-163	0.255992	0.986	0.933	1.2e-158	Ex2		RYR3	8.32e-08	0.666604	0.568	0.267	0.002176	In1b
	ATP1A2	6.3e-45	1.04633	0.501	0.07	1.43e-40	Astrocytes-1																		FYN	8.93e-38	0.602439	0.734	0.527	2.34e-33	astrocyte		CERS6	1.4e-162	0.30067	0.916	0.729	3.8e-158	Ex2		RP11-196H14.2	8.48e-08	0.343725	0.252	0.091	0.002218	In1b
	NFIB	1.03e-44	0.397253	0.55	0.249	2.35e-40	Astrocytes-1																		MICALL2	9.1e-38	0.422347	0.337	0.128	2.38e-33	astrocyte		GAB1	5.1e-161	0.314293	0.701	0.392	1.3e-156	Ex2		AFF2	1.16e-07	0.422514	0.481	0.29	0.003026	In1b
	UTRN	1.05e-44	0.663158	0.411	0.085	2.39e-40	Astrocytes-1																		AC016716.2	1.54e-37	0.834676	0.661	0.387	4.02e-33	astrocyte		RP11-78F17.1	3.4e-160	0.328348	0.423	0.116	8.8e-156	Ex2		PRR16	1.52e-07	0.563278	0.544	0.291	0.003979	In1b
	P2RY12	1.6e-44	0.437349	0.257	0.051	3.64e-40	Astrocytes-1																		TF	2.24e-37	0.520073	0.445	0.308	5.86e-33	astrocyte		HOPX	8.1e-160	0.416002	0.815	0.524	2.1e-155	Ex2		RP11-793A3.2	1.58e-07	0.410036	0.442	0.194	0.004125	In1b
	ADCY8	1.72e-44	0.733715	0.385	0.067	3.92e-40	Astrocytes-1																		HTRA1	2.45e-37	0.539704	0.382	0.105	6.41e-33	astrocyte		FAT3	3.8e-159	0.27698	0.936	0.752	9.9e-155	Ex2		SLC41A2	1.71e-07	0.425498	0.476	0.306	0.004476	In1b
	SERPINE2	1.92e-44	0.67266	0.44	0.104	4.37e-40	Astrocytes-1																		ERBB2IP	3.03e-37	0.630372	0.608	0.364	7.92e-33	astrocyte		NR3C2	1.1e-154	0.255767	0.807	0.549	2.8e-150	Ex2		EGFR	2.43e-07	0.538386	0.495	0.252	0.006366	In1b
	LRIG1	2.59e-44	0.459344	0.392	0.138	5.9e-40	Astrocytes-1																		SERPINE2	4.75e-37	0.929865	0.658	0.287	1.24e-32	astrocyte		TMEM108	1.8e-154	0.309202	0.926	0.671	4.6e-150	Ex2		TTC28	2.73e-07	0.430784	0.845	0.694	0.007125	In1b
	GRID2	3.84e-44	0.394317	0.718	0.512	8.72e-40	Astrocytes-1																		LINC00511	4.9e-37	0.953222	0.661	0.297	1.28e-32	astrocyte		TMSB4X	2.6e-153	0.294933	0.956	0.885	6.7e-149	Ex2		STARD13	4.49e-07	0.530777	0.495	0.343	0.011744	In1b
	PARD3B	5.58e-44	0.287048	0.573	0.341	1.27e-39	Astrocytes-1																		MFGE8	1.71e-36	0.724079	0.384	0.079	4.48e-32	astrocyte		RCAN2	1.7e-151	0.305953	0.864	0.587	4.5e-147	Ex2		DLX1	4.6e-07	0.264363	0.35	0.22	0.012023	In1b
	NFKBIA	5.87e-44	0.485376	0.278	0.072	1.34e-39	Astrocytes-1																		PTPRZ1	2.5e-36	1.02539	0.661	0.218	6.55e-32	astrocyte		GRIA4	1.5e-149	0.259719	0.978	0.78	4e-145	Ex2		HLA-B	5.11e-07	0.384262	0.311	0.127	0.013364	In1b
	CABLES1	8.01e-44	0.76763	0.371	0.064	1.82e-39	Astrocytes-1																		SLC18B1	2.76e-36	0.538778	0.389	0.159	7.23e-32	astrocyte		FAM19A5	1.1e-147	0.275158	0.675	0.379	2.8e-143	Ex2		B3GAT1	5.24e-07	0.311198	0.291	0.147	0.013698	In1b
	SYNDIG1	8.8e-44	0.366728	0.56	0.329	2e-39	Astrocytes-1																		RHOBTB3	3.99e-36	0.677847	0.503	0.225	1.04e-31	astrocyte		RASGRF2	1.3e-145	0.327824	0.867	0.514	3.4e-141	Ex2		ARHGAP15	5.76e-07	0.51775	0.262	0.142	0.015064	In1b
	LRP1B	1.18e-43	0.255449	0.876	0.788	2.68e-39	Astrocytes-1																		ID2	6.32e-36	0.939536	0.673	0.429	1.65e-31	astrocyte		SHROOM3	1.4e-144	0.386086	0.734	0.438	3.6e-140	Ex2		HMGN2	5.85e-07	0.325599	0.359	0.241	0.015297	In1b
	RP11-144F15.1	1.22e-43	0.659303	0.39	0.134	2.77e-39	Astrocytes-1																		C4orf19	7.01e-36	0.45687	0.254	0.063	1.83e-31	astrocyte		CNTN4	1.4e-142	0.291128	0.976	0.82	3.7e-138	Ex2		NFIX	6.12e-07	0.485104	0.544	0.291	0.016009	In1b
	TTYH1	1.24e-43	0.28956	0.526	0.32	2.81e-39	Astrocytes-1																		OLFM2	1.37e-35	0.633848	0.565	0.323	3.58e-31	astrocyte		GPC6	5e-136	0.392302	0.925	0.643	1.3e-131	Ex2		RP11-561I11.4	6.4e-07	0.321755	0.301	0.176	0.016727	In1b
	HSP90AA1	1.34e-43	0.46266	0.806	0.638	3.05e-39	Astrocytes-1																		PDK4	2.73e-35	0.860391	0.309	0.028	7.14e-31	astrocyte		RP11-649G15.2	5.6e-136	0.315889	0.889	0.747	1.5e-131	Ex2		ANKRD6	7.32e-07	0.449107	0.456	0.256	0.019126	In1b
	IQCA1	1.36e-43	0.864215	0.375	0.057	3.09e-39	Astrocytes-1																		QDPR	2.93e-35	0.453794	0.425	0.39	7.65e-31	astrocyte		CALB1	1e-135	0.29394	0.26	0.039	2.7e-131	Ex2		RP11-58C22.1	7.66e-07	0.508375	0.286	0.16	0.020027	In1b
	SLC3A2	1.45e-43	0.623057	0.381	0.111	3.29e-39	Astrocytes-1																		MTUS1	6.41e-35	0.573605	0.457	0.185	1.68e-30	astrocyte		ADCY8	8.8e-135	0.319795	0.361	0.108	2.3e-130	Ex2		ADRA1B	9.22e-07	0.350328	0.272	0.103	0.024095	In1b
	GNA13	1.63e-43	0.572791	0.269	0.092	3.7e-39	Astrocytes-1																		SCD5	7.66e-35	0.615733	0.746	0.519	2e-30	astrocyte		ST6GALNAC5	1.1e-134	0.256482	0.953	0.823	2.9e-130	Ex2		CDK8	1.01e-06	0.355147	0.578	0.445	0.026518	In1b
	FYN	1.72e-43	0.368833	0.594	0.324	3.9e-39	Astrocytes-1																		ARHGAP31	9.32e-35	0.712212	0.349	0.072	2.44e-30	astrocyte		FAM19A1	5.4e-133	0.383507	0.984	0.731	1.4e-128	Ex2		NRG3	1.5e-06	0.479013	1	0.994	0.039105	In1b
	TNC	1.81e-43	1.37552	0.503	0.062	4.13e-39	Astrocytes-1																		SCD	1.4e-34	0.482189	0.299	0.081	3.67e-30	astrocyte		GULP1	2.4e-132	0.407309	0.678	0.328	6.2e-128	Ex2		THSD7A	1.59e-06	0.485882	0.83	0.6	0.041464	In1b
	TAB2	2.1e-43	0.515787	0.495	0.184	4.78e-39	Astrocytes-1																		RP11-39M21.1	1.58e-34	0.856342	0.759	0.591	4.13e-30	astrocyte		SLC12A2	3.4e-131	0.26724	0.717	0.483	8.8e-127	Ex2		ZBTB16	1.6e-06	0.44713	0.743	0.538	0.041789	In1b
	NKAIN3	2.47e-43	0.903705	0.501	0.113	5.61e-39	Astrocytes-1																		MIR99AHG	2.69e-34	0.822872	0.967	0.874	7.02e-30	astrocyte		LRTM1	1.1e-130	0.272106	0.778	0.528	2.8e-126	Ex2		LMO3	1.68e-06	0.5133	0.379	0.155	0.043942	In1b
	TCF7L1	2.61e-43	0.451772	0.261	0.041	5.94e-39	Astrocytes-1																		RFX4	3.64e-34	0.79929	0.643	0.341	9.51e-30	astrocyte		SYNPR	1.3e-129	0.422083	0.755	0.328	3.5e-125	Ex2		CACNA1E	1.68e-06	0.456335	0.534	0.351	0.044009	In1b
	DIAPH2	3.7e-43	0.379781	0.499	0.239	8.42e-39	Astrocytes-1																		FAXDC2	5.48e-34	0.528801	0.354	0.124	1.43e-29	astrocyte		MAPK4	1.8e-129	0.250349	0.67	0.395	4.8e-125	Ex2		LINC00290	1.9e-06	0.346606	0.32	0.179	0.049783	In1b
	SRGAP2C	3.8e-43	0.553067	0.4	0.138	8.65e-39	Astrocytes-1																		CTNNA2	5.63e-34	0.969331	0.967	0.941	1.47e-29	astrocyte		PLCL1	2.5e-129	0.267836	0.818	0.574	6.5e-125	Ex2		LAMA3	6.72e-93	0.932167	0.527	0.113	1.76e-88	In1c
	CH17-437K3.1	4.39e-43	0.540336	0.267	0.057	9.99e-39	Astrocytes-1																		TULP3	6.44e-34	0.452462	0.309	0.108	1.68e-29	astrocyte		GAP43	4.3e-129	0.292554	0.937	0.81	1.1e-124	Ex2		CHRNA2	1.13e-89	0.857848	0.428	0.039	2.94e-85	In1c
	ADAM9	4.45e-43	0.432806	0.305	0.105	1.01e-38	Astrocytes-1																		SNTA1	1.55e-33	0.423433	0.339	0.129	4.05e-29	astrocyte		PLS3	2.2e-128	0.334378	0.44	0.166	5.8e-124	Ex2		VIP	1.45e-87	2.39894	0.935	0.154	3.79e-83	In1c
	NRP2	4.61e-43	0.379907	0.32	0.101	1.05e-38	Astrocytes-1																		LAMP2	2.01e-33	0.466371	0.389	0.203	5.25e-29	astrocyte		TESPA1	4.1e-128	0.303268	0.807	0.483	1.1e-123	Ex2		TAC3	2.99e-65	1.79293	0.708	0.113	7.82e-61	In1c
	MICALL2	4.87e-43	0.442664	0.259	0.056	1.11e-38	Astrocytes-1																		SDC2	2.84e-33	0.492009	0.269	0.068	7.42e-29	astrocyte		DAPK1	6.2e-127	0.27162	0.746	0.468	1.6e-122	Ex2		PCP4	4.34e-63	1.38035	0.522	0.117	1.13e-58	In1c
	KAT2A	6.65e-43	0.42887	0.371	0.13	1.51e-38	Astrocytes-1																		MTMR10	4.48e-33	0.371009	0.251	0.072	1.17e-28	astrocyte		KLF12	5.3e-122	0.26322	0.776	0.522	1.4e-117	Ex2		PTHLH	3.46e-58	0.843394	0.454	0.084	9.04e-54	In1c
	TPCN1	7.75e-43	0.37534	0.461	0.212	1.76e-38	Astrocytes-1																		RAD51B	8.48e-33	0.582626	0.467	0.241	2.22e-28	astrocyte		CACNG3	9.5e-122	0.271711	0.861	0.687	2.5e-117	Ex2		VWC2L	5.73e-52	1.01998	0.671	0.248	1.5e-47	In1c
	ETV6	8.48e-43	0.584879	0.461	0.152	1.93e-38	Astrocytes-1																		AP000462.2	8.81e-33	0.924116	0.724	0.478	2.3e-28	astrocyte		SEMA6D	4.8e-121	0.274806	0.79	0.48	1.3e-116	Ex2		SMOC1	4.22e-47	0.588267	0.253	0.038	1.1e-42	In1c
	ST5	1.06e-42	0.448368	0.314	0.091	2.41e-38	Astrocytes-1																		TMEM144	2.78e-32	0.763812	0.389	0.124	7.27e-28	astrocyte		RP13-143G15.4	5.7e-120	0.343401	0.629	0.307	1.5e-115	Ex2		PPP1R1C	7.3e-46	0.57789	0.266	0.034	1.91e-41	In1c
	ARHGEF6	1.11e-42	0.467217	0.291	0.07	2.52e-38	Astrocytes-1																		RP11-161I2.1	4.34e-32	0.536726	0.281	0.079	1.13e-27	astrocyte		VSTM2A	9.6e-120	0.270757	0.521	0.234	2.5e-115	Ex2		SYNPR	1.17e-45	1.14432	0.984	0.551	3.06e-41	In1c
	PDE7B	1.33e-42	0.608592	0.387	0.099	3.02e-38	Astrocytes-1																		IQCA1	4.54e-32	0.616477	0.45	0.212	1.19e-27	astrocyte		36951	1.8e-119	0.254498	0.967	0.791	4.8e-115	Ex2		SLC22A3	2.14e-45	0.669484	0.3	0.05	5.59e-41	In1c
	ARHGEF26	1.56e-42	0.44774	0.257	0.062	3.56e-38	Astrocytes-1																		DPF3	7.94e-32	0.549375	0.394	0.156	2.08e-27	astrocyte		IL12A-AS1	3.1e-117	0.264301	0.463	0.2	8.2e-113	Ex2		SCG2	7.98e-41	1.0632	0.903	0.505	2.09e-36	In1c
	TBC1D1	1.68e-42	0.44512	0.29	0.079	3.82e-38	Astrocytes-1																		ARHGAP5	1.59e-31	0.554058	0.59	0.381	4.16e-27	astrocyte		SCPEP1	1e-116	0.275048	0.7	0.413	2.7e-112	Ex2		IQGAP2	9.52e-41	0.754186	0.423	0.122	2.49e-36	In1c
	CD99	1.82e-42	0.503295	0.251	0.049	4.13e-38	Astrocytes-1																		LGI4	1.66e-31	0.596583	0.553	0.301	4.33e-27	astrocyte		RP11-436D23.1	2.8e-114	0.270348	0.692	0.417	7.4e-110	Ex2		CCNG2	5.12e-40	0.661784	0.46	0.168	1.34e-35	In1c
	CHPT1	2.33e-42	0.603906	0.364	0.094	5.31e-38	Astrocytes-1																		MT3	1.73e-31	0.604326	0.48	0.227	4.52e-27	astrocyte		GRB14	2.9e-114	0.278199	0.423	0.16	7.6e-110	Ex2		BICC1	9.7e-40	0.863956	0.486	0.138	2.54e-35	In1c
	NAT8L	2.61e-42	0.461522	0.257	0.061	5.93e-38	Astrocytes-1																		RAMP1	2.49e-31	0.452105	0.457	0.247	6.5e-27	astrocyte		XYLT1	2e-113	0.260853	0.822	0.604	5.1e-109	Ex2		CALB2	1.04e-39	1.09899	0.64	0.14	2.73e-35	In1c
	CST3	2.64e-42	1.04343	0.615	0.157	5.99e-38	Astrocytes-1																		TOM1L2	5.19e-31	0.540149	0.719	0.548	1.36e-26	astrocyte		FMN1	6.3e-113	0.252493	0.898	0.721	1.6e-108	Ex2		FIGN	1.26e-38	0.780977	0.522	0.162	3.29e-34	In1c
	CTSB	2.88e-42	0.610633	0.364	0.108	6.54e-38	Astrocytes-1																		PLA2G16	5.47e-31	0.412529	0.324	0.132	1.43e-26	astrocyte		FABP7	5.3e-111	0.277801	0.317	0.08	1.4e-106	Ex2		PWRN1	1.31e-37	0.76864	0.585	0.252	3.44e-33	In1c
	PALLD	3.69e-42	0.570313	0.373	0.133	8.38e-38	Astrocytes-1																		GATM	6.4e-31	0.406601	0.284	0.098	1.67e-26	astrocyte		RP11-420N3.2	5.8e-111	0.388628	0.612	0.335	1.5e-106	Ex2		ARHGEF28	2.4e-37	0.7156	0.334	0.088	6.26e-33	In1c
	FAM13A	4.03e-42	0.39449	0.333	0.111	9.16e-38	Astrocytes-1																		DOCK7	9.89e-31	0.602478	0.618	0.403	2.59e-26	astrocyte		KCNMB2	8.3e-111	0.3199	0.344	0.104	2.2e-106	Ex2		LRP1B	1.25e-36	0.928942	1	0.912	3.27e-32	In1c
	DNAJB6	4.09e-42	0.3875	0.493	0.289	9.29e-38	Astrocytes-1																		CECR2	1.07e-30	0.40534	0.322	0.119	2.79e-26	astrocyte		SLIT2	1.6e-108	0.287285	0.824	0.525	4.2e-104	Ex2		RGS6	2.31e-34	1.251	0.893	0.461	6.05e-30	In1c
	DGKG	4.5e-42	0.414627	0.543	0.26	1.02e-37	Astrocytes-1																		SEMA3B	1.1e-30	0.425447	0.271	0.045	2.89e-26	astrocyte		RP13-578N3.3	3.5e-108	0.277156	0.614	0.311	9.2e-104	Ex2		SVEP1	1.06e-33	0.809845	0.501	0.141	2.78e-29	In1c
	ZNF710	5.25e-42	0.369263	0.32	0.104	1.19e-37	Astrocytes-1																		DCLK2	3.21e-30	0.559057	0.729	0.594	8.4e-26	astrocyte		KCNH5	9.2e-108	0.250562	0.735	0.467	2.4e-103	Ex2		CCK	1.6e-32	1.39598	0.872	0.538	4.17e-28	In1c
	KHDRBS3	5.71e-42	0.39801	0.423	0.17	1.3e-37	Astrocytes-1																		TRAK1	3.61e-30	0.548842	0.57	0.383	9.44e-26	astrocyte		NPAS3	7.2e-104	0.293939	0.85	0.615	1.9e-99	Ex2		HIF3A	1.68e-32	0.517533	0.277	0.06	4.4e-28	In1c
	ACADVL	6.8e-42	0.635465	0.446	0.151	1.55e-37	Astrocytes-1																		FTH1	3.77e-30	0.590511	0.967	0.901	9.87e-26	astrocyte		RP11-673E1.4	2.3e-103	0.279709	0.625	0.34	6e-99	Ex2		CRH	3.03e-31	1.34039	0.762	0.267	7.92e-27	In1c
	ID3	9.96e-42	0.9418	0.318	0.036	2.26e-37	Astrocytes-1																		TMEM184B	3.88e-30	0.554148	0.58	0.377	1.02e-25	astrocyte		AC067956.1	2.7e-103	0.276528	0.754	0.491	7e-99	Ex2		RGS16	8.73e-30	0.805456	0.431	0.113	2.28e-25	In1c
	ELL2	1.09e-41	0.370392	0.552	0.406	2.49e-37	Astrocytes-1																		CAT	4.4e-30	0.510951	0.304	0.093	1.15e-25	astrocyte		FAM135B	1e-101	0.265369	0.746	0.455	2.73e-97	Ex2		ASIC4	1.8e-29	0.681178	0.433	0.113	4.72e-25	In1c
	ITGB4	1.23e-41	0.566603	0.286	0.049	2.79e-37	Astrocytes-1																		WASF2	5.27e-30	0.4569	0.364	0.152	1.38e-25	astrocyte		ARL15	2.6e-101	0.293118	0.925	0.741	6.76e-97	Ex2		NELL1	9.86e-29	1.10083	0.608	0.242	2.58e-24	In1c
	SOX2	1.67e-41	0.32523	0.295	0.105	3.8e-37	Astrocytes-1																		ASRGL1	1.79e-29	0.548821	0.558	0.321	4.69e-25	astrocyte		CRYM	4.31e-94	0.256386	0.762	0.501	1.13e-89	Ex2		WBSCR17	1e-28	0.794256	0.898	0.743	2.61e-24	In1c
	AQP4-AS1	1.83e-41	0.635908	0.377	0.089	4.15e-37	Astrocytes-1																		PIP4K2A	1.92e-29	0.597404	0.475	0.293	5.03e-25	astrocyte		NEFM	9.4e-94	0.373353	0.546	0.299	2.46e-89	Ex2		ANKRD29	6.16e-28	0.556425	0.431	0.187	1.61e-23	In1c
	TNRC6B	2.94e-41	0.277256	0.69	0.466	6.68e-37	Astrocytes-1																		PLP1	2.31e-29	1.21641	0.389	0.132	6.04e-25	astrocyte		SEMA6A-AS1	3.2e-92	0.297243	0.361	0.127	8.36e-88	Ex2		RGS8	9.95e-28	0.454207	0.272	0.074	2.6e-23	In1c
	SAT2	3.43e-41	0.380764	0.476	0.202	7.8e-37	Astrocytes-1																		IDH2	2.32e-29	0.518217	0.535	0.337	6.05e-25	astrocyte		L3MBTL4	2.98e-91	0.302738	0.583	0.301	7.78e-87	Ex2		RGS12	6.31e-27	0.883968	0.911	0.472	1.65e-22	In1c
	LIFR	3.47e-41	0.317414	0.52	0.287	7.89e-37	Astrocytes-1																		NBPF19	7.09e-29	0.524408	0.394	0.184	1.85e-24	astrocyte		MIR2052HG	6.85e-90	0.278885	0.538	0.277	1.79e-85	Ex2		ELN	2.66e-26	0.468888	0.272	0.074	6.96e-22	In1c
	DPP6	4.32e-41	0.377194	0.798	0.507	9.82e-37	Astrocytes-1																		SRGAP1	8.17e-29	0.578546	0.467	0.216	2.14e-24	astrocyte		RP11-653B10.1	1.08e-83	0.273966	0.273	0.099	2.83e-79	Ex2		PROX1	8.73e-26	0.641364	0.478	0.166	2.28e-21	In1c
	IQCK	4.35e-41	0.315234	0.446	0.22	9.9e-37	Astrocytes-1																		ENOSF1	9.37e-29	0.408757	0.299	0.087	2.45e-24	astrocyte		TRPS1	2.54e-83	0.267373	0.546	0.29	6.65e-79	Ex2		CPLX2	1.71e-25	0.613902	0.454	0.218	4.48e-21	In1c
	RHOQ	6.85e-41	0.42815	0.29	0.091	1.56e-36	Astrocytes-1																		ECHDC2	9.93e-29	0.522072	0.533	0.361	2.6e-24	astrocyte		AKAP13	2.16e-82	0.268549	0.592	0.346	5.65e-78	Ex2		KCNT2	4.52e-25	0.824511	0.715	0.308	1.18e-20	In1c
	GNG12-AS1	6.91e-41	0.575365	0.303	0.049	1.57e-36	Astrocytes-1																		WWC1	1.37e-28	0.567885	0.545	0.305	3.59e-24	astrocyte		SERINC5	3.43e-76	0.304225	0.54	0.316	8.98e-72	Ex2		AC107218.3	3.24e-24	0.773588	0.708	0.391	8.48e-20	In1c
	LIMS1	6.99e-41	0.51973	0.398	0.145	1.59e-36	Astrocytes-1																		KREMEN1	1.64e-28	0.302456	0.251	0.096	4.29e-24	astrocyte		LINC01090	1.3e-69	0.47005	0.486	0.248	3.4e-65	Ex2		NR3C2	3.81e-24	0.681143	0.781	0.508	9.97e-20	In1c
	HPSE2	7.21e-41	1.61415	0.613	0.098	1.64e-36	Astrocytes-1																		GPR75-ASB3	1.91e-28	0.578775	0.721	0.546	4.99e-24	astrocyte		AC011288.2	1.3e-68	0.256296	0.911	0.665	3.4e-64	Ex2		PDE3A	1.32e-23	0.72237	0.441	0.14	3.45e-19	In1c
	RGS2	7.94e-41	0.840123	0.32	0.056	1.81e-36	Astrocytes-1																		PLEKHG1	4.05e-28	0.590667	0.437	0.225	1.06e-23	astrocyte		NEFL	3.67e-68	0.253812	0.754	0.605	9.59e-64	Ex2		PLPP4	1.1e-22	0.49603	0.285	0.097	2.88e-18	In1c
	CREBBP	8.84e-41	0.365049	0.461	0.212	2.01e-36	Astrocytes-1																		CAPN2	5.06e-28	0.368946	0.296	0.115	1.32e-23	astrocyte		PDE4B	1.93e-63	0.270752	0.796	0.556	5.06e-59	Ex2		TSPAN7	1.21e-22	0.637648	0.809	0.618	3.16e-18	In1c
	METTL7A	1.29e-40	0.369154	0.312	0.102	2.93e-36	Astrocytes-1																		PHKG1	5.75e-28	0.354595	0.264	0.078	1.5e-23	astrocyte		LGALS1	1.55e-60	0.255644	0.37	0.198	4.04e-56	Ex2		SLC24A3	1.86e-22	0.582296	0.773	0.489	4.85e-18	In1c
	DDIT4	1.52e-40	0.74413	0.526	0.158	3.46e-36	Astrocytes-1																		ST18	1.13e-27	0.886035	0.319	0.105	2.95e-23	astrocyte		SNCG	3.26e-52	0.385724	0.496	0.251	8.53e-48	Ex2		CCNI	2.33e-22	0.719847	0.825	0.678	6.09e-18	In1c
	SRGN	1.6e-40	1.34863	0.499	0.098	3.65e-36	Astrocytes-1																		DOCK4	3.97e-27	0.560187	0.897	0.761	1.04e-22	astrocyte		RP11-30J20.1	9.35e-48	0.305262	0.604	0.301	2.45e-43	Ex2		ABI3BP	8.45e-22	0.587798	0.258	0.058	2.21e-17	In1c
	DOCK7	2.06e-40	0.58414	0.41	0.117	4.69e-36	Astrocytes-1																		PLCG1	6.14e-27	0.422543	0.445	0.228	1.61e-22	astrocyte		IZUMO3	6e-163	1.09085	0.405	0.005	1.6e-158	Ex3		DLX1	1.7e-21	0.486704	0.426	0.199	4.43e-17	In1c
	REPS1	2.62e-40	0.409057	0.442	0.179	5.96e-36	Astrocytes-1																		KAT2B	1.02e-26	0.504547	0.437	0.176	2.66e-22	astrocyte		COL22A1	4.33e-89	0.593919	0.32	0.037	1.13e-84	Ex3		LRFN2	3.28e-21	0.639148	0.567	0.268	8.58e-17	In1c
	IL6ST	3.47e-40	0.298024	0.381	0.166	7.9e-36	Astrocytes-1																		CSGALNACT1	1.34e-26	0.712474	0.756	0.499	3.51e-22	astrocyte		PLCH1	1.19e-87	1.60322	0.911	0.222	3.1e-83	Ex3		HTRA1	1.25e-20	0.504068	0.36	0.163	3.28e-16	In1c
	UBAC2	3.64e-40	0.380692	0.4	0.171	8.28e-36	Astrocytes-1																		A2ML1-AS1	2.14e-26	0.548906	0.452	0.248	5.6e-22	astrocyte		GNG4	3.61e-70	0.580306	0.386	0.085	9.44e-66	Ex3		FABP5	5.25e-20	0.506891	0.35	0.165	1.37e-15	In1c
	AQP1	4.22e-40	0.692598	0.286	0.039	9.6e-36	Astrocytes-1																		LCNL1	2.63e-26	0.382751	0.291	0.123	6.89e-22	astrocyte		F11-AS1	5.71e-61	0.525752	0.304	0.053	1.49e-56	Ex3		PCDH8	1.28e-18	0.419167	0.279	0.087	3.33e-14	In1c
	SLC1A2	4.27e-40	1.13828	0.547	0.108	9.71e-36	Astrocytes-1																		PER3	3.68e-26	0.429574	0.45	0.246	9.63e-22	astrocyte		LINC01164	1.33e-60	0.516619	0.316	0.038	3.47e-56	Ex3		DSCAM	1.85e-18	0.907948	0.99	0.612	4.83e-14	In1c
	CELF1	4.51e-40	0.361457	0.427	0.186	1.03e-35	Astrocytes-1																		TGFB2	4.97e-26	0.579741	0.377	0.125	1.3e-21	astrocyte		ITGA11	1.24e-58	0.530937	0.339	0.038	3.25e-54	Ex3		CHST15	4.83e-18	0.439706	0.303	0.109	1.26e-13	In1c
	GABBR1	4.58e-40	0.507352	0.288	0.065	1.04e-35	Astrocytes-1																		LRRC8A	5.07e-26	0.342616	0.251	0.096	1.33e-21	astrocyte		PCBP3	1.96e-56	0.690322	0.449	0.096	5.13e-52	Ex3		TUBB2B	7.44e-18	0.586596	0.546	0.336	1.95e-13	In1c
	ASPH	4.67e-40	0.489624	0.394	0.125	1.06e-35	Astrocytes-1																		ALDH2	5.66e-26	0.39819	0.372	0.197	1.48e-21	astrocyte		MYLK	4.49e-56	0.676477	0.535	0.186	1.17e-51	Ex3		OLFM3	7.48e-18	0.962381	0.624	0.28	1.96e-13	In1c
	GPR37L1	5.43e-40	0.336348	0.35	0.131	1.23e-35	Astrocytes-1																		NAALADL2	6.65e-26	0.533312	0.714	0.552	1.74e-21	astrocyte		SYT17	1.77e-50	0.707676	0.585	0.235	4.63e-46	Ex3		GLRA2	3.31e-17	0.519065	0.47	0.267	8.65e-13	In1c
	APC	5.47e-40	0.305805	0.486	0.248	1.24e-35	Astrocytes-1																		PIK3C2A	8.74e-26	0.551991	0.595	0.428	2.28e-21	astrocyte		RP11-541G9.1	5.37e-48	0.62094	0.361	0.066	1.41e-43	Ex3		KANK1	4.26e-17	0.483167	0.311	0.128	1.11e-12	In1c
	ASTN2	6.63e-40	0.351878	0.68	0.424	1.51e-35	Astrocytes-1																		RP11-284M14.1	8.97e-26	0.41288	0.339	0.147	2.35e-21	astrocyte		CTD-2058B24.2	1.06e-47	0.646316	0.405	0.12	2.77e-43	Ex3		SNTG1	4.45e-17	0.68789	0.979	0.897	1.16e-12	In1c
	HDAC9	6.66e-40	0.533081	0.543	0.257	1.51e-35	Astrocytes-1																		BCAN	1.12e-25	0.465469	0.457	0.221	2.94e-21	astrocyte		MME	4.12e-45	0.432765	0.291	0.079	1.08e-40	Ex3		PCSK2	1.1e-16	0.620825	0.742	0.388	2.89e-12	In1c
	OPHN1	9e-40	0.47834	0.552	0.207	2.05e-35	Astrocytes-1																		SFMBT2	1.19e-25	0.672126	0.58	0.298	3.12e-21	astrocyte		OTOGL	2.15e-39	0.640909	0.541	0.214	5.62e-35	Ex3		DLX6-AS1	7.56e-16	0.613187	0.828	0.611	1.98e-11	In1c
	NEAT1	1.08e-39	0.257129	0.947	0.876	2.46e-35	Astrocytes-1																		GPD2	1.54e-25	0.457485	0.422	0.204	4.01e-21	astrocyte		VAT1L	1.76e-38	0.360082	0.263	0.172	4.6e-34	Ex3		AP1S2	1.07e-15	0.59372	0.629	0.336	2.8e-11	In1c
	ARRB1	1.13e-39	0.383263	0.263	0.067	2.57e-35	Astrocytes-1																		MEIS2	2.19e-25	0.863768	0.741	0.356	5.72e-21	astrocyte		TMTC2	1.47e-37	0.848439	0.82	0.45	3.84e-33	Ex3		HDHD3	1.19e-15	0.445471	0.363	0.192	3.11e-11	In1c
	SOX5	1.33e-39	0.712667	0.491	0.113	3.01e-35	Astrocytes-1																		FKBP5	2.31e-25	0.648559	0.412	0.158	6.03e-21	astrocyte		LCORL	4.98e-36	0.734483	0.62	0.314	1.3e-31	Ex3		RP11-69I8.3	1.77e-15	0.45701	0.303	0.128	4.62e-11	In1c
	GALNT2	1.39e-39	0.330379	0.326	0.118	3.16e-35	Astrocytes-1																		CTNND2	2.43e-25	0.589254	0.982	0.96	6.34e-21	astrocyte		ZNF804B	1.95e-35	1.07796	0.94	0.555	5.09e-31	Ex3		KIAA1456	2.87e-15	0.551035	0.661	0.41	7.51e-11	In1c
	EPHX1	1.48e-39	0.36508	0.31	0.112	3.37e-35	Astrocytes-1																		LAPTM4A	2.43e-25	0.48886	0.412	0.253	6.36e-21	astrocyte		PTCHD4	3.79e-29	0.663502	0.671	0.33	9.91e-25	Ex3		GALNT13	3.17e-15	0.694191	0.757	0.5	8.29e-11	In1c
	LHFPL2	1.99e-39	0.468652	0.299	0.078	4.52e-35	Astrocytes-1																		SORCS2	2.69e-25	0.520527	0.472	0.246	7.03e-21	astrocyte		AC107218.3	9.94e-28	0.818188	0.699	0.344	2.6e-23	Ex3		GALNTL6	5.35e-15	0.729545	0.966	0.681	1.4e-10	In1c
	TJP2	2.65e-39	0.391593	0.368	0.16	6.03e-35	Astrocytes-1																		BCL2	3.17e-25	0.54288	0.588	0.393	8.28e-21	astrocyte		NGB	1.21e-26	0.458258	0.32	0.081	3.17e-22	Ex3		SEZ6L	1.4e-14	0.680498	0.723	0.377	3.67e-10	In1c
	RHOBTB3	3.04e-39	0.334199	0.394	0.155	6.9e-35	Astrocytes-1																		LPP	5.06e-25	0.592978	0.749	0.521	1.32e-20	astrocyte		ADAMTS16	2.46e-26	0.454817	0.383	0.153	6.43e-22	Ex3		NPY1R	1.68e-14	0.450978	0.251	0.079	4.38e-10	In1c
	ZHX2	3.4e-39	0.286071	0.541	0.289	7.74e-35	Astrocytes-1																		PTAR1	5.82e-25	0.34102	0.279	0.103	1.52e-20	astrocyte		STARD4-AS1	4.57e-26	0.641866	0.699	0.593	1.19e-21	Ex3		NBL1	4.23e-14	0.425311	0.269	0.125	1.11e-09	In1c
	SAMD4A	3.56e-39	0.536055	0.541	0.265	8.09e-35	Astrocytes-1																		ARHGEF10L	6.3e-25	0.40128	0.327	0.147	1.65e-20	astrocyte		RP11-114G22.1	1.43e-25	0.524572	0.396	0.164	3.74e-21	Ex3		NR3C1	5.61e-14	0.636705	0.679	0.438	1.47e-09	In1c
	CXCR4	5.5e-39	0.942599	0.253	0.039	1.25e-34	Astrocytes-1																		NAT8L	7.72e-25	0.367407	0.425	0.267	2.02e-20	astrocyte		PDZRN4	5.12e-25	0.987839	0.804	0.45	1.34e-20	Ex3		MAPK4	1.14e-13	0.578873	0.454	0.21	2.99e-09	In1c
	BTG2	5.97e-39	0.575057	0.343	0.08	1.36e-34	Astrocytes-1																		REPS1	1.41e-24	0.477546	0.638	0.485	3.68e-20	astrocyte		MGAT4C	3.64e-24	0.761438	0.918	0.715	9.52e-20	Ex3		PTPRE	1.51e-13	0.613494	0.747	0.502	3.95e-09	In1c
	MMD2	6e-39	0.447891	0.331	0.104	1.36e-34	Astrocytes-1																		HIF1A	2.12e-24	0.556567	0.485	0.289	5.55e-20	astrocyte		NREP	7.87e-24	0.657663	0.772	0.615	2.06e-19	Ex3		LRRC3B	1.59e-13	0.422613	0.29	0.119	4.16e-09	In1c
	CNN3	6.99e-39	0.315707	0.286	0.096	1.59e-34	Astrocytes-1																		HIPK2	2.32e-24	0.472273	0.427	0.202	6.06e-20	astrocyte		RP11-350N15.4	1.8e-23	0.339739	0.272	0.07	4.69e-19	Ex3		EEF1A1	1.66e-13	0.578114	0.661	0.48	4.35e-09	In1c
	PRKD1	8.23e-39	0.360402	0.423	0.163	1.87e-34	Astrocytes-1																		TKT	2.41e-24	0.396299	0.462	0.288	6.29e-20	astrocyte		PRKG1	1.32e-21	0.816029	0.842	0.675	3.45e-17	Ex3		PIK3R1	1.79e-13	0.716894	0.546	0.31	4.68e-09	In1c
	ST6GAL1	1.22e-38	0.861449	0.581	0.124	2.78e-34	Astrocytes-1																		C2orf72	3.46e-24	0.394252	0.372	0.192	9.04e-20	astrocyte		CLMP	3.42e-21	0.425151	0.392	0.185	8.94e-17	Ex3		YJEFN3	3.35e-13	0.601222	0.407	0.191	8.75e-09	In1c
	XPO1	1.38e-38	0.268003	0.44	0.23	3.14e-34	Astrocytes-1																		CIRBP	3.5e-24	0.374305	0.822	0.716	9.16e-20	astrocyte		CTD-2050N2.1	4.33e-21	0.495724	0.446	0.196	1.13e-16	Ex3		NPAS3	5e-13	0.646499	0.956	0.802	1.31e-08	In1c
	CTNNB1	1.5e-38	0.378677	0.379	0.161	3.41e-34	Astrocytes-1																		BSG	7.28e-24	0.341977	0.606	0.509	1.9e-19	astrocyte		CPNE4	2.38e-20	0.736748	0.905	0.719	6.21e-16	Ex3		GALNT14	7.23e-13	0.440821	0.355	0.163	1.89e-08	In1c
	MXD1	2.22e-38	0.435355	0.27	0.101	5.05e-34	Astrocytes-1																		SLC48A1	9.94e-24	0.368418	0.289	0.117	2.6e-19	astrocyte		MSC-AS1	1.44e-19	0.636922	0.494	0.163	3.78e-15	Ex3		BTBD3	7.94e-13	0.472512	0.339	0.152	2.07e-08	In1c
	KALRN	2.83e-38	0.695428	0.497	0.157	6.44e-34	Astrocytes-1																		CLDND1	1.12e-23	0.365105	0.329	0.209	2.92e-19	astrocyte		RP11-586K2.1	1.52e-19	0.684972	0.788	0.641	3.96e-15	Ex3		GPR149	1.25e-12	0.414923	0.295	0.121	3.26e-08	In1c
	RANBP2	3.21e-38	0.430627	0.326	0.165	7.29e-34	Astrocytes-1																		POLR2F	1.29e-23	0.385695	0.412	0.316	3.37e-19	astrocyte		LRRC4C	3.18e-19	0.866382	0.994	0.888	8.32e-15	Ex3		OLFM1	1.31e-12	0.517009	0.517	0.316	3.42e-08	In1c
	ACAP2	3.37e-38	0.326887	0.554	0.29	7.67e-34	Astrocytes-1																		HSPA5	1.41e-23	0.368945	0.412	0.308	3.69e-19	astrocyte		TEX41	1.07e-18	0.4216	0.316	0.099	2.8e-14	Ex3		NELL2	1.68e-12	0.793661	0.642	0.345	4.4e-08	In1c
	TRA2B	3.46e-38	0.315776	0.368	0.174	7.87e-34	Astrocytes-1																		FMNL2	1.71e-23	0.582781	0.935	0.821	4.48e-19	astrocyte		RP4-678D15.1	3.26e-18	0.906141	0.747	0.343	8.52e-14	Ex3		MARCKSL1	2.88e-12	0.364064	0.308	0.163	7.54e-08	In1c
	STK32A	3.66e-38	0.515106	0.333	0.075	8.31e-34	Astrocytes-1																		RASSF8	1.89e-23	0.477681	0.327	0.117	4.95e-19	astrocyte		TCERG1L	2.75e-17	0.541815	0.62	0.385	7.19e-13	Ex3		PLK2	4e-12	0.558117	0.488	0.241	1.05e-07	In1c
	DDIT3	3.71e-38	0.373409	0.371	0.172	8.43e-34	Astrocytes-1																		DNAH7	2.98e-23	0.61998	0.573	0.369	7.78e-19	astrocyte		SULF2	9.2e-17	0.250743	0.253	0.128	2.41e-12	Ex3		ADAMTS6	7.64e-12	0.446051	0.428	0.225	2e-07	In1c
	FNDC3B	4.57e-38	0.355488	0.35	0.127	1.04e-33	Astrocytes-1																		SLC39A11	2.99e-23	0.70596	0.706	0.444	7.82e-19	astrocyte		FGFR1	1.13e-16	0.391625	0.38	0.155	2.95e-12	Ex3		ARL4C	7.81e-12	0.455233	0.54	0.401	2.04e-07	In1c
	CD69	4.62e-38	0.860473	0.276	0.032	1.05e-33	Astrocytes-1																		CHKA	3.51e-23	0.56013	0.648	0.387	9.19e-19	astrocyte		RP11-32K4.1	2.45e-16	0.518982	0.725	0.506	6.42e-12	Ex3		RP11-436D23.1	1.49e-11	0.722767	0.504	0.256	3.9e-07	In1c
	SRGAP2B	5.39e-38	0.71177	0.45	0.105	1.23e-33	Astrocytes-1																		ATP10B	3.57e-23	0.416107	0.296	0.108	9.34e-19	astrocyte		LRMP	1.42e-15	0.485779	0.525	0.281	3.7e-11	Ex3		CHRM3	1.98e-11	0.650711	0.927	0.582	5.17e-07	In1c
	SLC38A1	6.74e-38	0.711479	0.33	0.085	1.53e-33	Astrocytes-1																		ITPR2	4.51e-23	0.787256	0.686	0.324	1.18e-18	astrocyte		TSHZ2	1.81e-15	0.872537	0.858	0.418	4.74e-11	Ex3		RPS19	2.17e-11	0.539216	0.624	0.408	5.68e-07	In1c
	BCAR3	6.83e-38	0.437549	0.291	0.075	1.55e-33	Astrocytes-1																		CRYAB	4.59e-23	0.609601	0.467	0.299	1.2e-18	astrocyte		BAIAP2L2	1.26e-14	0.510623	0.782	0.664	3.28e-10	Ex3		RP11-430H10.4	5.29e-11	0.491811	0.269	0.091	1.38e-06	In1c
	TRPM3	7.35e-38	1.59471	0.75	0.166	1.67e-33	Astrocytes-1																		MCC	4.81e-23	0.560634	0.442	0.198	1.26e-18	astrocyte		FOXP1	1.62e-14	0.542655	0.962	0.885	4.23e-10	Ex3		SEMA6D	5.71e-11	0.702744	0.684	0.385	1.49e-06	In1c
	AXL	7.48e-38	0.379594	0.267	0.057	1.7e-33	Astrocytes-1																		MFHAS1	5.12e-23	0.454625	0.442	0.254	1.34e-18	astrocyte		CADM1	1.34e-13	0.49896	0.921	0.822	3.51e-09	Ex3		GRM7	7.67e-11	0.687508	0.953	0.666	2e-06	In1c
	IMMP2L	1.06e-37	0.510684	0.629	0.291	2.41e-33	Astrocytes-1																		CNN3	5.7e-23	0.386634	0.264	0.101	1.49e-18	astrocyte		ANTXR2	1.5e-13	0.413556	0.256	0.112	3.92e-09	Ex3		ACHE	1.39e-10	0.34211	0.319	0.162	3.64e-06	In1c
	SLC25A37	1.07e-37	0.393395	0.417	0.157	2.44e-33	Astrocytes-1																		LSAMP-AS1	1.12e-22	0.828764	0.877	0.761	2.94e-18	astrocyte		ARHGAP15	2.55e-13	0.692431	0.554	0.186	6.67e-09	Ex3		B4GALT6	2.21e-10	0.466583	0.507	0.306	5.78e-06	In1c
	NFAT5	1.7e-37	0.300765	0.541	0.323	3.86e-33	Astrocytes-1																		STK3	1.14e-22	0.442834	0.462	0.26	2.98e-18	astrocyte		GREM2	2.82e-13	0.35298	0.316	0.132	7.37e-09	Ex3		C8orf34	2.26e-10	0.483159	0.765	0.607	5.91e-06	In1c
	TRAK1	1.71e-37	0.470729	0.451	0.181	3.89e-33	Astrocytes-1																		ABI1	1.16e-22	0.441302	0.653	0.443	3.02e-18	astrocyte		SEMA5A	3.32e-13	0.440635	0.329	0.128	8.67e-09	Ex3		ZBTB20	2.31e-10	0.634992	0.501	0.436	6.05e-06	In1c
	PRRX1	2.56e-37	0.463915	0.297	0.06	5.82e-33	Astrocytes-1																		SOX5	1.24e-22	0.686518	0.726	0.518	3.23e-18	astrocyte		MAML3	4.27e-13	0.476513	0.503	0.322	1.12e-08	Ex3		AC108142.1	2.59e-10	0.55703	0.535	0.379	6.77e-06	In1c
	PHKG1	2.67e-37	0.426375	0.265	0.059	6.08e-33	Astrocytes-1																		SH3RF1	1.54e-22	0.559139	0.467	0.256	4.03e-18	astrocyte		C8orf34	4.8e-13	0.498451	0.668	0.489	1.26e-08	Ex3		SMYD2	2.72e-10	0.332977	0.269	0.136	7.12e-06	In1c
	STK33	3.88e-37	0.449769	0.337	0.114	8.81e-33	Astrocytes-1																		CHPT1	1.92e-22	0.600985	0.611	0.486	5.01e-18	astrocyte		GRIA1	6.77e-13	0.524654	0.924	0.801	1.77e-08	Ex3		CNTN6	2.76e-10	0.480617	0.386	0.23	7.2e-06	In1c
	CTTNBP2NL	5.37e-37	0.456266	0.314	0.114	1.22e-32	Astrocytes-1																		ARHGEF10	2.41e-22	0.426747	0.367	0.172	6.29e-18	astrocyte		ZEB2	1.71e-12	0.469073	0.725	0.584	4.47e-08	Ex3		SORCS1	4.25e-10	0.803148	0.606	0.367	1.11e-05	In1c
	RGS12	8.56e-37	0.35005	0.295	0.099	1.95e-32	Astrocytes-1																		SLC27A1	3.06e-22	0.35123	0.389	0.219	7.99e-18	astrocyte		PHLDB2	2.24e-12	0.625734	0.513	0.195	5.86e-08	Ex3		GNG2	7.21e-10	0.527498	0.478	0.249	1.88e-05	In1c
	SLC24A4	8.85e-37	0.558248	0.259	0.041	2.01e-32	Astrocytes-1																		LDHB	3.25e-22	0.392029	0.671	0.553	8.51e-18	astrocyte		GSTO2	2.47e-12	0.364396	0.399	0.253	6.47e-08	Ex3		CDH10	1.51e-09	0.673122	0.723	0.374	3.94e-05	In1c
	HS3ST4	1.55e-36	0.990461	0.484	0.095	3.52e-32	Astrocytes-1																		ZFAND6	6.44e-22	0.335624	0.372	0.197	1.68e-17	astrocyte		SPAG16	2.74e-12	0.498808	0.797	0.73	7.16e-08	Ex3		ARHGAP15	2.17e-09	0.493033	0.261	0.133	5.68e-05	In1c
	PPP3CA	1.81e-36	0.500385	0.533	0.208	4.11e-32	Astrocytes-1																		COL16A1	6.46e-22	0.443783	0.477	0.277	1.69e-17	astrocyte		PCDH11X	2.91e-12	0.567191	0.684	0.514	7.61e-08	Ex3		SEZ6	2.26e-09	0.3334	0.298	0.175	5.9e-05	In1c
	RP11-712B9.2	2.12e-36	0.395274	0.28	0.097	4.83e-32	Astrocytes-1																		BMP2K	6.52e-22	0.480389	0.369	0.185	1.7e-17	astrocyte		CRYAB	2.99e-12	0.470233	0.459	0.245	7.81e-08	Ex3		ROBO2	2.89e-09	0.610161	1	0.881	7.57e-05	In1c
	TSHZ2	2.13e-36	0.719258	0.421	0.094	4.85e-32	Astrocytes-1																		PCSK5	6.6e-22	0.588531	0.465	0.175	1.73e-17	astrocyte		COBLL1	3.63e-12	0.466673	0.38	0.185	9.5e-08	Ex3		PLS1	3.34e-09	0.435894	0.329	0.197	8.73e-05	In1c
	ZNRF3	2.57e-36	0.442822	0.286	0.078	5.85e-32	Astrocytes-1																		JUNB	7.27e-22	0.495977	0.339	0.205	1.9e-17	astrocyte		CDK18	4.03e-12	0.307884	0.307	0.139	1.05e-07	Ex3		RPL13	5.32e-09	0.519403	0.76	0.636	0.000139	In1c
	SPARC	2.81e-36	0.333902	0.47	0.264	6.39e-32	Astrocytes-1																		NEO1	7.62e-22	0.47667	0.585	0.4	1.99e-17	astrocyte		VWC2L	5.22e-12	0.620497	0.62	0.265	1.37e-07	Ex3		LRRC39	8.24e-09	0.438468	0.522	0.387	0.000215	In1c
	ESRRG	3.08e-36	0.411219	0.552	0.262	7e-32	Astrocytes-1																		NTRK2	1.26e-21	0.498398	0.922	0.903	3.3e-17	astrocyte		PTPRT	5.55e-12	0.686362	0.934	0.795	1.45e-07	Ex3		SEMA5A	8.7e-09	0.435306	0.298	0.13	0.000227	In1c
	LAMA1	3.39e-36	0.409559	0.257	0.063	7.7e-32	Astrocytes-1																		ZFHX3	1.71e-21	0.551352	0.389	0.135	4.48e-17	astrocyte		GXYLT2	1.05e-11	0.305708	0.266	0.125	2.75e-07	Ex3		TMEM35	8.84e-09	0.350699	0.332	0.216	0.000231	In1c
	AFF1	3.86e-36	0.347494	0.429	0.189	8.78e-32	Astrocytes-1																		PRDX1	2.32e-21	0.405789	0.515	0.373	6.06e-17	astrocyte		GUCY1A2	2.6e-11	0.474667	0.804	0.675	6.8e-07	Ex3		ALCAM	1.21e-08	0.577286	0.517	0.383	0.000316	In1c
	ADAM28	4.37e-36	0.687894	0.421	0.091	9.93e-32	Astrocytes-1																		IDI1	2.46e-21	0.488112	0.472	0.472	6.43e-17	astrocyte		VWC2	4.24e-11	0.431524	0.446	0.25	1.11e-06	Ex3		HMP19	1.23e-08	0.448692	0.742	0.601	0.00032	In1c
	RBM6	5.38e-36	0.257933	0.61	0.376	1.22e-31	Astrocytes-1																		ZNF521	2.65e-21	0.411041	0.304	0.127	6.94e-17	astrocyte		RYR3	6.3e-11	0.476783	0.655	0.443	1.65e-06	Ex3		LINC01103	1.56e-08	0.352539	0.379	0.202	0.000407	In1c
	TEAD1	5.62e-36	0.406849	0.375	0.15	1.28e-31	Astrocytes-1																		SMURF2	2.84e-21	0.366386	0.435	0.242	7.43e-17	astrocyte		DPF3	1.06e-10	0.311404	0.269	0.155	2.77e-06	Ex3		SOBP	1.83e-08	0.482812	0.728	0.554	0.000478	In1c
	CLEC16A	5.79e-36	0.364061	0.425	0.203	1.32e-31	Astrocytes-1																		C10orf90	3.08e-21	0.439703	0.279	0.072	8.04e-17	astrocyte		GS1-57L11.1	2.02e-10	0.47843	0.434	0.249	5.28e-06	Ex3		RP11-473C19.1	1.92e-08	0.523809	0.46	0.296	0.000501	In1c
	C1orf21	6.86e-36	0.431559	0.316	0.084	1.56e-31	Astrocytes-1																		SLC44A1	4.56e-21	0.325175	0.575	0.609	1.19e-16	astrocyte		FSTL5	2.13e-10	0.576728	0.763	0.466	5.58e-06	Ex3		ZBTB16	2.51e-08	0.454545	0.744	0.523	0.000657	In1c
	RAB31	1e-35	0.422963	0.419	0.129	2.28e-31	Astrocytes-1																		RP11-196H14.2	5.32e-21	0.443943	0.291	0.096	1.39e-16	astrocyte		NKAIN3	2.22e-10	0.345977	0.316	0.17	5.81e-06	Ex3		MICU1	4.59e-08	0.446404	0.702	0.587	0.001199	In1c
	MIR4300HG	1.19e-35	0.560656	0.37	0.152	2.7e-31	Astrocytes-1																		ADD1	6.54e-21	0.341837	0.575	0.447	1.71e-16	astrocyte		TSHZ3	2.73e-10	0.367525	0.554	0.362	7.13e-06	Ex3		PDE4B	7.59e-08	0.662875	0.796	0.433	0.001985	In1c
	ATP2B4	1.21e-35	0.298156	0.474	0.22	2.76e-31	Astrocytes-1																		FHIT	7.03e-21	0.594383	0.854	0.679	1.84e-16	astrocyte		SLC26A4	4.75e-10	0.338002	0.437	0.294	1.24e-05	Ex3		SLITRK4	1.1e-07	0.337526	0.303	0.216	0.002868	In1c
	GPC5	1.41e-35	1.37215	0.697	0.183	3.21e-31	Astrocytes-1																		TGFBR3	7.22e-21	0.411156	0.279	0.11	1.89e-16	astrocyte		LINC01202	5.5e-10	0.502734	0.487	0.313	1.44e-05	Ex3		DNAH14	1.1e-07	0.405983	0.311	0.189	0.002886	In1c
	LINC00969	1.64e-35	0.260207	0.52	0.284	3.73e-31	Astrocytes-1																		RAB31	7.3e-21	0.554985	0.389	0.168	1.91e-16	astrocyte		AC009264.1	7.54e-10	0.329025	0.307	0.17	1.97e-05	Ex3		LINC00461	1.13e-07	0.432987	0.749	0.606	0.002967	In1c
	DBI	1.66e-35	0.258562	0.451	0.24	3.78e-31	Astrocytes-1																		RP11-384F7.2	7.63e-21	0.645834	0.894	0.826	1.99e-16	astrocyte		TEX30	1.06e-09	0.297143	0.269	0.109	2.77e-05	Ex3		RAMP1	1.45e-07	0.373292	0.371	0.21	0.003783	In1c
	NUMB	1.77e-35	0.345274	0.478	0.225	4.02e-31	Astrocytes-1																		PHLDB1	7.74e-21	0.269746	0.256	0.1	2.02e-16	astrocyte		AP000462.2	2.13e-09	0.414278	0.665	0.524	5.56e-05	Ex3		GRID2	2.04e-07	0.607517	0.841	0.547	0.005325	In1c
	ARHGAP31	2.58e-35	0.350587	0.305	0.087	5.86e-31	Astrocytes-1																		CNDP1	7.89e-21	0.615408	0.261	0.073	2.06e-16	astrocyte		SEMA6D	2.97e-09	0.577938	0.772	0.571	7.77e-05	Ex3		CDH8	3.11e-07	0.569329	0.517	0.336	0.008123	In1c
	ZFHX3	3.92e-35	0.542982	0.419	0.132	8.91e-31	Astrocytes-1																		EGFR	1.01e-20	0.618615	0.389	0.109	2.64e-16	astrocyte		C10orf11	3.51e-09	0.471113	0.405	0.17	9.18e-05	Ex3		MIR99AHG	3.53e-07	0.562126	0.903	0.729	0.009218	In1c
	CYFIP1	3.97e-35	0.460884	0.347	0.102	9.02e-31	Astrocytes-1																		ZMAT1	1.53e-20	0.413638	0.369	0.187	4e-16	astrocyte		CD163L1	5.94e-09	0.338115	0.411	0.296	0.000155	Ex3		CTD-2050N2.1	4.18e-07	0.439976	0.368	0.162	0.010938	In1c
	SYK	4.81e-35	0.443483	0.301	0.058	1.09e-30	Astrocytes-1																		LRRC3B	1.57e-20	0.421465	0.276	0.109	4.11e-16	astrocyte		UBE2E3	6.62e-09	0.498235	0.718	0.587	0.000173	Ex3		IGF1	4.32e-07	0.439063	0.535	0.368	0.011286	In1c
	PDZRN3	5.2e-35	0.535548	0.265	0.051	1.18e-30	Astrocytes-1																		FAM184A	1.96e-20	0.486009	0.545	0.354	5.13e-16	astrocyte		FAM189A1	7.03e-09	0.374499	0.709	0.611	0.000184	Ex3		ZNF292	4.86e-07	0.416366	0.726	0.642	0.0127	In1c
	NR3C2	5.27e-35	0.38377	0.419	0.166	1.2e-30	Astrocytes-1																		CPE	2.02e-20	0.506511	0.759	0.6	5.28e-16	astrocyte		CELF4	7.09e-09	0.489984	0.883	0.81	0.000185	Ex3		GRM1	5.02e-07	0.507748	0.397	0.179	0.013128	In1c
	FAM118A	6.73e-35	0.377396	0.255	0.078	1.53e-30	Astrocytes-1																		FMN2	2.08e-20	0.525111	0.912	0.875	5.44e-16	astrocyte		LINC01481	1.31e-08	0.401013	0.614	0.496	0.000343	Ex3		MAGI3	5.14e-07	0.450466	0.564	0.369	0.013451	In1c
	A2ML1-AS1	7e-35	0.441857	0.324	0.079	1.59e-30	Astrocytes-1																		FAM171A1	2.3e-20	0.50879	0.729	0.562	6e-16	astrocyte		LDLRAD3	2.17e-08	0.314195	0.402	0.233	0.000568	Ex3		POT1-AS1	6.49e-07	0.334404	0.277	0.162	0.016978	In1c
	DDX3X	7.93e-35	0.263088	0.291	0.127	1.8e-30	Astrocytes-1																		LTBP1	2.89e-20	0.415374	0.352	0.173	7.57e-16	astrocyte		USP39	3.59e-08	0.341386	0.484	0.33	0.000939	Ex3		CLSTN2	7e-07	0.573675	0.42	0.292	0.018313	In1c
	RP11-39M21.1	1.23e-34	0.698001	0.453	0.115	2.8e-30	Astrocytes-1																		ZFYVE21	3.18e-20	0.373735	0.462	0.304	8.31e-16	astrocyte		RHOBTB1	4.21e-08	0.436812	0.538	0.383	0.001102	Ex3		RPLP0	7.68e-07	0.407966	0.507	0.362	0.020081	In1c
	AEBP1	1.48e-34	0.611879	0.265	0.036	3.36e-30	Astrocytes-1																		FOXN2	3.21e-20	0.365725	0.334	0.167	8.4e-16	astrocyte		LIPA	4.58e-08	0.433417	0.649	0.504	0.001197	Ex3		HLA-A	9.31e-07	0.379691	0.426	0.282	0.024331	In1c
	SRSF3	1.98e-34	0.259025	0.404	0.233	4.5e-30	Astrocytes-1																		TRPM3	3.34e-20	0.856935	0.751	0.532	8.74e-16	astrocyte		CHRM2	5.52e-08	0.405434	0.307	0.12	0.001444	Ex3		DOCK2	9.94e-07	0.369261	0.303	0.15	0.025993	In1c
	SQSTM1	2.5e-34	0.335114	0.425	0.219	5.68e-30	Astrocytes-1																		DGKG	3.55e-20	0.611882	0.688	0.505	9.27e-16	astrocyte		DNAJC5G	8.64e-08	0.339967	0.377	0.235	0.002259	Ex3		RP11-116O11.1	1.04e-06	0.633631	0.705	0.361	0.027071	In1c
	TNRC18	2.81e-34	0.32728	0.251	0.078	6.39e-30	Astrocytes-1																		JARID2	3.59e-20	0.429866	0.638	0.494	9.39e-16	astrocyte		FRMPD2	9.67e-08	0.349421	0.304	0.176	0.002527	Ex3		ATP6V0E2	1.07e-06	0.482848	0.726	0.572	0.027989	In1c
	UBR5	3.16e-34	0.306342	0.501	0.25	7.19e-30	Astrocytes-1																		RHOB	3.83e-20	0.313019	0.291	0.134	1e-15	astrocyte		OVOL2	1.48e-07	0.261004	0.272	0.169	0.003865	Ex3		LARGE	1.15e-06	0.511137	0.901	0.789	0.030105	In1c
	PON2	3.78e-34	0.270863	0.486	0.289	8.59e-30	Astrocytes-1																		SUCLG2-AS1	4.75e-20	0.409075	0.264	0.085	1.24e-15	astrocyte		GABRA5	1.52e-07	0.308204	0.399	0.263	0.003981	Ex3		EPHB1	1.31e-06	0.441242	0.548	0.394	0.034303	In1c
	EPS15L1	3.92e-34	0.367799	0.429	0.179	8.91e-30	Astrocytes-1																		PSMD5-AS1	5.57e-20	0.321986	0.53	0.374	1.46e-15	astrocyte		DIXDC1	1.68e-07	0.292558	0.396	0.277	0.004385	Ex3		BAIAP2L1	1.49e-06	0.383932	0.507	0.365	0.03891	In1c
	DOCK8	4.08e-34	0.67934	0.497	0.109	9.28e-30	Astrocytes-1																		RP11-444D3.1	5.99e-20	0.640246	0.751	0.507	1.57e-15	astrocyte		ST6GAL2	1.93e-07	0.372787	0.509	0.362	0.00505	Ex3		CNR1	1.53e-06	0.660562	0.517	0.228	0.039882	In1c
	HNRNPH1	4.15e-34	0.392131	0.482	0.245	9.43e-30	Astrocytes-1																		FAM182B	6.21e-20	0.407691	0.482	0.323	1.62e-15	astrocyte		PCED1B	2.23e-07	0.368139	0.396	0.267	0.00583	Ex3		ADARB2	1.55e-06	0.693604	0.995	0.495	0.040622	In1c
	MATN2	4.38e-34	0.315354	0.297	0.099	9.95e-30	Astrocytes-1																		PARP6	8.26e-20	0.300939	0.284	0.153	2.16e-15	astrocyte		ANO3	2.31e-07	0.459796	0.766	0.579	0.006031	Ex3		HPCA	1.68e-06	0.439001	0.41	0.197	0.043819	In1c
	MKNK1	4.42e-34	0.37203	0.324	0.091	1e-29	Astrocytes-1																		TOB2	1.12e-19	0.300508	0.284	0.15	2.94e-15	astrocyte		AC007796.1	2.48e-07	0.277305	0.364	0.217	0.006484	Ex3		LINC01470	1.69e-06	0.404611	0.253	0.154	0.044076	In1c
	SLC14A1	4.51e-34	1.43443	0.493	0.058	1.03e-29	Astrocytes-1																		WASF3	1.16e-19	0.486973	0.5	0.295	3.03e-15	astrocyte		PCDH11Y	2.68e-07	0.434559	0.532	0.311	0.006997	Ex3		KCTD13	1.81e-06	0.286811	0.264	0.158	0.047194	In1c
	ENSA	5.71e-34	0.388057	0.33	0.108	1.3e-29	Astrocytes-1																		GABRB1	1.2e-19	0.484025	0.874	0.825	3.12e-15	astrocyte		KIAA2012	2.72e-07	0.297266	0.329	0.211	0.007113	Ex3		KMO	3.55e-85	1.24315	0.733	0.099	9.28e-81	In3
	ATP2C1	5.72e-34	0.259813	0.484	0.29	1.3e-29	Astrocytes-1																		TMTC2	2e-19	0.560777	0.696	0.469	5.23e-15	astrocyte		DCDC1	2.82e-07	0.320492	0.408	0.277	0.007363	Ex3		IGFBP5	6.26e-82	1.04965	0.47	0.052	1.64e-77	In3
	PLXNB1	6.49e-34	0.280801	0.434	0.213	1.48e-29	Astrocytes-1																		LRP1	2.35e-19	0.357947	0.495	0.363	6.15e-15	astrocyte		LIFR	3.3e-07	0.268269	0.266	0.154	0.008632	Ex3		RYR3	2.83e-61	1.3481	0.793	0.236	7.4e-57	In3
	RBM47	8.41e-34	0.469946	0.303	0.076	1.91e-29	Astrocytes-1																		MFAP3L	3.01e-19	0.337582	0.266	0.123	7.87e-15	astrocyte		EPHA7	4.08e-07	0.285006	0.399	0.258	0.010677	Ex3		AC092684.1	2.81e-51	0.843712	0.47	0.108	7.34e-47	In3
	USP3	9.32e-34	0.2721	0.272	0.102	2.12e-29	Astrocytes-1																		DBI	3.17e-19	0.351682	0.324	0.147	8.29e-15	astrocyte		TRHDE	1.05e-06	0.510041	0.775	0.598	0.027434	Ex3		CCDC184	7.81e-47	0.699821	0.489	0.178	2.04e-42	In3
	ANGPTL4	9.48e-34	0.59625	0.29	0.067	2.16e-29	Astrocytes-1																		DPH6	3.64e-19	0.439702	0.475	0.307	9.52e-15	astrocyte		NCAM2	1.35e-06	0.525241	0.987	0.891	0.035166	Ex3		LHFP	1.64e-46	1.09449	0.681	0.132	4.29e-42	In3
	RASGEF1C	9.59e-34	0.303923	0.305	0.126	2.18e-29	Astrocytes-1																		RERG	3.83e-19	0.582458	0.553	0.334	1e-14	astrocyte		SUSD4	1.44e-06	0.317053	0.554	0.452	0.03759	Ex3		HTR1E	2.22e-46	1.01184	0.648	0.22	5.79e-42	In3
	ZFAND5	9.86e-34	0.373145	0.297	0.118	2.24e-29	Astrocytes-1																		MGST1	3.91e-19	0.727773	0.744	0.508	1.02e-14	astrocyte		IL1RAP	1.44e-06	0.383927	0.468	0.32	0.037691	Ex3		CTD-2147F2.1	8.75e-46	0.754109	0.378	0.05	2.29e-41	In3
	RGS1	1.05e-33	1.06329	0.415	0.066	2.38e-29	Astrocytes-1																		CAMKMT	4.3e-19	0.482583	0.575	0.377	1.12e-14	astrocyte		RP11-413B19.2	1.87e-06	0.281471	0.288	0.163	0.048785	Ex3		TBL1X	4.71e-45	0.73063	0.452	0.093	1.23e-40	In3
	CMIP	1.22e-33	0.37911	0.423	0.182	2.77e-29	Astrocytes-1																		GAREM1	4.37e-19	0.525027	0.704	0.512	1.14e-14	astrocyte		RP11-897M7.4	2.4e-303	0.798176	0.543	0.067	6.2e-299	Ex4		MIR4300HG	1.42e-43	1.0196	0.489	0.117	3.7e-39	In3
	RP11-627D16.1	1.39e-33	0.818057	0.366	0.045	3.17e-29	Astrocytes-1																		RORA-AS1	7.34e-19	0.608418	0.55	0.366	1.92e-14	astrocyte		RP11-384G23.1	6.6e-252	0.764561	0.433	0.03	1.7e-247	Ex4		ASIC4	1.85e-42	0.767725	0.519	0.118	4.83e-38	In3
	PELI2	1.57e-33	0.267221	0.257	0.089	3.56e-29	Astrocytes-1																		BAZ2B	7.87e-19	0.487575	0.643	0.51	2.06e-14	astrocyte		TSHZ2	6.1e-221	1.6422	0.971	0.355	1.6e-216	Ex4		KCNT2	1.64e-41	1.03107	0.807	0.316	4.3e-37	In3
	FRMD4A	2.41e-33	1.00033	0.768	0.281	5.48e-29	Astrocytes-1																		DST	8.01e-19	0.350545	0.892	0.876	2.09e-14	astrocyte		LYPD6B	1.3e-208	0.627917	0.362	0.028	3.3e-204	Ex4		CSMD1	1.11e-40	0.884136	1	0.963	2.91e-36	In3
	SDC4	3.18e-33	0.711625	0.333	0.044	7.23e-29	Astrocytes-1																		FADS2	8.19e-19	0.364543	0.332	0.164	2.14e-14	astrocyte		AC133680.1	3e-185	0.85203	0.634	0.18	7.8e-181	Ex4		RP11-430H10.4	8.95e-40	0.859709	0.415	0.083	2.34e-35	In3
	PTCHD1-AS	3.77e-33	0.964047	0.507	0.109	8.56e-29	Astrocytes-1																		SPARCL1	8.54e-19	0.702553	0.942	0.795	2.23e-14	astrocyte		PLCXD3	3.4e-182	0.958181	0.623	0.139	9e-178	Ex4		RP11-793A3.2	5.27e-39	0.779011	0.596	0.172	1.38e-34	In3
	FOXO3	3.9e-33	0.26908	0.461	0.251	8.86e-29	Astrocytes-1																		ZSWIM6	9.32e-19	0.584832	0.864	0.667	2.44e-14	astrocyte		GABRG1	3.7e-169	0.719798	0.486	0.073	9.6e-165	Ex4		THSD7A	6.54e-39	0.868538	0.941	0.583	1.71e-34	In3
	RAMP1	3.96e-33	0.406629	0.379	0.121	9e-29	Astrocytes-1																		GSTM3	9.58e-19	0.365446	0.344	0.201	2.51e-14	astrocyte		RHOBTB2	2.7e-158	0.803134	0.777	0.449	7.2e-154	Ex4		TSHZ2	2.69e-38	1.43665	0.689	0.17	7.03e-34	In3
	ENTPD1	4.73e-33	0.41258	0.328	0.092	1.07e-28	Astrocytes-1																		FXYD1	1.03e-18	0.38016	0.261	0.115	2.7e-14	astrocyte		RP4-678D15.1	2.7e-153	1.44396	0.915	0.275	7.1e-149	Ex4		PDE7B	4.78e-38	0.992882	0.726	0.287	1.25e-33	In3
	STON2	5.36e-33	0.310163	0.257	0.079	1.22e-28	Astrocytes-1																		WDFY2	1.12e-18	0.354848	0.46	0.335	2.94e-14	astrocyte		VWC2L	1.6e-151	0.988189	0.74	0.209	4.1e-147	Ex4		RP4-678D15.1	1.3e-35	1.3054	0.515	0.12	3.4e-31	In3
	RP11-142M10.2	5.97e-33	0.665834	0.396	0.085	1.36e-28	Astrocytes-1																		NCAM1	1.13e-18	0.326102	0.874	0.847	2.94e-14	astrocyte		RP11-707A18.1	5.1e-142	0.931583	0.642	0.136	1.3e-137	Ex4		L3MBTL4	4.2e-34	0.865615	0.83	0.353	1.1e-29	In3
	CACNA2D3	6.35e-33	0.710176	0.451	0.134	1.44e-28	Astrocytes-1																		PHACTR3	1.23e-18	0.460547	0.653	0.501	3.21e-14	astrocyte		TOX	4e-133	1.11073	0.915	0.456	1e-128	Ex4		RP13-143G15.4	5.97e-34	0.943593	0.644	0.286	1.56e-29	In3
	SNRNP70	7.15e-33	0.253581	0.509	0.301	1.63e-28	Astrocytes-1																		BCR	1.74e-18	0.312167	0.397	0.243	4.55e-14	astrocyte		ALDH1A1	6.9e-133	0.495384	0.324	0.048	1.8e-128	Ex4		RP11-759A24.3	6.75e-34	0.794504	0.515	0.135	1.76e-29	In3
	SOD2	9.77e-33	0.31524	0.41	0.222	2.22e-28	Astrocytes-1																		ACTG1	1.77e-18	0.268415	0.696	0.676	4.64e-14	astrocyte		FOXP2	1e-131	0.959388	0.89	0.373	2.7e-127	Ex4		RGS12	5.01e-31	0.903777	0.959	0.486	1.31e-26	In3
	CSF2RA	1.03e-32	0.630607	0.333	0.068	2.35e-28	Astrocytes-1																		OSBPL11	1.85e-18	0.371467	0.256	0.126	4.84e-14	astrocyte		RP11-475O6.1	1.6e-129	0.938926	0.746	0.444	4.1e-125	Ex4		LINC01103	1.09e-29	0.673698	0.548	0.192	2.84e-25	In3
	JARID2	1.08e-32	0.307517	0.453	0.247	2.45e-28	Astrocytes-1																		MAPK4	2.2e-18	0.480214	0.59	0.41	5.75e-14	astrocyte		SLC22A10	4.2e-129	0.805245	0.828	0.445	1.1e-124	Ex4		COL9A1	1.57e-29	0.593301	0.311	0.037	4.1e-25	In3
	NUPR1	1.54e-32	0.453263	0.331	0.098	3.49e-28	Astrocytes-1																		NRBP2	2.27e-18	0.345323	0.364	0.21	5.93e-14	astrocyte		CNTNAP4	2.3e-126	0.76014	0.749	0.373	6.1e-122	Ex4		ADAMTS6	2.68e-29	0.663823	0.57	0.219	7e-25	In3
	TYROBP	2.2e-32	0.461458	0.261	0.05	5e-28	Astrocytes-1																		MKLN1	2.95e-18	0.500491	0.842	0.774	7.72e-14	astrocyte		AC107218.3	4.4e-124	0.92009	0.754	0.299	1.2e-119	Ex4		EMID1	3.08e-29	0.439935	0.256	0.058	8.05e-25	In3
	AC016716.2	2.6e-32	0.456482	0.282	0.063	5.9e-28	Astrocytes-1																		PSD3	3.5e-18	0.499325	0.879	0.748	9.14e-14	astrocyte		MEGF10	1.3e-123	0.403836	0.261	0.027	3.5e-119	Ex4		MAPK4	6.05e-29	0.767653	0.593	0.207	1.58e-24	In3
	PDK4	3.29e-32	0.335192	0.343	0.192	7.49e-28	Astrocytes-1																		SLC25A5	5.29e-18	0.297862	0.417	0.308	1.38e-13	astrocyte		FSHR	4.6e-100	0.611715	0.324	0.079	1.2e-95	Ex4		RP11-436D23.1	8.22e-29	1.01859	0.693	0.247	2.15e-24	In3
	MED12L	3.76e-32	0.45502	0.316	0.095	8.54e-28	Astrocytes-1																		PRTFDC1	5.7e-18	0.383841	0.377	0.194	1.49e-13	astrocyte		IL1RAPL2	5.8e-98	1.21843	0.982	0.419	1.52e-93	Ex4		PTPRZ1	1.26e-28	0.699166	0.641	0.247	3.3e-24	In3
	LYN	4.41e-32	0.456582	0.263	0.059	1e-27	Astrocytes-1																		USP3	6.06e-18	0.423647	0.284	0.127	1.58e-13	astrocyte		ARHGAP15	6.26e-96	1.00862	0.296	0.189	1.64e-91	Ex4		SEL1L3	5.16e-28	0.559471	0.367	0.123	1.35e-23	In3
	PELI1	4.86e-32	0.362954	0.37	0.159	1.1e-27	Astrocytes-1																		FERMT2	6.85e-18	0.398079	0.362	0.171	1.79e-13	astrocyte		EDIL3	1.75e-95	0.689654	0.859	0.549	4.57e-91	Ex4		AC133680.1	5.18e-27	0.782428	0.585	0.209	1.35e-22	In3
	SAFB2	6.8e-32	0.287018	0.291	0.106	1.55e-27	Astrocytes-1																		HIP1	7.92e-18	0.321448	0.415	0.264	2.07e-13	astrocyte		DCC	3.36e-93	1.2341	0.996	0.535	8.8e-89	Ex4		OLFM3	5.77e-27	1.06049	0.804	0.276	1.51e-22	In3
	GOLIM4	7.41e-32	0.305475	0.286	0.096	1.69e-27	Astrocytes-1																		BCL6	9.57e-18	0.424468	0.309	0.115	2.5e-13	astrocyte		COBLL1	4.7e-92	0.664153	0.549	0.139	1.23e-87	Ex4		NR2F2-AS1	1.09e-26	0.855079	0.704	0.229	2.84e-22	In3
	PAG1	8.25e-32	0.286555	0.297	0.129	1.88e-27	Astrocytes-1																		LRRC1	1.03e-17	0.310339	0.254	0.112	2.69e-13	astrocyte		RARB	1.29e-90	0.725215	0.747	0.415	3.37e-86	Ex4		SLC24A3	3.25e-26	0.624149	0.819	0.496	8.49e-22	In3
	PALM	1.2e-31	0.316585	0.263	0.089	2.74e-27	Astrocytes-1																		FGGY	1.76e-17	0.353531	0.352	0.203	4.59e-13	astrocyte		SLC22A24	5.43e-88	0.587493	0.596	0.262	1.42e-83	Ex4		SYNPR	4.17e-26	0.858055	0.996	0.569	1.09e-21	In3
	FOXO1	1.2e-31	0.292113	0.438	0.223	2.74e-27	Astrocytes-1																		DDAH1	1.99e-17	0.546299	0.608	0.409	5.21e-13	astrocyte		INPP4B	1.37e-79	0.868091	0.901	0.551	3.59e-75	Ex4		COL21A1	8.38e-26	0.658725	0.567	0.204	2.19e-21	In3
	FARP1	1.42e-31	0.417083	0.339	0.115	3.23e-27	Astrocytes-1																		PDE8A	2.08e-17	0.322868	0.503	0.391	5.45e-13	astrocyte		CRH	1.51e-78	0.647847	0.361	0.057	3.96e-74	Ex4		B4GALT6	2.5e-25	0.550337	0.589	0.306	6.53e-21	In3
	NRG3	1.57e-31	1.59479	0.832	0.213	3.58e-27	Astrocytes-1																		ZMIZ1	2.35e-17	0.308898	0.334	0.18	6.15e-13	astrocyte		RORB	3e-78	0.969522	0.937	0.481	7.85e-74	Ex4		PLD5	3.88e-25	0.701682	0.948	0.615	1.01e-20	In3
	RP11-384F7.2	1.67e-31	0.736854	0.606	0.205	3.79e-27	Astrocytes-1																		ITSN1	2.59e-17	0.426773	0.696	0.574	6.76e-13	astrocyte		ALCAM	2.1e-70	0.67343	0.707	0.333	5.5e-66	Ex4		DCC	7.47e-24	0.905782	0.789	0.426	1.95e-19	In3
	IDH2	1.69e-31	0.268623	0.39	0.188	3.84e-27	Astrocytes-1																		FUT9	2.7e-17	0.481099	0.819	0.659	7.07e-13	astrocyte		PAPSS2	5.98e-65	0.5388	0.465	0.173	1.56e-60	Ex4		AK5	1.76e-23	0.770853	0.819	0.522	4.6e-19	In3
	RASSF4	1.69e-31	0.327225	0.402	0.195	3.84e-27	Astrocytes-1																		CACNB2	2.94e-17	0.571294	0.935	0.889	7.68e-13	astrocyte		FRMPD2	9.16e-64	0.562056	0.426	0.144	2.39e-59	Ex4		SEZ6	5.04e-23	0.464441	0.415	0.168	1.32e-18	In3
	GRIK1	1.88e-31	0.902376	0.35	0.131	4.27e-27	Astrocytes-1																		EPS15	3.18e-17	0.413123	0.563	0.391	8.32e-13	astrocyte		CNTN5	1.25e-62	0.893751	0.998	0.758	3.26e-58	Ex4		PROX1	7.92e-23	0.596971	0.515	0.175	2.07e-18	In3
	ALDH2	2.39e-31	0.437614	0.274	0.073	5.43e-27	Astrocytes-1																		BCKDHB	3.59e-17	0.425876	0.44	0.298	9.38e-13	astrocyte		RP11-460M2.1	1.85e-57	0.563819	0.283	0.122	4.84e-53	Ex4		LINC00626	1.05e-22	0.58454	0.407	0.138	2.73e-18	In3
	KLF12	2.89e-31	0.442207	0.484	0.186	6.56e-27	Astrocytes-1																		CA2	3.76e-17	0.447168	0.271	0.053	9.84e-13	astrocyte		GOLIM4	3.24e-55	0.413842	0.33	0.114	8.47e-51	Ex4		RERG	1.54e-22	0.663918	0.626	0.322	4.01e-18	In3
	BNC2	2.93e-31	0.712617	0.43	0.09	6.66e-27	Astrocytes-1																		TBL1X	3.82e-17	0.427187	0.357	0.154	9.98e-13	astrocyte		FSTL5	4.24e-55	0.730389	0.814	0.428	1.11e-50	Ex4		GRM7	2.03e-22	0.866915	0.97	0.677	5.3e-18	In3
	OXR1	3.1e-31	0.449887	0.564	0.272	7.04e-27	Astrocytes-1																		RPS6KA2	4.22e-17	0.416599	0.769	0.567	1.1e-12	astrocyte		SLC22A8	2.04e-50	0.426008	0.417	0.206	5.33e-46	Ex4		RGS17	2.73e-22	0.543284	0.452	0.194	7.15e-18	In3
	GNB4	4.05e-31	0.398734	0.269	0.075	9.22e-27	Astrocytes-1																		GNG7	4.57e-17	0.401435	0.518	0.399	1.19e-12	astrocyte		LINC01202	8.75e-50	0.599931	0.586	0.279	2.29e-45	Ex4		ARHGAP24	2.81e-22	0.663133	0.419	0.122	7.34e-18	In3
	TMEM241	5.5e-31	0.575296	0.389	0.111	1.25e-26	Astrocytes-1																		GRM3	5.92e-17	0.658826	0.739	0.478	1.55e-12	astrocyte		TSHZ3	6.88e-48	0.524991	0.566	0.341	1.8e-43	Ex4		RP11-69I8.3	2.82e-22	0.556418	0.441	0.121	7.37e-18	In3
	SKAP2	5.96e-31	0.39155	0.282	0.097	1.36e-26	Astrocytes-1																		ASPH	6.1e-17	0.482768	0.663	0.501	1.59e-12	astrocyte		TBL1X	1.89e-45	0.367773	0.316	0.128	4.95e-41	Ex4		EDIL3	3.66e-21	0.74083	0.741	0.394	9.56e-17	In3
	ARHGAP24	6.74e-31	0.966066	0.617	0.151	1.53e-26	Astrocytes-1																		HDHD3	9.09e-17	0.347034	0.372	0.22	2.38e-12	astrocyte		TDO2	3.23e-45	0.339306	0.286	0.081	8.45e-41	Ex4		LINC00923	9.87e-21	0.560003	0.322	0.075	2.58e-16	In3
	SYT17	7.61e-31	0.493459	0.316	0.078	1.73e-26	Astrocytes-1																		GPT2	1.09e-16	0.30864	0.286	0.14	2.85e-12	astrocyte		ANXA1	7e-44	0.61337	0.447	0.052	1.83e-39	Ex4		HTR2C	1.83e-20	1.11196	0.374	0.087	4.78e-16	In3
	CCS	7.78e-31	0.312523	0.265	0.097	1.77e-26	Astrocytes-1																		USP39	1.1e-16	0.417427	0.543	0.387	2.89e-12	astrocyte		CD53	9.97e-44	0.402182	0.271	0.079	2.61e-39	Ex4		CALB2	4.47e-20	0.82939	0.67	0.159	1.17e-15	In3
	EGLN3	8.36e-31	0.283928	0.299	0.126	1.9e-26	Astrocytes-1																		GNAQ	1.62e-16	0.39588	0.874	0.808	4.24e-12	astrocyte		SLC22A6	2.1e-43	0.452117	0.495	0.274	5.48e-39	Ex4		DPF3	5.24e-20	0.481791	0.33	0.095	1.37e-15	In3
	SIPA1L1	1.19e-30	0.320735	0.556	0.335	2.7e-26	Astrocytes-1																		EPHB1	1.64e-16	0.442822	0.643	0.502	4.29e-12	astrocyte		SCHLAP1	4.19e-43	0.600591	0.484	0.198	1.1e-38	Ex4		CNTN3	3.45e-19	0.773661	0.685	0.29	9.02e-15	In3
	BAALC	1.56e-30	0.399638	0.272	0.064	3.56e-26	Astrocytes-1																		SLC25A33	1.75e-16	0.355665	0.286	0.137	4.57e-12	astrocyte		RP11-79E3.2	4.36e-43	0.760703	0.473	0.099	1.14e-38	Ex4		TEX2	4.34e-19	0.450665	0.378	0.146	1.13e-14	In3
	PPFIA1	1.67e-30	0.259242	0.39	0.187	3.8e-26	Astrocytes-1																		DENND1B	2.18e-16	0.427973	0.518	0.368	5.7e-12	astrocyte		RP11-58C22.1	7.55e-43	0.316051	0.287	0.111	1.97e-38	Ex4		LRRC39	4.44e-19	0.523216	0.648	0.38	1.16e-14	In3
	LPIN2	1.69e-30	0.328799	0.251	0.087	3.84e-26	Astrocytes-1																		TECR	2.42e-16	0.280513	0.482	0.366	6.31e-12	astrocyte		RP11-32K4.1	1.1e-42	0.519496	0.685	0.49	2.87e-38	Ex4		LINC01102	1.1e-18	0.448047	0.396	0.152	2.87e-14	In3
	PLEKHA7	2.03e-30	0.263795	0.465	0.265	4.62e-26	Astrocytes-1																		CRYL1	2.46e-16	0.307384	0.45	0.314	6.43e-12	astrocyte		FAM19A2	2.53e-42	0.639023	0.986	0.843	6.6e-38	Ex4		GALNT13	3.03e-18	0.680474	0.844	0.502	7.93e-14	In3
	ZEB1	2.14e-30	0.58508	0.438	0.121	4.86e-26	Astrocytes-1																		GABBR1	2.72e-16	0.290021	0.515	0.402	7.11e-12	astrocyte		SLC44A5	5.18e-42	0.59851	0.881	0.665	1.35e-37	Ex4		NR2F2	4.58e-18	0.427657	0.289	0.081	1.2e-13	In3
	ARHGAP32	2.41e-30	0.36627	0.427	0.17	5.49e-26	Astrocytes-1																		ALDH7A1	3.07e-16	0.415916	0.329	0.189	8.04e-12	astrocyte		KIF16B	5.43e-42	0.422364	0.502	0.299	1.42e-37	Ex4		GPR149	8.57e-18	0.463426	0.337	0.125	2.24e-13	In3
	CASK	2.47e-30	0.312149	0.421	0.188	5.61e-26	Astrocytes-1																		NCOA1	3.17e-16	0.29283	0.812	0.801	8.28e-12	astrocyte		PTK7	6.27e-41	0.300788	0.265	0.104	1.64e-36	Ex4		FRMD4A	2.74e-17	0.57032	0.996	0.965	7.16e-13	In3
	STRBP	2.89e-30	0.51784	0.383	0.154	6.56e-26	Astrocytes-1																		FRMD4B	4e-16	0.397813	0.322	0.187	1.05e-11	astrocyte		37681	2.28e-40	0.395504	0.287	0.122	5.95e-36	Ex4		SLC6A11	3.13e-17	0.365246	0.281	0.1	8.18e-13	In3
	TNS3	3e-30	0.288367	0.301	0.078	6.81e-26	Astrocytes-1																		NFE2L2	4.09e-16	0.401907	0.553	0.386	1.07e-11	astrocyte		PDZRN4	7.38e-39	0.69659	0.79	0.416	1.93e-34	Ex4		RP11-561I11.4	4.19e-17	0.411943	0.389	0.164	1.1e-12	In3
	LINC01138	4.31e-30	0.357856	0.341	0.128	9.79e-26	Astrocytes-1																		INSIG1	4.23e-16	0.288732	0.286	0.146	1.1e-11	astrocyte		KCND3	3.32e-38	0.47103	0.762	0.597	8.67e-34	Ex4		LRRC3B	4.5e-17	0.440446	0.315	0.124	1.18e-12	In3
	CHST11	4.88e-30	0.535672	0.56	0.166	1.11e-25	Astrocytes-1																		ANKFN1	5.13e-16	0.416345	0.332	0.161	1.34e-11	astrocyte		RASSF4	4.95e-37	0.293943	0.281	0.116	1.29e-32	Ex4		DSCAM	5.43e-17	0.796366	0.978	0.63	1.42e-12	In3
	BCKDHB	6.77e-30	0.333794	0.419	0.201	1.54e-25	Astrocytes-1																		OTUD7B	5.2e-16	0.350757	0.329	0.188	1.36e-11	astrocyte		RP11-114G22.1	4.97e-37	0.386401	0.325	0.152	1.3e-32	Ex4		NRXN1	7.29e-17	0.678436	1	0.893	1.91e-12	In3
	DAAM1	1e-29	0.548038	0.356	0.119	2.28e-25	Astrocytes-1																		ZC3H12C	7.33e-16	0.303953	0.302	0.165	1.92e-11	astrocyte		NEUROD6	1.91e-34	0.515832	0.564	0.336	4.99e-30	Ex4		CHRM3-AS2	1.13e-16	0.716775	0.678	0.312	2.96e-12	In3
	TRIO	1.18e-29	0.376621	0.547	0.245	2.67e-25	Astrocytes-1																		MAP4K4	1.66e-15	0.391187	0.683	0.591	4.34e-11	astrocyte		CTNNA2	2.72e-34	0.633486	1	0.988	7.12e-30	Ex4		LINC00970	2.43e-16	0.518372	0.396	0.162	6.36e-12	In3
	ARIH1	1.2e-29	0.268245	0.457	0.258	2.72e-25	Astrocytes-1																		BCAT2	2.25e-15	0.331653	0.329	0.173	5.89e-11	astrocyte		MSC-AS1	3.54e-34	0.472214	0.388	0.145	9.25e-30	Ex4		CTD-2544M6.1	2.91e-16	0.385874	0.274	0.087	7.6e-12	In3
	MGEA5	1.27e-29	0.260844	0.459	0.239	2.9e-25	Astrocytes-1																		NUMB	2.3e-15	0.494662	0.719	0.579	6.02e-11	astrocyte		MTHFD2L	2.41e-33	0.354973	0.44	0.262	6.3e-29	Ex4		CIT	5.04e-16	0.603673	0.752	0.473	1.32e-11	In3
	ITPR1	1.62e-29	0.405789	0.27	0.06	3.68e-25	Astrocytes-1																		ZNF462	2.73e-15	0.394757	0.369	0.185	7.15e-11	astrocyte		LRRN3	8.37e-33	0.438164	0.563	0.369	2.19e-28	Ex4		ZMAT4	5.36e-16	0.623676	0.952	0.665	1.4e-11	In3
	PARP8	1.72e-29	0.412425	0.297	0.074	3.91e-25	Astrocytes-1																		CD63	3.69e-15	0.307705	0.435	0.282	9.66e-11	astrocyte		RORA	5.28e-32	0.57133	0.97	0.916	1.38e-27	Ex4		MIR325HG	1.48e-15	0.547442	0.7	0.429	3.87e-11	In3
	TOX	2.83e-29	0.490575	0.303	0.073	6.44e-25	Astrocytes-1																		HLA-A	3.83e-15	0.462382	0.352	0.154	1e-10	astrocyte		MET	1.42e-31	0.353823	0.261	0.096	3.73e-27	Ex4		RP11-142M10.2	1.11e-14	0.51	0.644	0.398	2.9e-10	In3
	SMAP2	3.4e-29	0.363538	0.263	0.089	7.73e-25	Astrocytes-1																		LPIN1	3.99e-15	0.413154	0.548	0.426	1.04e-10	astrocyte		MSRB3	2.81e-31	0.370858	0.424	0.221	7.34e-27	Ex4		PLCE1	1.12e-14	0.524215	0.526	0.23	2.93e-10	In3
	CAB39L	3.82e-29	0.376425	0.295	0.105	8.68e-25	Astrocytes-1																		EFR3B	4.08e-15	0.360866	0.628	0.503	1.07e-10	astrocyte		AC007796.1	1.29e-30	0.340513	0.378	0.2	3.38e-26	Ex4		ENTPD3	2.02e-14	0.441226	0.726	0.549	5.29e-10	In3
	ST3GAL6	4.17e-29	0.320825	0.288	0.08	9.48e-25	Astrocytes-1																		RFX3-AS1	4.4e-15	0.361748	0.367	0.215	1.15e-10	astrocyte		PTCHD4	1.74e-30	0.430073	0.555	0.313	4.56e-26	Ex4		STARD13	3.56e-14	0.627644	0.652	0.323	9.3e-10	In3
	LINC00693	4.19e-29	0.570085	0.379	0.087	9.52e-25	Astrocytes-1																		INTU	4.63e-15	0.361906	0.45	0.313	1.21e-10	astrocyte		RP11-281P23.2	2.81e-30	0.350541	0.264	0.113	7.34e-26	Ex4		KCNIP4	3.75e-14	1.18413	0.963	0.78	9.81e-10	In3
	ARHGEF12	4.86e-29	0.378894	0.343	0.127	1.1e-24	Astrocytes-1																		CHD9	4.66e-15	0.410751	0.869	0.786	1.22e-10	astrocyte		ASPH	1.53e-28	0.465383	0.709	0.516	4.01e-24	Ex4		LRFN2	5.27e-14	0.505965	0.519	0.286	1.38e-09	In3
	MANBA	4.9e-29	0.298056	0.339	0.17	1.11e-24	Astrocytes-1																		CARHSP1	4.91e-15	0.253579	0.291	0.175	1.28e-10	astrocyte		UBE2E3	1.72e-28	0.471035	0.752	0.568	4.5e-24	Ex4		LINC01322	5.76e-14	0.50231	0.804	0.682	1.51e-09	In3
	DYNC2H1	6.98e-29	0.343416	0.379	0.166	1.59e-24	Astrocytes-1																		HADHB	5.05e-15	0.372775	0.425	0.284	1.32e-10	astrocyte		POU6F2	2.16e-28	0.623686	0.925	0.638	5.63e-24	Ex4		FIGN	8.87e-14	0.542832	0.444	0.185	2.32e-09	In3
	RNF149	1.03e-28	0.281632	0.404	0.204	2.33e-24	Astrocytes-1																		CLDN11	5.91e-15	0.330753	0.41	0.375	1.54e-10	astrocyte		SCN1B	3.01e-28	0.401271	0.415	0.207	7.87e-24	Ex4		AC007563.5	1.04e-13	0.66925	0.463	0.147	2.71e-09	In3
	SKIL	1.06e-28	0.291786	0.265	0.101	2.42e-24	Astrocytes-1																		RP11-131L23.1	6.69e-15	0.499679	0.425	0.233	1.75e-10	astrocyte		CTD-2269F5.1	8.04e-28	0.368399	0.427	0.259	2.1e-23	Ex4		CADM2	3.43e-13	0.528038	1	0.969	8.96e-09	In3
	A2M	1.46e-28	0.556829	0.398	0.096	3.32e-24	Astrocytes-1																		USP54	7.79e-15	0.272809	0.415	0.299	2.04e-10	astrocyte		PCLO	1.43e-27	0.50281	0.951	0.851	3.75e-23	Ex4		NCKAP5	4.44e-13	0.538178	0.407	0.184	1.16e-08	In3
	NTRK3	2.21e-28	0.648563	0.474	0.129	5.03e-24	Astrocytes-1																		TCF12	7.87e-15	0.311735	0.671	0.597	2.06e-10	astrocyte		BACH2	1.65e-27	0.40895	0.595	0.405	4.3e-23	Ex4		LINC00903	6.39e-13	0.440811	0.504	0.28	1.67e-08	In3
	BMPR1A	2.38e-28	0.266179	0.379	0.178	5.42e-24	Astrocytes-1																		PRKCA-AS1	8.56e-15	0.671207	0.653	0.391	2.24e-10	astrocyte		LRMP	5.32e-27	0.413458	0.468	0.265	1.39e-22	Ex4		GPHN	1.43e-12	0.414332	0.989	0.953	3.73e-08	In3
	DNAJA1	2.47e-28	0.433768	0.352	0.159	5.61e-24	Astrocytes-1																		SORBS1	9.91e-15	0.394365	0.874	0.844	2.59e-10	astrocyte		BCAR3	1.9e-26	0.312102	0.349	0.192	4.98e-22	Ex4		FEZ2	1.6e-12	0.582356	0.607	0.337	4.19e-08	In3
	ITSN1	3.2e-28	0.306611	0.339	0.146	7.27e-24	Astrocytes-1																		ASAP2	1.03e-14	0.354845	0.427	0.267	2.68e-10	astrocyte		FNBP1L	2.71e-26	0.422158	0.523	0.282	7.09e-22	Ex4		FAM3C	3.16e-12	0.43624	0.604	0.392	8.26e-08	In3
	CHD1	3.62e-28	0.334744	0.305	0.132	8.23e-24	Astrocytes-1																		PCDH9	1.09e-14	0.452145	0.995	0.957	2.84e-10	astrocyte		RP11-223C24.1	5.18e-26	0.494203	0.512	0.268	1.35e-21	Ex4		TSPAN7	5.26e-12	0.441871	0.811	0.626	1.37e-07	In3
	BRINP1	5.19e-28	0.52989	0.288	0.064	1.18e-23	Astrocytes-1																		MXI1	1.12e-14	0.365545	0.482	0.342	2.92e-10	astrocyte		KCNH5	3.7e-25	0.543637	0.79	0.517	9.68e-21	Ex4		RARB	5.47e-12	0.639578	0.556	0.291	1.43e-07	In3
	RIMKLB	6.98e-28	0.379257	0.29	0.078	1.59e-23	Astrocytes-1																		SIK3	1.12e-14	0.300526	0.889	0.872	2.93e-10	astrocyte		SLIT1	5.95e-25	0.394665	0.687	0.522	1.56e-20	Ex4		ARPP21	5.87e-12	0.962029	0.781	0.245	1.53e-07	In3
	HLA-E	7.2e-28	0.606907	0.303	0.058	1.64e-23	Astrocytes-1																		CDK18	1.19e-14	0.41571	0.284	0.133	3.1e-10	astrocyte		MARCKS	7.68e-25	0.260608	0.281	0.14	2.01e-20	Ex4		BRINP1	6.08e-12	0.525547	0.678	0.4	1.59e-07	In3
	MAST4	7.89e-28	0.278206	0.37	0.173	1.79e-23	Astrocytes-1																		PADI2	1.57e-14	0.445803	0.274	0.073	4.11e-10	astrocyte		CLMP	1.28e-24	0.317915	0.323	0.174	3.34e-20	Ex4		RP11-384F7.2	7.24e-12	0.52093	0.941	0.746	1.89e-07	In3
	SYNE1	8.14e-28	0.543501	0.535	0.239	1.85e-23	Astrocytes-1																		ARRB1	1.82e-14	0.288235	0.332	0.196	4.77e-10	astrocyte		ESR1	4.79e-24	0.276628	0.251	0.134	1.25e-19	Ex4		RP11-426C22.5	7.54e-12	0.318978	0.278	0.11	1.97e-07	In3
	AZIN1	9.86e-28	0.253913	0.265	0.106	2.24e-23	Astrocytes-1																		38231	2e-14	0.260012	0.387	0.279	5.22e-10	astrocyte		CTNNB1	2.81e-23	0.354777	0.521	0.39	7.35e-19	Ex4		CLVS1	8.15e-12	0.388986	0.596	0.396	2.13e-07	In3
	DDAH1	1.03e-27	0.451822	0.293	0.066	2.33e-23	Astrocytes-1																		CRADD	2.04e-14	0.383669	0.407	0.282	5.34e-10	astrocyte		STAMBPL1	2.77e-21	0.32565	0.482	0.331	7.26e-17	Ex4		KCNQ1OT1	9.21e-12	0.454823	0.626	0.397	2.41e-07	In3
	FGFR1	1.11e-27	0.308359	0.282	0.096	2.52e-23	Astrocytes-1																		JUN	2.53e-14	0.260299	0.319	0.205	6.63e-10	astrocyte		RORB-AS1	4.81e-21	0.343741	0.341	0.158	1.26e-16	Ex4		PCDH7	1.08e-11	0.830643	0.878	0.526	2.83e-07	In3
	HLA-C	1.22e-27	0.314291	0.394	0.135	2.77e-23	Astrocytes-1																		AK3	2.72e-14	0.305748	0.369	0.234	7.12e-10	astrocyte		FSTL4	2.93e-20	0.518859	0.938	0.795	7.67e-16	Ex4		NLGN1	1.56e-11	0.498851	0.993	0.91	4.07e-07	In3
	RAB7A	1.22e-27	0.264969	0.474	0.305	2.77e-23	Astrocytes-1																		UTY	4.42e-14	0.344812	0.57	0.37	1.16e-09	astrocyte		GS1-57L11.1	3.49e-19	0.390025	0.411	0.234	9.12e-15	Ex4		GALNTL6	2.36e-11	0.586582	0.989	0.691	6.18e-07	In3
	UPP2	1.32e-27	0.28825	0.255	0.087	3.01e-23	Astrocytes-1																		KIF1B	4.79e-14	0.318789	0.849	0.841	1.25e-09	astrocyte		KLHL32	1.55e-18	0.465497	0.814	0.626	4.05e-14	Ex4		PLXNA4	2.45e-11	0.523197	0.83	0.579	6.42e-07	In3
	MARCKS	2.05e-27	0.317513	0.269	0.068	4.65e-23	Astrocytes-1																		STIM2	5.02e-14	0.316045	0.422	0.294	1.31e-09	astrocyte		PTMA	2.74e-18	0.432469	0.78	0.675	7.15e-14	Ex4		PTGDS	4.49e-11	0.592208	0.4	0.142	1.17e-06	In3
	LRRC4C	2.57e-27	0.292457	0.701	0.411	5.85e-23	Astrocytes-1																		CEP85L	5.08e-14	0.431912	0.628	0.497	1.33e-09	astrocyte		GRIP1	5.81e-18	0.436934	0.665	0.456	1.52e-13	Ex4		KCNQ1	4.67e-11	0.454476	0.563	0.354	1.22e-06	In3
	RORA-AS1	3.52e-27	0.309656	0.35	0.136	8.01e-23	Astrocytes-1																		MAP4	9.3e-14	0.32085	0.641	0.541	2.43e-09	astrocyte		SCG3	1.48e-17	0.403619	0.644	0.466	3.87e-13	Ex4		RGS16	5.93e-11	0.595183	0.359	0.134	1.55e-06	In3
	SMARCA2	3.67e-27	0.250472	0.381	0.189	8.33e-23	Astrocytes-1																		LHX2	1.09e-13	0.311262	0.307	0.164	2.84e-09	astrocyte		RP11-39M21.1	4.01e-17	0.413504	0.721	0.573	1.05e-12	Ex4		PTPRE	6.6e-11	0.47079	0.726	0.514	1.73e-06	In3
	LRP4-AS1	3.92e-27	0.303896	0.278	0.083	8.91e-23	Astrocytes-1																		TTC28	1.25e-13	0.273324	0.704	0.686	3.26e-09	astrocyte		AC016716.2	8.23e-17	0.387916	0.587	0.43	2.15e-12	Ex4		ITGA8	9.66e-11	0.459733	0.393	0.144	2.53e-06	In3
	PRDX6	3.92e-27	0.365435	0.278	0.095	8.92e-23	Astrocytes-1																		SGCD	1.33e-13	0.624562	0.812	0.605	3.48e-09	astrocyte		MRAP2	2.08e-16	0.267134	0.314	0.19	5.44e-12	Ex4		ACOT11	1.3e-10	0.319503	0.252	0.099	3.39e-06	In3
	LGI1	4.49e-27	0.462315	0.255	0.051	1.02e-22	Astrocytes-1																		PDE4B	1.54e-13	0.481361	0.774	0.607	4.04e-09	astrocyte		KCNAB1	9.01e-16	0.42861	0.711	0.493	2.36e-11	Ex4		KCNH7	2.08e-10	0.623193	0.8	0.601	5.44e-06	In3
	PACS1	4.81e-27	0.421814	0.425	0.163	1.09e-22	Astrocytes-1																		FAM171B	1.64e-13	0.401051	0.643	0.51	4.28e-09	astrocyte		RP11-766N7.3	1.37e-15	0.395524	0.541	0.385	3.59e-11	Ex4		DLX6-AS1	4.54e-10	0.411492	0.826	0.62	1.19e-05	In3
	ID2	5.4e-27	0.817795	0.522	0.117	1.23e-22	Astrocytes-1																		TAPT1-AS1	1.69e-13	0.322615	0.54	0.413	4.42e-09	astrocyte		ADGRL2	2e-15	0.409112	0.967	0.886	5.24e-11	Ex4		CALN1	5.5e-10	0.553865	0.767	0.588	1.44e-05	In3
	MT3	7.98e-27	0.350817	0.419	0.238	1.81e-22	Astrocytes-1																		EMC2	1.69e-13	0.275842	0.352	0.223	4.42e-09	astrocyte		RP11-413B19.2	3.56e-15	0.258732	0.29	0.15	9.32e-11	Ex4		LINGO2	6.6e-10	0.672213	0.848	0.578	1.72e-05	In3
	SH3PXD2B	8.49e-27	0.283854	0.387	0.198	1.93e-22	Astrocytes-1																		ARAP2	1.75e-13	0.410261	0.601	0.464	4.57e-09	astrocyte		DPY19L3	7.73e-15	0.303699	0.364	0.234	2.02e-10	Ex4		ARL4C	7.4e-10	0.336436	0.604	0.4	1.94e-05	In3
	LGI4	8.72e-27	0.268645	0.284	0.121	1.98e-22	Astrocytes-1																		PALM	2.05e-13	0.323756	0.394	0.256	5.35e-09	astrocyte		CPNE9	2.98e-14	0.304697	0.413	0.271	7.8e-10	Ex4		CREG2	7.7e-10	0.281328	0.322	0.166	2.01e-05	In3
	CNTN1	1.29e-26	0.972099	0.663	0.172	2.94e-22	Astrocytes-1																		HADHA	2.1e-13	0.308586	0.354	0.239	5.48e-09	astrocyte		IL1RAP	3.66e-14	0.320233	0.447	0.308	9.56e-10	Ex4		TMEM163	1.01e-09	0.362493	0.259	0.112	2.63e-05	In3
	HAVCR2	1.84e-26	0.32111	0.265	0.1	4.19e-22	Astrocytes-1																		RNF212B	2.11e-13	0.392327	0.259	0.134	5.52e-09	astrocyte		SLC38A11	7.67e-14	0.448324	0.6	0.323	2.01e-09	Ex4		RGS2	1.58e-09	0.543858	0.344	0.159	4.13e-05	In3
	AP1B1	2.16e-26	0.288679	0.305	0.117	4.9e-22	Astrocytes-1																		CYSTM1	2.45e-13	0.323122	0.523	0.428	6.42e-09	astrocyte		TSPAN13	1.15e-13	0.380643	0.698	0.572	3e-09	Ex4		NFIX	2.87e-09	0.422491	0.548	0.284	7.51e-05	In3
	GNA12	2.59e-26	0.304225	0.278	0.106	5.89e-22	Astrocytes-1																		PLD5	2.62e-13	0.586853	0.648	0.37	6.84e-09	astrocyte		SPAG16	3.27e-13	0.383261	0.827	0.719	8.56e-09	Ex4		CDH13	2.96e-09	0.645254	0.904	0.605	7.75e-05	In3
	NAPA	2.88e-26	0.272875	0.301	0.137	6.54e-22	Astrocytes-1																		P4HA1	3.15e-13	0.267593	0.43	0.351	8.24e-09	astrocyte		SLC35F1	4.79e-13	0.416482	0.848	0.703	1.25e-08	Ex4		RP11-554F20.1	4.34e-09	0.337863	0.27	0.13	0.000113	In3
	SERPINB9	3e-26	0.480149	0.301	0.089	6.82e-22	Astrocytes-1																		LMCD1-AS1	3.3e-13	0.383452	0.402	0.284	8.62e-09	astrocyte		HS3ST2	4.92e-13	0.432545	0.563	0.278	1.29e-08	Ex4		CNTN4	4.71e-09	0.45062	0.985	0.832	0.000123	In3
	RTTN	3.96e-26	0.281942	0.322	0.203	9.01e-22	Astrocytes-1																		AMZ1	3.32e-13	0.310944	0.284	0.161	8.68e-09	astrocyte		NKAIN3	8.12e-13	0.266779	0.287	0.16	2.12e-08	Ex4		PDE4B	6.26e-09	0.628353	0.837	0.444	0.000164	In3
	DLGAP1	4.79e-26	0.819777	0.457	0.171	1.09e-21	Astrocytes-1																		PDE7B	3.33e-13	0.621626	0.686	0.453	8.7e-09	astrocyte		KHDRBS2	1.39e-12	0.434797	0.996	0.969	3.63e-08	Ex4		PDE10A	6.47e-09	0.348022	0.796	0.662	0.000169	In3
	KCND2	4.85e-26	0.874563	0.587	0.152	1.1e-21	Astrocytes-1																		ACO2	3.55e-13	0.262091	0.465	0.414	9.28e-09	astrocyte		IPCEF1	3.65e-12	0.281961	0.408	0.248	9.53e-08	Ex4		PDE3A	1.52e-08	0.453549	0.396	0.158	0.000398	In3
	PPM1L	5.06e-26	0.379582	0.375	0.133	1.15e-21	Astrocytes-1																		EPN2	3.55e-13	0.355909	0.543	0.384	9.28e-09	astrocyte		CD200	4.31e-12	0.308464	0.585	0.459	1.13e-07	Ex4		ATP2B1	1.99e-08	0.465132	0.848	0.663	0.00052	In3
	ALDH7A1	6.12e-26	0.307904	0.307	0.132	1.39e-21	Astrocytes-1																		LRP4	4.94e-13	0.405427	0.814	0.741	1.29e-08	astrocyte		UBE3D	6.04e-12	0.334412	0.558	0.444	1.58e-07	Ex4		ALDH2	2.53e-08	0.282225	0.322	0.186	0.000661	In3
	PLCB1	6.13e-26	0.787652	0.611	0.221	1.39e-21	Astrocytes-1																		KIAA1958	4.94e-13	0.325362	0.437	0.3	1.29e-08	astrocyte		CCDC3	8e-12	0.370631	0.679	0.564	2.09e-07	Ex4		CHRM3	2.86e-08	0.53465	0.9	0.599	0.000748	In3
	UQCRB	7.99e-26	0.312863	0.415	0.219	1.82e-21	Astrocytes-1																		ITGAV	5.07e-13	0.36026	0.357	0.166	1.33e-08	astrocyte		ITPK1	8.41e-12	0.29146	0.494	0.368	2.2e-07	Ex4		CDH20	3.46e-08	0.471802	0.47	0.233	0.000904	In3
	FYB	1.24e-25	0.331207	0.301	0.092	2.82e-21	Astrocytes-1																		BAALC	5.96e-13	0.321657	0.525	0.424	1.56e-08	astrocyte		SEC16B	1.39e-11	0.256867	0.27	0.175	3.62e-07	Ex4		RP11-498P14.5	3.67e-08	0.296161	0.27	0.14	0.00096	In3
	ITPKB-AS1	1.4e-25	0.401784	0.335	0.147	3.18e-21	Astrocytes-1																		ARHGAP42	6.15e-13	0.381959	0.271	0.092	1.61e-08	astrocyte		CCK	2.58e-11	0.549921	0.945	0.795	6.74e-07	Ex4		ROBO1	4.19e-08	0.492225	0.97	0.731	0.001095	In3
	PABPC1	3.25e-25	0.259367	0.373	0.199	7.4e-21	Astrocytes-1																		MID1	6.39e-13	0.415422	0.374	0.192	1.67e-08	astrocyte		NUAK1	3.23e-11	0.351767	0.655	0.538	8.44e-07	Ex4		AC007740.1	4.24e-08	0.404701	0.33	0.165	0.001108	In3
	NRXN1	3.8e-25	0.670254	0.747	0.345	8.63e-21	Astrocytes-1																		GABRA2	6.82e-13	0.486478	0.701	0.553	1.78e-08	astrocyte		TNNT2	7.05e-11	0.276195	0.337	0.217	1.84e-06	Ex4		RP11-116O11.1	4.49e-08	0.572467	0.704	0.376	0.001175	In3
	LRCH1	4.62e-25	0.391848	0.288	0.094	1.05e-20	Astrocytes-1																		NFIB	7.61e-13	0.51776	0.812	0.582	1.99e-08	astrocyte		RANBP17	2.36e-10	0.309302	0.526	0.368	6.16e-06	Ex4		SOBP	4.78e-08	0.410388	0.741	0.56	0.001249	In3
	MGAT4C	5.24e-25	0.966634	0.522	0.118	1.19e-20	Astrocytes-1																		TET1	7.78e-13	0.272991	0.269	0.139	2.03e-08	astrocyte		OLFM1	3.89e-10	0.332972	0.72	0.64	1.02e-05	Ex4		MIR99AHG	5.02e-08	0.467151	0.948	0.732	0.001311	In3
	LRRFIP1	1.29e-24	0.333507	0.301	0.1	2.93e-20	Astrocytes-1																		RP11-417F21.1	8.36e-13	0.418338	0.43	0.237	2.19e-08	astrocyte		CREG2	2.03e-09	0.324875	0.544	0.423	5.32e-05	Ex4		ACHE	6.23e-08	0.25662	0.285	0.172	0.001628	In3
	CACNB2	1.38e-24	0.552932	0.531	0.201	3.14e-20	Astrocytes-1																		MIRLET7BHG	1.05e-12	0.251798	0.296	0.171	2.74e-08	astrocyte		MAGI3	2.24e-09	0.35033	0.745	0.634	5.87e-05	Ex4		RP11-619J20.1	7.22e-08	0.403964	0.296	0.115	0.001888	In3
	HSPA5	1.59e-24	0.451971	0.404	0.202	3.61e-20	Astrocytes-1																		DMGDH	1.11e-12	0.314216	0.291	0.193	2.92e-08	astrocyte		DPY19L1	2.8e-09	0.29075	0.492	0.366	7.32e-05	Ex4		FAT3	7.67e-08	0.637857	0.493	0.225	0.002006	In3
	CACNA1D	2.94e-24	0.405687	0.358	0.13	6.68e-20	Astrocytes-1																		DHRSX	1.14e-12	0.270797	0.462	0.343	2.98e-08	astrocyte		PLEKHG1	3.42e-09	0.259346	0.366	0.258	8.93e-05	Ex4		ENTPD3-AS1	7.92e-08	0.383487	0.507	0.353	0.002071	In3
	MCC	3.58e-24	0.611444	0.331	0.07	8.14e-20	Astrocytes-1																		MKRN3	1.37e-12	0.286723	0.291	0.173	3.59e-08	astrocyte		ST3GAL6	7.56e-09	0.273332	0.451	0.336	0.000198	Ex4		LINC01197	1.12e-07	0.297808	0.311	0.152	0.002932	In3
	HSPA6	4.11e-24	1.00539	0.259	0.028	9.34e-20	Astrocytes-1																		RP11-248J23.7	1.44e-12	0.36428	0.377	0.219	3.77e-08	astrocyte		KIAA1456	2.69e-08	0.310096	0.6	0.41	0.000704	Ex4		MTUS2	1.24e-07	0.470533	0.919	0.67	0.003252	In3
	FAM110B	4.31e-24	0.406052	0.276	0.084	9.79e-20	Astrocytes-1																		LGI1	1.92e-12	0.443393	0.568	0.429	5.03e-08	astrocyte		PPFIBP1	5.97e-08	0.367481	0.829	0.707	0.00156	Ex4		TAC3	1.49e-07	0.827937	0.463	0.164	0.003907	In3
	AHCYL2	9.66e-24	0.282248	0.419	0.193	2.2e-19	Astrocytes-1																		LDLRAD3	2.3e-12	0.337742	0.372	0.205	6.01e-08	astrocyte		CEMIP	1.49e-07	0.278084	0.411	0.309	0.003898	Ex4		PPM1E	1.54e-07	0.374755	0.822	0.694	0.004031	In3
	SHISA6	1.14e-23	0.528187	0.326	0.087	2.59e-19	Astrocytes-1																		MSMO1	2.33e-12	0.475347	0.462	0.342	6.1e-08	astrocyte		CSGALNACT1	1.56e-07	0.303527	0.705	0.559	0.004077	Ex4		CNTNAP2	1.97e-07	0.353763	1	0.997	0.00514	In3
	CSF3R	1.2e-23	0.477448	0.31	0.066	2.72e-19	Astrocytes-1																		WLS	3.63e-12	0.382676	0.379	0.181	9.49e-08	astrocyte		PCDH11X	2e-07	0.286051	0.671	0.499	0.005222	Ex4		STIM1	2.17e-07	0.300284	0.448	0.297	0.005667	In3
	ATP2B1	1.42e-23	0.274243	0.354	0.15	3.22e-19	Astrocytes-1																		DPYSL2	4.02e-12	0.250462	0.678	0.667	1.05e-07	astrocyte		PHLDB2	2.39e-07	0.3543	0.295	0.196	0.00625	Ex4		REV3L	2.47e-07	0.304325	0.837	0.781	0.006469	In3
	HSPA9	1.52e-23	0.359861	0.364	0.181	3.45e-19	Astrocytes-1																		Z83001.1	4.39e-12	0.398403	0.359	0.208	1.15e-07	astrocyte		RPL10	4.4e-07	0.291223	0.812	0.742	0.011507	Ex4		ATP6AP2	2.57e-07	0.327429	0.7	0.542	0.006708	In3
	INSIG1	1.71e-23	0.326003	0.295	0.14	3.89e-19	Astrocytes-1																		ADCY2	4.41e-12	0.320787	0.822	0.803	1.15e-07	astrocyte		EEF1A1	1.41e-06	0.299788	0.586	0.51	0.036822	Ex4		TTC28	2.77e-07	0.310561	0.789	0.696	0.007237	In3
	OSBPL6	1.83e-23	0.663973	0.368	0.083	4.15e-19	Astrocytes-1																		CDH4	4.61e-12	0.368207	0.485	0.332	1.2e-07	astrocyte		KIAA0319	1.69e-06	0.327661	0.72	0.585	0.044079	Ex4		LRP1B	4.67e-07	0.420488	0.989	0.917	0.012215	In3
	CKB	1.9e-23	0.308578	0.661	0.453	4.31e-19	Astrocytes-1																		MIR4300HG	5.33e-12	0.40786	0.302	0.15	1.39e-07	astrocyte		DPP10	0	1.01406	0.99	0.979	0	Ex5a		RP11-318K12.2	6.61e-07	0.359775	0.596	0.423	0.017293	In3
	ALK	2.51e-23	0.39707	0.312	0.129	5.72e-19	Astrocytes-1																		MYBPC1	5.51e-12	0.509449	0.251	0.073	1.44e-07	astrocyte		TLL1	0	0.919413	0.682	0.075	0	Ex5a		MCC	6.64e-07	0.362542	0.496	0.323	0.017364	In3
	SHANK2	5e-23	0.410547	0.274	0.085	1.14e-18	Astrocytes-1																		RBMS3	5.86e-12	0.488479	0.585	0.313	1.53e-07	astrocyte		CTC-340A15.2	4e-277	1.53646	0.839	0.291	1.1e-272	Ex5a		PPP1R16B	9.09e-07	0.393244	0.444	0.267	0.023755	In3
	MGAT4A	1.01e-22	0.269356	0.28	0.097	2.3e-18	Astrocytes-1																		AP000487.6	7.36e-12	0.457524	0.651	0.547	1.92e-07	astrocyte		CTC-535M15.2	8.9e-256	1.2822	0.766	0.196	2.3e-251	Ex5a		KIAA1456	9.09e-07	0.342491	0.619	0.426	0.023767	In3
	KCNMA1	1.11e-22	0.446681	0.52	0.185	2.53e-18	Astrocytes-1																		IRF2	8.58e-12	0.255114	0.259	0.152	2.24e-07	astrocyte		NKAIN2	3.4e-252	0.577579	0.998	0.983	8.9e-248	Ex5a		CRIM1	1.04e-06	0.375037	0.4	0.189	0.027117	In3
	RP4-678D15.1	1.29e-22	0.612942	0.278	0.053	2.92e-18	Astrocytes-1																		B2M	8.96e-12	0.266671	0.357	0.226	2.34e-07	astrocyte		PCP4	9.2e-247	1.14794	0.769	0.305	2.4e-242	Ex5a		ATP6V0E2	1.31e-06	0.354848	0.726	0.578	0.034327	In3
	TBXAS1	1.37e-22	0.413231	0.371	0.091	3.11e-18	Astrocytes-1																		RP3-399L15.3	1.03e-11	0.327545	0.399	0.256	2.7e-07	astrocyte		ARSJ	7.1e-245	0.628669	0.519	0.062	1.8e-240	Ex5a		PTPRO	1.72e-06	0.467138	0.681	0.474	0.044942	In3
	GINS3	2.62e-22	0.49186	0.309	0.061	5.95e-18	Astrocytes-1																		TMTC4	1.04e-11	0.271942	0.281	0.149	2.71e-07	astrocyte		CLSTN2	1.5e-242	0.878056	0.961	0.61	3.9e-238	Ex5a		ANKRD28	1.76e-06	0.383927	0.57	0.438	0.046018	In3
	ULK4	3.8e-22	0.314704	0.305	0.151	8.63e-18	Astrocytes-1																		SLC6A1-AS1	1.17e-11	0.88832	0.726	0.327	3.07e-07	astrocyte		CELF4	2.7e-223	0.573597	0.948	0.787	7.1e-219	Ex5a		INPP4B	5.13e-57	1.69613	0.988	0.731	1.34e-52	In4a
	ST8SIA1	3.84e-22	0.422131	0.293	0.088	8.74e-18	Astrocytes-1																		LIMS1	1.32e-11	0.301898	0.327	0.211	3.46e-07	astrocyte		FAM3C	1.5e-192	0.741628	0.707	0.394	3.8e-188	Ex5a		NMBR	2.79e-50	0.78522	0.365	0.006	7.3e-46	In4a
	SPRED2	4.01e-22	0.329443	0.288	0.098	9.11e-18	Astrocytes-1																		EHMT1	1.41e-11	0.292604	0.475	0.395	3.67e-07	astrocyte		RPRM	4.5e-186	0.583702	0.294	0.021	1.2e-181	Ex5a		HS3ST5	7.76e-48	1.72673	0.906	0.223	2.03e-43	In4a
	C9orf72	4.2e-22	0.251076	0.286	0.133	9.55e-18	Astrocytes-1																		APOD	1.46e-11	0.269643	0.319	0.174	3.82e-07	astrocyte		CAMK2D	3.1e-185	0.800699	0.913	0.526	8.1e-181	Ex5a		NDNF	4.37e-46	0.835315	0.376	0.011	1.14e-41	In4a
	PDE3B	4.61e-22	0.355564	0.261	0.073	1.05e-17	Astrocytes-1																		AC074391.1	1.53e-11	0.459439	0.595	0.433	3.99e-07	astrocyte		CHN2	7.8e-181	0.672103	0.723	0.27	2e-176	Ex5a		PCDH17	3.6e-29	1.23943	0.706	0.133	9.4e-25	In4a
	LUZP2	7.53e-22	0.536615	0.533	0.171	1.71e-17	Astrocytes-1																		FIGN	2.36e-11	0.400551	0.405	0.229	6.18e-07	astrocyte		CTD-2313P7.1	5e-176	0.456596	0.358	0.044	1.3e-171	Ex5a		RP3-399L15.3	5.65e-29	1.00719	0.694	0.231	1.48e-24	In4a
	ACSBG1	8.87e-22	0.436347	0.442	0.195	2.02e-17	Astrocytes-1																		RAB30	2.64e-11	0.309861	0.455	0.329	6.9e-07	astrocyte		PDE1A	2.1e-172	0.600032	0.973	0.758	5.5e-168	Ex5a		TOX3	6.12e-29	1.11274	0.706	0.247	1.6e-24	In4a
	SPOCK2	1.18e-21	0.531461	0.309	0.083	2.69e-17	Astrocytes-1																		USP40	2.91e-11	0.277545	0.337	0.212	7.6e-07	astrocyte		CCDC85A	2.2e-172	0.652889	0.853	0.542	5.8e-168	Ex5a		RP11-223C24.1	3.12e-28	1.12776	0.788	0.423	8.17e-24	In4a
	SLC8A1	1.33e-21	0.813169	0.562	0.168	3.02e-17	Astrocytes-1																		KMT2C	3.13e-11	0.325752	0.678	0.62	8.18e-07	astrocyte		IL1RAPL2	5.1e-165	0.94057	0.907	0.414	1.3e-160	Ex5a		RELN	1.29e-24	2.81524	1	0.25	3.37e-20	In4a
	SRGAP3	1.38e-21	0.270578	0.438	0.246	3.13e-17	Astrocytes-1																		FAM213A	3.87e-11	0.257305	0.5	0.428	1.01e-06	astrocyte		KCNC2	1.6e-160	0.581675	0.912	0.674	4.1e-156	Ex5a		FSTL5	2.67e-22	1.35799	0.965	0.554	6.98e-18	In4a
	C14orf159	1.43e-21	0.255017	0.366	0.185	3.24e-17	Astrocytes-1																		WBP2NL	3.95e-11	0.264495	0.372	0.275	1.03e-06	astrocyte		ETV1	1.6e-158	0.537965	0.549	0.15	4.2e-154	Ex5a		EGFR	1.52e-20	1.07805	0.812	0.253	3.98e-16	In4a
	PLEKHA5	2.14e-21	0.925024	0.634	0.188	4.86e-17	Astrocytes-1																		PLPP1	3.96e-11	0.328704	0.598	0.497	1.03e-06	astrocyte		TRABD2A	4e-156	0.345727	0.359	0.063	1.1e-151	Ex5a		FAT1	3.31e-20	0.706188	0.4	0.077	8.66e-16	In4a
	TSC22D2	2.32e-21	0.275678	0.331	0.169	5.28e-17	Astrocytes-1																		DARS	4.08e-11	0.287195	0.402	0.268	1.07e-06	astrocyte		TMTC4	1.2e-151	0.420529	0.402	0.107	3.2e-147	Ex5a		FREM1	6.95e-20	1.51577	0.812	0.168	1.82e-15	In4a
	ACO2	3.43e-21	0.330749	0.305	0.122	7.8e-17	Astrocytes-1																		ZNF518A	4.18e-11	0.332726	0.568	0.449	1.09e-06	astrocyte		DPP10-AS3	7.3e-145	0.353352	0.332	0.054	1.9e-140	Ex5a		FRAS1	1.54e-19	1.33915	0.953	0.409	4.01e-15	In4a
	RBMS3	3.57e-21	0.512723	0.39	0.114	8.13e-17	Astrocytes-1																		SCRG1	4.97e-11	0.491127	0.505	0.292	1.3e-06	astrocyte		CADPS2	9.5e-145	0.730387	0.991	0.791	2.5e-140	Ex5a		ADRA1A	3.1e-18	0.95581	0.765	0.304	8.1e-14	In4a
	APMAP	4.4e-21	0.293197	0.257	0.096	1e-16	Astrocytes-1																		SLC25A26	5.37e-11	0.395591	0.482	0.377	1.4e-06	astrocyte		LRRK1	3.4e-142	0.602773	0.814	0.445	9e-138	Ex5a		PRKCB	4.03e-18	1.34019	1	0.612	1.05e-13	In4a
	SMYD3	5.4e-21	0.451863	0.682	0.333	1.23e-16	Astrocytes-1																		MAP3K5	6.04e-11	0.453801	0.739	0.576	1.58e-06	astrocyte		CDH7	3e-141	0.494886	0.511	0.143	8e-137	Ex5a		B3GLCT	5.43e-18	0.866612	0.553	0.136	1.42e-13	In4a
	NRCAM	9.14e-21	0.504983	0.571	0.163	2.08e-16	Astrocytes-1																		CYB5B	7.03e-11	0.306594	0.497	0.398	1.84e-06	astrocyte		MIR3681HG	2e-138	0.418679	0.45	0.134	5.4e-134	Ex5a		DOCK10	1.08e-16	1.00092	0.941	0.548	2.82e-12	In4a
	CTDSPL	9.38e-21	0.271954	0.316	0.15	2.13e-16	Astrocytes-1																		SPP1	7.12e-11	0.707069	0.296	0.092	1.86e-06	astrocyte		RP11-478B9.1	8e-138	0.38724	0.344	0.052	2.1e-133	Ex5a		SV2C	1.53e-16	1.33193	0.718	0.143	4.01e-12	In4a
	FLRT2	1.06e-20	0.456605	0.301	0.079	2.4e-16	Astrocytes-1																		ACAP2	7.45e-11	0.41942	0.736	0.649	1.95e-06	astrocyte		RXFP1	4.1e-133	0.728852	0.85	0.36	1.1e-128	Ex5a		CTB-107G13.1	1.7e-16	1.872	0.753	0.078	4.45e-12	In4a
	INPP4A	3.55e-20	0.315312	0.27	0.102	8.06e-16	Astrocytes-1																		ELP4	7.46e-11	0.36741	0.487	0.367	1.95e-06	astrocyte		MGLL	8.9e-133	0.493898	0.641	0.309	2.3e-128	Ex5a		BMP6	1.78e-15	0.821017	0.459	0.065	4.66e-11	In4a
	DCAF5	3.98e-20	0.254643	0.312	0.145	9.05e-16	Astrocytes-1																		RP11-692D12.1	7.62e-11	0.327561	0.334	0.208	1.99e-06	astrocyte		PRKG1	8.4e-130	0.645883	0.883	0.644	2.2e-125	Ex5a		NCAM2	2.26e-15	1.35902	0.976	0.622	5.91e-11	In4a
	SOX6	4.35e-20	0.352911	0.469	0.16	9.89e-16	Astrocytes-1																		HSDL2	8.66e-11	0.298282	0.304	0.195	2.26e-06	astrocyte		PHACTR1	1.7e-124	0.450444	0.998	0.994	4.4e-120	Ex5a		CNTNAP4	1.17e-13	0.947087	0.871	0.452	3.05e-09	In4a
	CD74	8.03e-20	0.859587	0.552	0.132	1.83e-15	Astrocytes-1																		PPFIA1	9.03e-11	0.314775	0.533	0.412	2.36e-06	astrocyte		SMYD2	1.3e-123	0.426412	0.505	0.212	3.5e-119	Ex5a		CSMD3	1.3e-13	0.837673	0.988	0.821	3.39e-09	In4a
	APBB1IP	1.07e-19	0.48734	0.453	0.096	2.42e-15	Astrocytes-1																		SYT17	9.86e-11	0.326271	0.425	0.256	2.58e-06	astrocyte		PTPRT	3.6e-122	0.658022	0.982	0.765	9.5e-118	Ex5a		COL5A2	4.23e-13	1.66851	0.788	0.074	1.1e-08	In4a
	TMEM108	1.26e-19	0.456443	0.341	0.103	2.86e-15	Astrocytes-1																		39326	1.02e-10	0.307905	0.842	0.81	2.67e-06	astrocyte		DNAH6	4.3e-122	0.446567	0.722	0.442	1.1e-117	Ex5a		MPP6	7.44e-13	0.84923	0.765	0.376	1.94e-08	In4a
	RASAL2	1.61e-19	0.268779	0.488	0.268	3.66e-15	Astrocytes-1																		AC008067.2	1.07e-10	0.383887	0.43	0.281	2.8e-06	astrocyte		PRUNE2	2.3e-113	0.641114	0.814	0.536	6.1e-109	Ex5a		NYAP2	1.21e-12	0.81742	0.718	0.285	3.15e-08	In4a
	RNF150	1.86e-19	0.373799	0.316	0.099	4.23e-15	Astrocytes-1																		SPAG9	1.07e-10	0.260812	0.57	0.488	2.81e-06	astrocyte		MDGA2	3.9e-112	0.44117	0.995	0.959	1e-107	Ex5a		MPPED1	1.35e-12	0.880176	0.647	0.291	3.54e-08	In4a
	SH3RF3	2.22e-19	0.323752	0.284	0.083	5.04e-15	Astrocytes-1																		DDX5	1.2e-10	0.261394	0.736	0.733	3.14e-06	astrocyte		CPNE4	6.9e-112	0.537632	0.926	0.689	1.8e-107	Ex5a		SLC6A1	2.13e-12	0.755145	0.871	0.61	5.56e-08	In4a
	TMEM232	2.47e-19	0.401567	0.305	0.142	5.6e-15	Astrocytes-1																		AFF1	1.21e-10	0.318595	0.405	0.312	3.15e-06	astrocyte		NCALD	9.1e-110	0.563326	0.951	0.776	2.4e-105	Ex5a		MGAT4C	3.73e-12	1.08315	0.953	0.595	9.75e-08	In4a
	APOC1	6.18e-19	0.520416	0.286	0.065	1.41e-14	Astrocytes-1																		HSD17B7	1.4e-10	0.310061	0.337	0.222	3.66e-06	astrocyte		FNBP1L	1.6e-109	0.429891	0.614	0.256	4.1e-105	Ex5a		SEMA6A	5.97e-12	0.753493	0.529	0.138	1.56e-07	In4a
	BCAN	6.43e-19	0.272676	0.381	0.103	1.46e-14	Astrocytes-1																		BMPR1A	1.75e-10	0.351346	0.485	0.36	4.58e-06	astrocyte		BCL11A	4.4e-109	0.421446	0.8	0.529	1.1e-104	Ex5a		CHSY3	6.39e-12	1.01918	0.929	0.506	1.67e-07	In4a
	FNBP1L	7.42e-19	0.433094	0.267	0.066	1.69e-14	Astrocytes-1																		KIF13A	2.08e-10	0.311386	0.601	0.45	5.43e-06	astrocyte		KLHL5	4.6e-109	0.507434	0.501	0.133	1.2e-104	Ex5a		RIMBP2	6.54e-12	0.726792	0.706	0.491	1.71e-07	In4a
	KCNQ3	8.27e-19	0.726542	0.48	0.116	1.88e-14	Astrocytes-1																		PICALM	2.13e-10	0.28649	0.636	0.564	5.56e-06	astrocyte		CTNNA2	1.1e-108	0.421701	0.995	0.989	2.9e-104	Ex5a		PRR16	7.16e-12	1.02676	0.847	0.293	1.87e-07	In4a
	PTPRZ1	1.28e-18	0.450052	0.577	0.151	2.92e-14	Astrocytes-1																		APPL2	2.21e-10	0.315637	0.399	0.287	5.77e-06	astrocyte		ST6GALNAC3	1.6e-108	0.489223	0.636	0.319	4.1e-104	Ex5a		RP4-765H13.1	1.3e-11	0.714053	0.424	0.122	3.4e-07	In4a
	ASTN1	2.21e-18	0.272366	0.265	0.099	5.03e-14	Astrocytes-1																		AC004158.3	2.26e-10	0.311168	0.342	0.185	5.9e-06	astrocyte		PHACTR2	1.6e-108	0.488968	0.534	0.234	4.3e-104	Ex5a		SCRG1	1.61e-11	0.70043	0.541	0.231	4.21e-07	In4a
	PCDH7	2.66e-18	0.631993	0.51	0.139	6.05e-14	Astrocytes-1																		C14orf159	3.12e-10	0.261826	0.402	0.3	8.15e-06	astrocyte		ELAVL4	5.4e-107	0.566502	0.854	0.609	1.4e-102	Ex5a		SEMA6A-AS1	2.11e-11	0.807058	0.494	0.166	5.51e-07	In4a
	TGFBR1	3.88e-18	0.295055	0.286	0.087	8.83e-14	Astrocytes-1																		HACD3	3.44e-10	0.312813	0.613	0.524	8.99e-06	astrocyte		LRP1B	9.8e-107	0.680977	0.998	0.951	2.6e-102	Ex5a		DLX6-AS1	2.32e-11	0.790288	0.953	0.63	6.08e-07	In4a
	SPTAN1	4.08e-18	0.657411	0.368	0.094	9.27e-14	Astrocytes-1																		FDFT1	3.55e-10	0.308168	0.427	0.333	9.28e-06	astrocyte		SLC24A2	1.2e-104	0.493786	0.968	0.817	3.1e-100	Ex5a		NIPAL3	2.87e-11	0.611259	0.518	0.151	7.52e-07	In4a
	DCLK1	5.23e-18	0.876818	0.436	0.12	1.19e-13	Astrocytes-1																		ARID2	3.92e-10	0.29384	0.407	0.297	1.03e-05	astrocyte		SPHKAP	4.2e-104	0.584992	0.533	0.139	1.1e-99	Ex5a		FGF14	3.04e-11	0.737688	1	0.994	7.94e-07	In4a
	GPX1	6.66e-18	0.477446	0.387	0.128	1.51e-13	Astrocytes-1																		NT5C2	4.21e-10	0.348491	0.555	0.448	1.1e-05	astrocyte		PID1	9.7e-104	0.514524	0.712	0.422	2.5e-99	Ex5a		CXCL14	3.25e-11	1.81046	0.929	0.389	8.5e-07	In4a
	RP11-624C23.1	6.73e-18	0.648131	0.558	0.173	1.53e-13	Astrocytes-1																		RP11-130F10.1	4.76e-10	0.263271	0.254	0.142	1.24e-05	astrocyte		ST8SIA1	2.7e-102	0.449142	0.716	0.423	6.99e-98	Ex5a		GREB1L	3.36e-11	0.701392	0.612	0.268	8.79e-07	In4a
	ENO1	7.45e-18	0.341824	0.392	0.174	1.69e-13	Astrocytes-1																		ACADVL	5.31e-10	0.286519	0.588	0.524	1.39e-05	astrocyte		PCDH7	1.1e-101	0.47003	0.98	0.855	2.78e-97	Ex5a		ADGRB1	3.74e-11	0.593935	0.412	0.131	9.77e-07	In4a
	ST7	1.23e-17	0.255947	0.33	0.161	2.8e-13	Astrocytes-1																		CDHR3	5.33e-10	0.467346	0.46	0.265	1.39e-05	astrocyte		RP11-360K13.1	2.59e-98	0.31758	0.253	0.043	6.78e-94	Ex5a		NPNT	5.43e-11	0.722066	0.376	0.054	1.42e-06	In4a
	THSD7A	3.43e-17	0.330047	0.31	0.105	7.81e-13	Astrocytes-1																		MYO6	5.93e-10	0.350297	0.623	0.521	1.55e-05	astrocyte		RORA	4.37e-98	0.490778	0.99	0.91	1.14e-93	Ex5a		NPTXR	6.82e-11	0.552532	0.635	0.32	1.78e-06	In4a
	KIAA1211	4.27e-17	0.356522	0.259	0.084	9.71e-13	Astrocytes-1																		PRKG1	6.33e-10	0.473609	0.789	0.631	1.65e-05	astrocyte		CDH20	7.58e-97	0.577059	0.603	0.248	1.98e-92	Ex5a		ADAMTS19	1.28e-10	0.837216	0.694	0.268	3.35e-06	In4a
	RUNX1T1	8.84e-17	0.325831	0.301	0.099	2.01e-12	Astrocytes-1																		KATNAL2	6.85e-10	0.30105	0.327	0.216	1.79e-05	astrocyte		PCLO	7.65e-97	0.409466	0.959	0.846	2e-92	Ex5a		SNCAIP	3.82e-10	0.582391	0.435	0.159	9.99e-06	In4a
	THRB	9.33e-17	0.26192	0.31	0.135	2.12e-12	Astrocytes-1																		SPATA6	7.83e-10	0.344465	0.442	0.309	2.05e-05	astrocyte		ARHGAP29	3.41e-94	0.401692	0.456	0.175	8.91e-90	Ex5a		ZBTB16	4.05e-10	0.643987	0.788	0.546	1.06e-05	In4a
	ZFPM2	1.72e-16	0.438028	0.413	0.141	3.92e-12	Astrocytes-1																		KIAA1671	8.5e-10	0.285179	0.48	0.37	2.22e-05	astrocyte		GLIPR1	1.32e-93	0.300139	0.304	0.08	3.46e-89	Ex5a		CACNA2D1	4.23e-10	1.4763	0.976	0.352	1.11e-05	In4a
	RGS7	3.29e-16	0.509057	0.539	0.241	7.48e-12	Astrocytes-1																		NRXN1	8.71e-10	0.380977	0.97	0.964	2.28e-05	astrocyte		ADTRP	1.4e-93	0.294853	0.293	0.071	3.67e-89	Ex5a		MCTP1	5.23e-10	0.904265	0.929	0.62	1.37e-05	In4a
	KIAA1217	5.09e-16	0.530041	0.429	0.117	1.16e-11	Astrocytes-1																		CPQ	9.09e-10	0.426135	0.565	0.4	2.38e-05	astrocyte		SLC8B1	4.44e-93	0.355516	0.494	0.243	1.16e-88	Ex5a		LINC00298	6.28e-10	0.516192	0.388	0.067	1.64e-05	In4a
	ATP2B2	1.6e-15	0.457526	0.255	0.068	3.65e-11	Astrocytes-1																		LINC00461	9.51e-10	0.290482	0.724	0.671	2.49e-05	astrocyte		MKX	2.72e-92	0.397129	0.395	0.121	7.12e-88	Ex5a		GRIK2	6.83e-10	0.754901	0.988	0.891	1.79e-05	In4a
	HLA-DRA	2.27e-15	0.674172	0.444	0.104	5.16e-11	Astrocytes-1																		PTCHD1-AS	9.74e-10	0.388488	0.585	0.461	2.55e-05	astrocyte		GRIK2	4.07e-92	0.550343	0.97	0.85	1.06e-87	Ex5a		GRM8	1.38e-09	1.01301	0.8	0.297	3.61e-05	In4a
	DGKB	2.56e-15	0.617013	0.343	0.09	5.82e-11	Astrocytes-1																		GMDS-AS1	1.2e-09	0.333614	0.55	0.421	3.14e-05	astrocyte		TENM4	6.18e-92	0.546552	0.918	0.718	1.62e-87	Ex5a		GAD2	1.7e-09	0.778811	0.882	0.577	4.45e-05	In4a
	GNAS	3.84e-15	0.324114	0.505	0.269	8.72e-11	Astrocytes-1																		AC074363.1	1.51e-09	0.335165	0.709	0.626	3.95e-05	astrocyte		KCNK2	1.61e-90	0.278765	0.255	0.04	4.22e-86	Ex5a		PLD5	2.53e-09	0.74216	0.882	0.639	6.62e-05	In4a
	CHL1	4.07e-15	0.384393	0.389	0.12	9.25e-11	Astrocytes-1																		CDIP1	1.54e-09	0.260927	0.465	0.386	4.03e-05	astrocyte		UNC13C	2.34e-90	0.384768	0.688	0.432	6.11e-86	Ex5a		CBLN4	5.86e-09	0.588278	0.388	0.087	0.000153	In4a
	TENM4	9.81e-15	0.379449	0.339	0.154	2.23e-10	Astrocytes-1																		TDRD3	1.63e-09	0.264818	0.503	0.423	4.27e-05	astrocyte		CADM2	1.72e-89	0.388397	0.999	0.999	4.49e-85	Ex5a		DAB1	6.44e-09	0.638519	1	0.915	0.000168	In4a
	NTN1	1e-14	0.29957	0.291	0.099	2.28e-10	Astrocytes-1																		GOLIM4	1.68e-09	0.287392	0.312	0.176	4.4e-05	astrocyte		EPHA3	6.54e-89	0.499794	0.721	0.386	1.71e-84	Ex5a		DNER	6.51e-09	0.678736	0.847	0.623	0.00017	In4a
	PDZRN4	1.08e-14	0.307496	0.291	0.088	2.46e-10	Astrocytes-1																		STARD13	1.72e-09	0.373897	0.59	0.411	4.5e-05	astrocyte		RCSD1	1.91e-88	0.328598	0.322	0.106	5.01e-84	Ex5a		CACNA1E	6.53e-09	0.716049	0.718	0.353	0.000171	In4a
	MT-CO1	1.28e-14	0.445138	0.53	0.257	2.9e-10	Astrocytes-1																		GAN	1.76e-09	0.331548	0.377	0.252	4.6e-05	astrocyte		APOD	2.21e-86	0.317014	0.375	0.135	5.78e-82	Ex5a		CCDC85A	6.95e-09	0.909124	0.8	0.368	0.000182	In4a
	MT-ND1	2.26e-14	0.322855	0.335	0.157	5.14e-10	Astrocytes-1																		SHROOM3	1.94e-09	0.638598	0.686	0.409	5.08e-05	astrocyte		HS3ST2	2.92e-86	0.559125	0.67	0.246	7.63e-82	Ex5a		NEBL	1.39e-08	0.715974	0.941	0.776	0.000362	In4a
	CPAMD8	4.57e-14	0.573092	0.251	0.053	1.04e-09	Astrocytes-1																		SLC16A9	1.99e-09	0.277201	0.281	0.178	5.2e-05	astrocyte		IPCEF1	7.68e-86	0.411112	0.481	0.228	2.01e-81	Ex5a		AC074363.1	1.71e-08	0.803071	0.8	0.572	0.000448	In4a
	MT-ND4	6.65e-14	0.368455	0.51	0.279	1.51e-09	Astrocytes-1																		MUM1	2.88e-09	0.252749	0.477	0.41	7.53e-05	astrocyte		NMNAT3	1.56e-85	0.338126	0.424	0.17	4.07e-81	Ex5a		DNAH14	1.83e-08	0.65746	0.565	0.194	0.000479	In4a
	MT-ATP6	7.47e-14	0.340813	0.402	0.2	1.7e-09	Astrocytes-1																		SYT9	3.16e-09	0.289812	0.261	0.135	8.25e-05	astrocyte		PDE3B	3.15e-85	0.426805	0.635	0.358	8.24e-81	Ex5a		PTPRT	2.05e-08	1.08827	0.953	0.514	0.000536	In4a
	FOXP2	7.9e-14	0.402651	0.299	0.079	1.8e-09	Astrocytes-1																		MGLL	3.19e-09	0.416608	0.523	0.361	8.35e-05	astrocyte		KCNH7	9.5e-85	0.606913	0.949	0.735	2.48e-80	Ex5a		COL21A1	2.62e-08	0.64448	0.588	0.227	0.000686	In4a
	BRINP3	1.03e-13	0.251633	0.349	0.114	2.34e-09	Astrocytes-1																		ESRRG	3.2e-09	0.316688	0.734	0.634	8.37e-05	astrocyte		SYT1	2.69e-84	0.382538	0.999	0.998	7.03e-80	Ex5a		PVT1	2.76e-08	0.596627	0.412	0.138	0.00072	In4a
	TUBB2B	1.44e-13	0.269514	0.543	0.294	3.27e-09	Astrocytes-1																		GBAS	3.43e-09	0.268607	0.425	0.354	8.96e-05	astrocyte		GRM8	3.94e-83	0.540756	0.669	0.358	1.03e-78	Ex5a		PDE10A	2.93e-08	0.72593	0.929	0.667	0.000766	In4a
	C3	1.47e-13	0.311905	0.284	0.071	3.33e-09	Astrocytes-1																		SEL1L3	3.75e-09	0.359512	0.322	0.196	9.8e-05	astrocyte		KCNT2	2.08e-82	0.488253	0.82	0.48	5.43e-78	Ex5a		MAGI3	3.54e-08	0.697292	0.753	0.384	0.000924	In4a
	IDI1	1.51e-13	0.292081	0.36	0.229	3.43e-09	Astrocytes-1																		TESK2	4.05e-09	0.319509	0.324	0.22	0.000106	astrocyte		COL11A1	3.93e-82	0.482278	0.689	0.354	1.03e-77	Ex5a		AC016723.4	4.36e-08	0.568782	0.647	0.376	0.001139	In4a
	XIST	1.58e-13	0.375302	0.278	0.149	3.6e-09	Astrocytes-1																		ELOVL5	4.78e-09	0.390901	0.402	0.253	0.000125	astrocyte		NRG1	3.27e-81	0.849723	0.966	0.702	8.55e-77	Ex5a		CHRM3	5.51e-08	0.82671	0.976	0.617	0.001441	In4a
	MT-ND2	2.71e-13	0.31609	0.429	0.266	6.16e-09	Astrocytes-1																		RFX2	5.07e-09	0.313876	0.364	0.221	0.000133	astrocyte		RAB27B	1e-80	0.402343	0.659	0.385	2.62e-76	Ex5a		LINGO2	7.02e-08	0.954098	0.965	0.593	0.001835	In4a
	PTPRG	2.91e-13	0.326138	0.427	0.162	6.63e-09	Astrocytes-1																		SPRED1	5.19e-09	0.254602	0.462	0.362	0.000136	astrocyte		DIRAS2	4.67e-80	0.420235	0.636	0.381	1.22e-75	Ex5a		PIP5K1B	8.38e-08	0.670189	0.788	0.509	0.00219	In4a
	PRICKLE2	3.38e-13	0.381494	0.267	0.09	7.69e-09	Astrocytes-1																		POU2F1	5.25e-09	0.321721	0.691	0.62	0.000137	astrocyte		HS3ST4	7.35e-80	0.623201	0.955	0.506	1.92e-75	Ex5a		SUSD5	1.1e-07	0.428893	0.306	0.096	0.002878	In4a
	MT-CO2	1.38e-12	0.324879	0.558	0.359	3.14e-08	Astrocytes-1																		MEGF9	6.28e-09	0.274467	0.427	0.326	0.000164	astrocyte		SNAP25	1.22e-79	0.447944	0.999	0.99	3.19e-75	Ex5a		SERPINF1	1.19e-07	0.558738	0.365	0.088	0.003106	In4a
	HLA-DRB1	1.73e-12	0.608773	0.312	0.076	3.93e-08	Astrocytes-1																		CHST11	7.27e-09	0.321188	0.5	0.32	0.00019	astrocyte		ZNF385B	9.72e-78	0.386186	0.968	0.854	2.54e-73	Ex5a		HDAC9	1.46e-07	0.735008	0.918	0.673	0.003822	In4a
	DSCAM	1.85e-12	0.363003	0.617	0.231	4.21e-08	Astrocytes-1																		TMEM161B-AS1	7.95e-09	0.253375	0.804	0.8	0.000208	astrocyte		PCDH15	6.54e-77	0.59911	0.424	0.256	1.71e-72	Ex5a		LRP12	2.31e-07	0.453257	0.353	0.123	0.006027	In4a
	MT-CYB	2.46e-12	0.419034	0.448	0.236	5.6e-08	Astrocytes-1																		RP13-143G15.4	1.48e-08	0.5769	0.598	0.383	0.000388	astrocyte		CDK14	2.09e-76	0.394902	0.951	0.835	5.46e-72	Ex5a		SLC6A1-AS1	2.69e-07	0.546194	0.894	0.852	0.007028	In4a
	MT-CO3	3.21e-12	0.371573	0.592	0.334	7.3e-08	Astrocytes-1																		DECR1	1.48e-08	0.398294	0.457	0.298	0.000388	astrocyte		SORCS2	4.39e-76	0.342048	0.522	0.252	1.15e-71	Ex5a		GAS7	2.95e-07	0.652909	0.706	0.401	0.007702	In4a
	CDH10	5.24e-12	0.283998	0.269	0.085	1.19e-07	Astrocytes-1																		EEF2K	1.75e-08	0.268613	0.357	0.245	0.000457	astrocyte		NYAP2	1.45e-73	0.389232	0.61	0.315	3.8e-69	Ex5a		NKAIN2	3.44e-07	1.07443	1	0.624	0.008994	In4a
	TNR	5.61e-12	0.257209	0.45	0.142	1.28e-07	Astrocytes-1																		BCAR3	1.84e-08	0.316013	0.332	0.203	0.000481	astrocyte		TMEM117	4.27e-73	0.411807	0.772	0.543	1.12e-68	Ex5a		SCAI	3.88e-07	0.603466	0.835	0.576	0.010155	In4a
	GABRB1	5.86e-12	0.730181	0.432	0.094	1.33e-07	Astrocytes-1																		LINC01572	1.98e-08	0.316388	0.48	0.315	0.000519	astrocyte		KIAA1456	5.85e-72	0.447064	0.729	0.378	1.53e-67	Ex5a		PCDH15	4.17e-07	0.872668	0.894	0.482	0.010896	In4a
	GRM5	1.02e-11	0.421682	0.345	0.119	2.32e-07	Astrocytes-1																		USP3-AS1	2.06e-08	0.366725	0.337	0.213	0.000538	astrocyte		RP11-79E3.2	1.07e-71	0.725132	0.397	0.101	2.8e-67	Ex5a		FLRT2	4.21e-07	0.874933	0.788	0.474	0.011012	In4a
	CERS6	1.27e-11	0.467291	0.293	0.083	2.89e-07	Astrocytes-1																		RP11-96H19.1	2.07e-08	0.266643	0.296	0.198	0.000541	astrocyte		MID1	4.76e-71	0.374746	0.381	0.156	1.24e-66	Ex5a		LINC00299	4.7e-07	0.546644	0.412	0.094	0.012296	In4a
	AGBL4	3.59e-11	0.670745	0.39	0.123	8.15e-07	Astrocytes-1																		RP4-613B23.1	3.13e-08	0.25335	0.42	0.35	0.000817	astrocyte		PDE1C	1.58e-70	0.535476	0.77	0.406	4.14e-66	Ex5a		CTC-575N7.1	6.73e-07	0.709461	0.647	0.258	0.017585	In4a
	BASP1	5.74e-11	0.378311	0.261	0.092	1.3e-06	Astrocytes-1																		RALGAPA2	3.15e-08	0.281794	0.422	0.337	0.000824	astrocyte		XKR4	1.74e-70	0.366527	0.881	0.705	4.56e-66	Ex5a		PDSS1	7.35e-07	0.428096	0.412	0.177	0.019226	In4a
	FRY	9.54e-11	0.295717	0.303	0.11	2.17e-06	Astrocytes-1																		C1orf228	3.4e-08	0.270778	0.269	0.17	0.000888	astrocyte		RP5-1101C3.1	3.84e-69	0.568073	0.843	0.537	1e-64	Ex5a		TNR	8.81e-07	0.751752	0.741	0.428	0.023028	In4a
	KCNIP4	3.04e-10	0.623157	0.43	0.227	6.91e-06	Astrocytes-1																		RBMS3-AS3	3.43e-08	0.388579	0.337	0.148	0.000896	astrocyte		PLAGL1	1.49e-68	0.360869	0.417	0.176	3.89e-64	Ex5a		RGMB	1.24e-06	0.345859	0.282	0.096	0.032372	In4a
	NTNG1	6.58e-10	0.379608	0.297	0.075	1.5e-05	Astrocytes-1																		EPS15L1	3.44e-08	0.301667	0.59	0.531	0.0009	astrocyte		KCNAB1	4.52e-68	0.321807	0.686	0.49	1.18e-63	Ex5a		MSI2	1.38e-06	0.521393	0.729	0.505	0.036205	In4a
	RGS6	7.81e-10	0.607536	0.488	0.154	1.78e-05	Astrocytes-1																		HIF1A-AS2	4.54e-08	0.286677	0.286	0.17	0.001188	astrocyte		STX1A	9.17e-68	0.357124	0.865	0.693	2.4e-63	Ex5a		GABBR2	1.41e-06	0.547458	0.918	0.757	0.036989	In4a
	PKM	9.77e-10	0.375044	0.442	0.185	2.22e-05	Astrocytes-1																		FGD6	4.58e-08	0.344215	0.367	0.23	0.001199	astrocyte		CCSER1	1.09e-67	0.304283	0.995	0.986	2.86e-63	Ex5a		KIT	5e-247	1.66354	0.888	0.1	1.3e-242	In4b
	TMSB10	1.19e-09	0.253744	0.316	0.132	2.7e-05	Astrocytes-1																		ATP2B4	4.89e-08	0.254291	0.563	0.463	0.001278	astrocyte		CHI3L1	1.28e-67	0.276237	0.255	0.063	3.35e-63	Ex5a		TRPC3	8.4e-197	1.48039	0.752	0.08	2.2e-192	In4b
	CACNB4	2.92e-09	0.350119	0.371	0.146	6.63e-05	Astrocytes-1																		PRKD1	4.91e-08	0.2995	0.58	0.427	0.001284	astrocyte		TMSB10	3.08e-67	0.548288	0.967	0.808	8.04e-63	Ex5a		CPLX3	4.1e-155	1.25774	0.645	0.036	1.1e-150	In4b
	PBX1	4.52e-09	0.348701	0.535	0.254	0.000103	Astrocytes-1																		WRN	6.31e-08	0.314948	0.432	0.336	0.001649	astrocyte		WBSCR17	3.21e-67	0.335464	0.984	0.901	8.38e-63	Ex5a		SLC6A1	4.8e-106	1.01382	0.967	0.585	1.3e-101	In4b
	ZFP36	4.73e-09	0.424605	0.291	0.067	0.000108	Astrocytes-1																		RP11-1000B6.3	6.56e-08	0.33079	0.719	0.598	0.001714	astrocyte		GNG12-AS1	3.24e-67	0.351292	0.409	0.142	8.48e-63	Ex5a		FGF13	2.5e-103	1.69038	0.988	0.429	6.6e-99	In4b
	CSMD3	5.88e-08	0.276657	0.411	0.177	0.001336	Astrocytes-1																		ADAMTS17	6.72e-08	0.419016	0.402	0.182	0.001756	astrocyte		RP11-505E24.2	7.3e-67	0.405712	0.504	0.259	1.91e-62	Ex5a		DNER	1.6e-101	0.987764	0.95	0.6	4.22e-97	In4b
	FGF14	1.26e-07	0.354817	0.396	0.158	0.00287	Astrocytes-1																		ATP6AP1L	7.27e-08	0.263395	0.357	0.244	0.0019	astrocyte		ASTN2	9.01e-67	0.456267	0.908	0.673	2.36e-62	Ex5a		NRIP3	6.83e-97	0.928223	0.773	0.384	1.79e-92	In4b
	PRKG1	4.76e-07	0.840101	0.512	0.13	0.010829	Astrocytes-1																		ITGB8	7.41e-08	0.27508	0.259	0.145	0.001937	astrocyte		GRIN3A	1.62e-66	0.271459	0.315	0.133	4.24e-62	Ex5a		CA2	9.63e-89	0.990453	0.55	0.057	2.52e-84	In4b
	PID1	1.47e-06	0.275029	0.322	0.105	0.03331	Astrocytes-1																		PTPN13	9.61e-08	0.341674	0.482	0.321	0.002513	astrocyte		RYR2	1.94e-66	0.319609	0.993	0.981	5.07e-62	Ex5a		PKP2	5.08e-88	0.987525	0.736	0.166	1.33e-83	In4b
	RP11-737F9.1	7.73e-47	0.855429	0.336	0.018	1.76e-42	Astrocytes-2																		PIGC	1.01e-07	0.270506	0.352	0.232	0.002628	astrocyte		COL21A1	2.14e-66	0.285088	0.277	0.082	5.61e-62	Ex5a		CTC-806A22.1	9.69e-88	1.13565	0.674	0.071	2.53e-83	In4b
	MRVI1	1.73e-33	0.960194	0.434	0.026	3.94e-29	Astrocytes-2																		RP11-37B2.1	1.14e-07	0.289257	0.377	0.285	0.002989	astrocyte		COL12A1	3e-66	0.365416	0.488	0.213	7.86e-62	Ex5a		PTCHD4	9.73e-84	1.16643	0.963	0.5	2.54e-79	In4b
	LRP4	1.94e-29	0.905758	0.841	0.353	4.4e-25	Astrocytes-2																		GLIS3	1.21e-07	0.728997	0.696	0.35	0.003168	astrocyte		FRMD3	6.94e-66	0.322337	0.448	0.206	1.81e-61	Ex5a		UNC13C	4.72e-83	1.5256	0.942	0.257	1.23e-78	In4b
	NPAS3	1.1e-28	0.777048	1	0.826	2.51e-24	Astrocytes-2																		AKAP7	1.5e-07	0.255775	0.389	0.254	0.00391	astrocyte		FOXP2	7.84e-66	0.45697	0.824	0.368	2.05e-61	Ex5a		FBXL7	9.79e-81	1.93291	0.975	0.181	2.56e-76	In4b
	SLC6A1-AS1	1.18e-28	0.905644	0.956	0.466	2.69e-24	Astrocytes-2																		SLC6A1	1.63e-07	0.393929	0.492	0.234	0.004252	astrocyte		STMN1	2.89e-64	0.426784	0.975	0.89	7.56e-60	Ex5a		PID1	1.31e-80	1.15552	0.913	0.348	3.43e-76	In4b
	DTNA	3.48e-27	1.17532	0.982	0.525	7.91e-23	Astrocytes-2																		SOX6	1.73e-07	0.456597	0.578	0.267	0.004535	astrocyte		RP11-867G2.8	5.13e-64	0.302481	0.385	0.169	1.34e-59	Ex5a		LINC00298	6.41e-79	0.772022	0.455	0.041	1.68e-74	In4b
	TNIK	9.1e-27	1.1881	0.947	0.352	2.07e-22	Astrocytes-2																		FOXN3	1.79e-07	0.280229	0.711	0.639	0.004677	astrocyte		STMN2	9.88e-64	0.629735	0.924	0.719	2.58e-59	Ex5a		LINC00299	2.81e-78	0.79662	0.504	0.067	7.34e-74	In4b
	MAOA	3.48e-26	0.65236	0.292	0.02	7.9e-22	Astrocytes-2																		USP45	1.81e-07	0.278906	0.349	0.269	0.00472	astrocyte		OCA2	7.39e-63	0.325996	0.436	0.192	1.93e-58	Ex5a		MACROD2	5.49e-68	0.97715	0.992	0.882	1.43e-63	In4b
	RP11-281A20.2	3.88e-26	0.820664	0.283	0.023	8.81e-22	Astrocytes-2																		PIR	3.03e-07	0.275768	0.379	0.267	0.007934	astrocyte		RAPGEF4	1.82e-61	0.342003	0.927	0.811	4.75e-57	Ex5a		FGF14	2.45e-67	0.770239	1	0.994	6.41e-63	In4b
	CCDC129	5.81e-26	1.03686	0.487	0.054	1.32e-21	Astrocytes-2																		HMGN3	3.11e-07	0.257467	0.761	0.709	0.008119	astrocyte		NRSN1	9.08e-61	0.396511	0.743	0.547	2.38e-56	Ex5a		TPD52L1	3.35e-62	0.971161	0.694	0.15	8.76e-58	In4b
	MIR99AHG	7.17e-26	1.02585	0.982	0.641	1.63e-21	Astrocytes-2																		CEP128	4.5e-07	0.271205	0.284	0.179	0.011769	astrocyte		CTBP2	1.74e-59	0.268264	0.42	0.211	4.54e-55	Ex5a		PRELID2	6.06e-62	1.76816	0.901	0.222	1.59e-57	In4b
	GRAMD3	2.56e-25	1.18291	0.788	0.218	5.82e-21	Astrocytes-2																		ETFA	4.57e-07	0.25348	0.417	0.318	0.011949	astrocyte		CDH10	2.08e-58	0.408809	0.957	0.806	5.44e-54	Ex5a		ADAMTSL3	6.37e-62	0.968099	0.711	0.184	1.66e-57	In4b
	AP000487.6	3e-25	0.801654	0.69	0.25	6.82e-21	Astrocytes-2																		SAT1	5.22e-07	0.274352	0.618	0.548	0.013659	astrocyte		SYNDIG1	2.44e-58	0.357104	0.805	0.58	6.39e-54	Ex5a		HAPLN1	5.96e-61	0.87748	0.574	0.118	1.56e-56	In4b
	GINS3	3.3e-25	1.64663	0.708	0.071	7.51e-21	Astrocytes-2																		NRP1	7.59e-07	0.327222	0.364	0.21	0.019848	astrocyte		GRID2	2.55e-58	0.443277	0.913	0.725	6.65e-54	Ex5a		PMEPA1	1.58e-58	0.602692	0.372	0.06	4.13e-54	In4b
	NFIA	3.55e-25	0.788373	0.956	0.545	8.06e-21	Astrocytes-2																		BAALC-AS1	9.48e-07	0.352442	0.354	0.246	0.024785	astrocyte		TMEFF2	8.62e-58	0.395511	0.876	0.682	2.25e-53	Ex5a		RAB3C	2.23e-58	0.788269	0.893	0.646	5.83e-54	In4b
	TMEM241	4.41e-25	1.63114	0.735	0.124	1e-20	Astrocytes-2																		GPSM2	1.04e-06	0.266944	0.369	0.263	0.027235	astrocyte		CNTN3	1.02e-57	0.40985	0.885	0.66	2.66e-53	Ex5a		39326	1.74e-57	0.819223	0.909	0.732	4.55e-53	In4b
	RP11-26J3.1	2.86e-24	0.727389	0.301	0.029	6.5e-20	Astrocytes-2																		CFAP70	1.06e-06	0.254601	0.271	0.177	0.027759	astrocyte		HPCA	1.53e-57	0.356127	0.723	0.531	4.01e-53	Ex5a		CDK14	1.48e-56	0.946478	0.95	0.604	3.87e-52	In4b
	RP11-144F15.1	4.13e-24	1.2829	0.717	0.145	9.4e-20	Astrocytes-2																		MED12L	1.26e-06	0.340126	0.724	0.618	0.032813	astrocyte		ARHGAP12	1.44e-56	0.290789	0.403	0.174	3.76e-52	Ex5a		NRG1	1.82e-53	1.94965	0.963	0.325	4.75e-49	In4b
	ITPKB-AS1	5.42e-24	0.992496	0.637	0.154	1.23e-19	Astrocytes-2																		LYPLAL1	1.47e-06	0.25104	0.432	0.351	0.038475	astrocyte		RORB	8.89e-56	0.503931	0.875	0.477	2.33e-51	Ex5a		ROR2	1e-52	0.692381	0.417	0.074	2.63e-48	In4b
	PAWR	9.84e-24	0.717853	0.319	0.034	2.24e-19	Astrocytes-2																		PDE3B	1.54e-06	0.320728	0.495	0.399	0.040232	astrocyte		FSTL4	1.2e-55	0.390539	0.925	0.792	3.14e-51	Ex5a		SLC6A1-AS1	3.38e-52	0.807268	0.967	0.843	8.85e-48	In4b
	AC007193.10	1.37e-23	0.701285	0.345	0.028	3.11e-19	Astrocytes-2																		SLC9A9	1.71e-06	0.261953	0.508	0.318	0.044838	astrocyte		DPY19L1	1.93e-55	0.338209	0.586	0.343	5.05e-51	Ex5a		NXPH2	1.29e-51	0.901784	0.645	0.175	3.36e-47	In4b
	CTNND2	1.51e-23	1.36629	0.991	0.464	3.43e-19	Astrocytes-2																		RP11-314P15.2	8.3e-207	1.12865	0.721	0.186	2.2e-202	Ex1		LHFP	3.52e-55	0.432818	0.809	0.561	9.19e-51	Ex5a		GRIN2A	2.15e-51	1.11526	1	0.759	5.62e-47	In4b
	LPIN1	1.82e-23	1.34358	0.761	0.173	4.14e-19	Astrocytes-2																		PDZD2	6.4e-179	1.08244	0.978	0.667	1.7e-174	Ex1		GHR	1.24e-54	0.361186	0.53	0.279	3.25e-50	Ex5a		AP1S2	3.82e-49	0.759215	0.756	0.34	9.99e-45	In4b
	TRPS1	2.94e-23	0.944068	0.858	0.352	6.69e-19	Astrocytes-2																		RP11-421P23.1	1.4e-158	0.787572	0.485	0.102	3.6e-154	Ex1		LIPA	2.41e-54	0.294122	0.687	0.476	6.29e-50	Ex5a		SSTR2	9.39e-49	0.693235	0.504	0.099	2.45e-44	In4b
	GPR75-ASB3	3.64e-23	0.911517	0.788	0.286	8.29e-19	Astrocytes-2																		CBLN2	7.7e-145	1.17995	0.916	0.348	2e-140	Ex1		CAPS2	5.2e-54	0.329502	0.641	0.423	1.36e-49	Ex5a		KCNIP1	3.82e-47	0.809942	0.868	0.41	9.99e-43	In4b
	RP11-156K13.1	7.54e-23	0.83939	0.558	0.134	1.71e-18	Astrocytes-2																		KCNIP2	1.2e-135	0.55652	0.503	0.171	3.1e-131	Ex1		CRIM1	5.76e-54	0.305974	0.556	0.298	1.51e-49	Ex5a		TMEM132D	1.67e-46	1.0956	0.992	0.624	4.36e-42	In4b
	TPD52L1	7.92e-23	1.55912	0.664	0.043	1.8e-18	Astrocytes-2																		ART3	5.3e-133	0.555642	0.446	0.137	1.4e-128	Ex1		LDLRAD3	9.58e-54	0.292187	0.415	0.206	2.5e-49	Ex5a		KIAA1109	3.56e-45	0.696181	0.802	0.486	9.31e-41	In4b
	MACF1	3.03e-22	0.80251	0.938	0.599	6.9e-18	Astrocytes-2																		PDE8B	6.6e-114	0.562854	0.812	0.505	1.7e-109	Ex1		RP11-39M21.1	9.98e-54	0.363218	0.783	0.555	2.61e-49	Ex5a		SV2C	4.31e-45	0.955454	0.669	0.113	1.13e-40	In4b
	LIFR	5.42e-22	0.775179	0.743	0.299	1.23e-17	Astrocytes-2																		DGCR5	3.4e-113	0.650091	0.808	0.53	8.9e-109	Ex1		FRMPD4	1.4e-52	0.286549	0.993	0.968	3.67e-48	Ex5a		ANXA8L1	6.14e-44	0.473842	0.269	0.038	1.61e-39	In4b
	NWD1	5.93e-22	0.882149	0.389	0.041	1.35e-17	Astrocytes-2																		GNAL	6.2e-110	0.639319	0.751	0.381	1.6e-105	Ex1		ARHGAP20	4.67e-52	0.272332	0.583	0.4	1.22e-47	Ex5a		CBLN4	9.21e-41	0.6084	0.388	0.069	2.41e-36	In4b
	LINC00299	1.49e-21	0.966487	0.451	0.043	3.4e-17	Astrocytes-2																		LINC01378	8e-110	0.907008	0.807	0.325	2.1e-105	Ex1		SSTR2	4.3e-51	0.344605	0.468	0.23	1.12e-46	Ex5a		DOCK10	2.83e-40	0.750356	0.934	0.525	7.4e-36	In4b
	LSAMP	1.81e-21	1.12084	1	0.718	4.11e-17	Astrocytes-2																		LINC00508	4.4e-103	0.692979	0.521	0.161	1.15e-98	Ex1		TSPAN7	6.19e-51	0.434844	0.778	0.671	1.62e-46	Ex5a		SOX13	2.6e-39	0.41663	0.252	0.031	6.8e-35	In4b
	PIK3C2A	1.81e-21	0.770633	0.611	0.237	4.11e-17	Astrocytes-2																		HPCAL1	9e-101	0.497944	0.468	0.176	2.36e-96	Ex1		AGBL4	1.47e-50	0.266222	0.999	0.983	3.84e-46	Ex5a		JAM2	4.95e-39	0.720647	0.55	0.131	1.29e-34	In4b
	LAMA1	1.84e-21	0.872313	0.425	0.074	4.18e-17	Astrocytes-2																		LINC00507	3.79e-98	0.704923	0.572	0.186	9.92e-94	Ex1		NRN1	3.1e-50	0.399104	0.736	0.586	8.1e-46	Ex5a		PCP4L1	1.64e-38	0.662056	0.591	0.247	4.29e-34	In4b
	RANBP3L	2.25e-21	1.00679	0.478	0.045	5.12e-17	Astrocytes-2																		MEIS2	1.23e-97	0.795179	0.804	0.299	3.22e-93	Ex1		MACROD2	3.31e-50	0.280091	0.991	0.953	8.64e-46	Ex5a		CTB-73N10.1	2.97e-38	0.472811	0.289	0.029	7.77e-34	In4b
	ARHGEF4	4e-21	1.31741	0.717	0.158	9.08e-17	Astrocytes-2																		SEMA3C	4.86e-89	0.447725	0.339	0.093	1.27e-84	Ex1		GABRG3	5.99e-50	0.373624	0.948	0.797	1.57e-45	Ex5a		UNC5C	3.5e-38	0.834448	0.888	0.539	9.16e-34	In4b
	SLC25A18	4.53e-21	1.46329	0.717	0.102	1.03e-16	Astrocytes-2																		PVRL3	5.9e-89	0.575642	0.658	0.348	1.54e-84	Ex1		HTR2A	8.4e-50	0.365071	0.637	0.401	2.2e-45	Ex5a		RPH3A	3.51e-38	0.741681	0.839	0.421	9.17e-34	In4b
	SMOX	4.81e-21	0.578713	0.31	0.056	1.09e-16	Astrocytes-2																		BAIAP2	8.74e-87	0.576179	0.69	0.4	2.29e-82	Ex1		ALDH1A2	1.09e-49	0.263455	0.353	0.162	2.84e-45	Ex5a		TMTC2	5.88e-38	1.14932	0.934	0.381	1.54e-33	In4b
	LINC01567	5.12e-21	0.688317	0.274	0.036	1.16e-16	Astrocytes-2																		GRIA4	1.55e-86	0.701755	0.986	0.771	4.06e-82	Ex1		CNTN5	4.39e-49	0.47642	0.978	0.753	1.15e-44	Ex5a		HPCAL1	1.28e-37	0.660549	0.471	0.109	3.35e-33	In4b
	CDH20	6.56e-21	0.663088	0.92	0.659	1.49e-16	Astrocytes-2																		P2RX7	1.55e-84	0.504218	0.65	0.358	4.06e-80	Ex1		MED10	8.22e-49	0.282122	0.632	0.445	2.15e-44	Ex5a		ATP11C	2.54e-37	0.496857	0.364	0.069	6.64e-33	In4b
	ACADVL	6.63e-21	1.16301	0.788	0.166	1.51e-16	Astrocytes-2																		ARL4A	2.38e-84	0.446939	0.412	0.163	6.23e-80	Ex1		FAM189A1	8.77e-49	0.322055	0.797	0.579	2.29e-44	Ex5a		WWP1	5.37e-37	0.681581	0.657	0.315	1.4e-32	In4b
	SLC39A12	1.09e-20	0.92314	0.354	0.033	2.49e-16	Astrocytes-2																		CACNA1E	4.2e-84	0.550804	0.781	0.504	1.1e-79	Ex1		KLHL32	1.85e-48	0.29857	0.833	0.615	4.83e-44	Ex5a		ANKRD55	6.84e-37	0.604504	0.661	0.321	1.79e-32	In4b
	LRIG1	1.6e-20	0.973603	0.602	0.152	3.63e-16	Astrocytes-2																		CDH22	1.51e-81	0.533606	0.523	0.24	3.94e-77	Ex1		PDE4B	2.54e-48	0.434358	0.873	0.586	6.65e-44	Ex5a		EYA4	8.31e-37	1.21842	0.802	0.126	2.17e-32	In4b
	TLR4	2.39e-20	0.768973	0.381	0.035	5.43e-16	Astrocytes-2																		MAN1A1	9.49e-81	0.614967	0.689	0.358	2.48e-76	Ex1		OPRM1	7e-48	0.306352	0.583	0.372	1.83e-43	Ex5a		FREM1	2.01e-36	0.939823	0.636	0.145	5.26e-32	In4b
	DOCK7	3.24e-20	1.02197	0.628	0.133	7.38e-16	Astrocytes-2																		AC007563.5	7.62e-80	0.592993	0.664	0.337	1.99e-75	Ex1		NAALAD2	1.21e-47	0.306232	0.647	0.442	3.17e-43	Ex5a		MGAT4C	5.43e-36	0.971191	0.983	0.571	1.42e-31	In4b
	RP11-436K8.1	5.27e-20	1.08002	0.513	0.048	1.2e-15	Astrocytes-2																		CAMKK1	1.68e-79	0.520377	0.611	0.336	4.38e-75	Ex1		39326	1.8e-47	0.385637	0.929	0.827	4.72e-43	Ex5a		NFIB	1.82e-35	0.922315	0.95	0.468	4.77e-31	In4b
	PHKA1	5.64e-20	0.830536	0.442	0.057	1.28e-15	Astrocytes-2																		NTRK3	2.2e-79	0.550471	0.937	0.763	5.74e-75	Ex1		RIMS1	3.48e-47	0.256629	0.954	0.889	9.11e-43	Ex5a		ATP8A2	2.24e-35	0.627028	0.975	0.85	5.86e-31	In4b
	AHCYL1	6.52e-20	1.31055	0.761	0.177	1.48e-15	Astrocytes-2																		SLIT3	2.88e-79	0.704925	0.729	0.347	7.53e-75	Ex1		KAZN	2.41e-46	0.426929	0.955	0.79	6.31e-42	Ex5a		ITM2C	2.25e-35	0.700526	0.785	0.448	5.88e-31	In4b
	HDHD3	9.52e-20	0.869859	0.416	0.058	2.17e-15	Astrocytes-2																		CTB-113D17.1	1.32e-78	0.362385	0.279	0.083	3.46e-74	Ex1		GALNT7	2.48e-46	0.262622	0.488	0.283	6.49e-42	Ex5a		B3GALT2	7.97e-35	0.606885	0.438	0.115	2.08e-30	In4b
	COL16A1	1.15e-19	0.629525	0.717	0.345	2.61e-15	Astrocytes-2																		RP11-219A15.1	5.75e-78	0.549984	0.724	0.457	1.5e-73	Ex1		PTPRZ1	3.1e-46	0.341056	0.336	0.116	8.11e-42	Ex5a		CDH13	8.35e-35	0.963307	0.802	0.618	2.18e-30	In4b
	SFXN5	1.21e-19	1.15552	0.673	0.14	2.74e-15	Astrocytes-2																		LINC01250	4e-77	0.663094	0.824	0.487	1.04e-72	Ex1		TUBA1B	5.35e-46	0.483898	0.953	0.879	1.4e-41	Ex5a		ALK	4.35e-33	0.804023	0.901	0.514	1.14e-28	In4b
	ACOT11	1.36e-19	1.29859	0.655	0.1	3.09e-15	Astrocytes-2																		KCNIP2-AS1	2.7e-76	0.352897	0.347	0.142	7.05e-72	Ex1		NREP	2.74e-45	0.281324	0.761	0.595	7.17e-41	Ex5a		IGSF11	4.35e-33	0.723335	0.723	0.335	1.14e-28	In4b
	COL5A3	2.06e-19	1.35115	0.602	0.053	4.69e-15	Astrocytes-2																		RP11-380P13.1	8.84e-73	0.713789	0.524	0.183	2.31e-68	Ex1		NTN4	3.96e-45	0.292753	0.364	0.17	1.04e-40	Ex5a		PTPRT	4.92e-33	1.19348	0.95	0.488	1.29e-28	In4b
	LSAMP-AS1	2.22e-19	1.00977	0.796	0.339	5.05e-15	Astrocytes-2																		ENC1	9.26e-71	0.819692	0.886	0.515	2.42e-66	Ex1		KIAA0319	4.4e-44	0.307655	0.77	0.571	1.15e-39	Ex5a		KCNAB1	1.89e-32	0.719663	0.971	0.729	4.95e-28	In4b
	ITPKB	2.71e-19	0.78812	0.788	0.294	6.16e-15	Astrocytes-2																		STXBP6	1.74e-70	0.458816	0.557	0.249	4.56e-66	Ex1		SORCS1	5.66e-44	0.33863	0.927	0.844	1.48e-39	Ex5a		NYAP2	1e-31	0.655557	0.628	0.267	2.62e-27	In4b
	MYBPC1	2.93e-19	1.06617	0.54	0.04	6.67e-15	Astrocytes-2																		AC011288.2	2.12e-70	0.931244	0.906	0.489	5.55e-66	Ex1		TMTC2	1.79e-43	0.339013	0.665	0.428	4.68e-39	Ex5a		TOX2	1.06e-31	0.616616	0.678	0.273	2.76e-27	In4b
	KALRN	3.94e-19	1.37886	0.77	0.176	8.97e-15	Astrocytes-2																		GSG1L	2.34e-70	0.379988	0.428	0.186	6.12e-66	Ex1		HSP90AA1	2.24e-43	0.419763	0.904	0.815	5.87e-39	Ex5a		RBMS3	1.51e-31	0.722567	0.979	0.621	3.95e-27	In4b
	PALM	5.53e-19	0.644008	0.425	0.098	1.26e-14	Astrocytes-2																		ACVR1C	5.87e-68	0.379682	0.269	0.093	1.54e-63	Ex1		CAMK2G	1.23e-42	0.33095	0.8	0.605	3.23e-38	Ex5a		ARHGAP31	1.81e-30	0.645956	0.364	0.054	4.72e-26	In4b
	RORA-AS1	6.44e-19	0.746597	0.531	0.148	1.46e-14	Astrocytes-2																		HS6ST3	3.01e-65	0.816084	0.991	0.732	7.87e-61	Ex1		GRIP1	2.08e-42	0.349235	0.749	0.432	5.45e-38	Ex5a		EPHA3	2.25e-30	0.861233	0.628	0.17	5.89e-26	In4b
	RHOBTB3	8.31e-19	0.641493	0.566	0.168	1.89e-14	Astrocytes-2																		SMAD3	4.98e-65	0.422479	0.436	0.203	1.3e-60	Ex1		COL19A1	2.93e-42	0.291054	0.62	0.46	7.67e-38	Ex5a		KAZN	5.44e-30	0.567089	0.992	0.949	1.42e-25	In4b
	RP4-678D15.1	1.08e-18	1.60844	0.637	0.062	2.46e-14	Astrocytes-2																		TNFRSF25	6.89e-65	0.446481	0.474	0.242	1.8e-60	Ex1		RP11-116O11.1	3.12e-42	0.427169	0.93	0.769	8.17e-38	Ex5a		MTUS2	7.42e-30	0.72641	0.971	0.668	1.94e-25	In4b
	ADAMTSL3	1.87e-18	0.705859	0.478	0.149	4.25e-14	Astrocytes-2																		TESPA1	1.73e-64	0.80196	0.825	0.359	4.52e-60	Ex1		BICD1	6.28e-42	0.310775	0.858	0.709	1.64e-37	Ex5a		LINC01314	8.11e-30	0.634351	0.446	0.121	2.12e-25	In4b
	CH17-189H20.1	2.01e-18	0.645407	0.735	0.383	4.57e-14	Astrocytes-2																		LRRTM4	2.05e-64	0.710042	0.999	0.912	5.36e-60	Ex1		ITM2B	1.3e-41	0.356079	0.844	0.75	3.41e-37	Ex5a		ABI1	8.79e-30	0.620908	0.719	0.412	2.3e-25	In4b
	TSHZ2	3.06e-18	1.4154	0.699	0.112	6.96e-14	Astrocytes-2																		DGKB	4.2e-63	0.764645	0.982	0.713	1.1e-58	Ex1		CALD1	1.42e-41	0.298598	0.567	0.374	3.72e-37	Ex5a		B2M	3.02e-29	0.633706	0.616	0.308	7.89e-25	In4b
	LINC01088	4.72e-18	1.91674	0.894	0.16	1.07e-13	Astrocytes-2																		RP11-30J20.1	1.23e-62	0.759179	0.476	0.269	3.2e-58	Ex1		HLA-C	1.94e-41	0.256997	0.306	0.128	5.07e-37	Ex5a		TACR1	1.94e-28	0.619975	0.459	0.16	5.06e-24	In4b
	TCF7L1	4.94e-18	0.842445	0.425	0.053	1.12e-13	Astrocytes-2																		BTBD9	6.45e-62	0.514491	0.912	0.753	1.69e-57	Ex1		PHLDB2	3.53e-41	0.351209	0.427	0.167	9.22e-37	Ex5a		DGKD	2.16e-28	0.534754	0.669	0.394	5.64e-24	In4b
	ACACB	5.41e-18	0.961797	0.584	0.118	1.23e-13	Astrocytes-2																		ITPR1	8.21e-61	0.534623	0.88	0.634	2.15e-56	Ex1		NAP1L3	4.05e-41	0.308697	0.478	0.345	1.06e-36	Ex5a		IL1RAPL1	3.69e-28	0.630158	1	0.976	9.65e-24	In4b
	SLC18B1	5.81e-18	0.74252	0.425	0.055	1.32e-13	Astrocytes-2																		PDE2A	2.54e-60	0.429971	0.595	0.38	6.64e-56	Ex1		SLC22A10	5.5e-41	0.260313	0.682	0.46	1.44e-36	Ex5a		EGFR	4.41e-28	0.641189	0.64	0.235	1.15e-23	In4b
	BCL2	9.66e-18	0.84681	0.77	0.296	2.2e-13	Astrocytes-2																		SYN3	3.07e-60	0.650425	0.942	0.694	8.02e-56	Ex1		LIN7A	6.14e-41	0.262109	0.702	0.531	1.6e-36	Ex5a		SLC35F1	1.16e-27	0.5502	0.942	0.769	3.03e-23	In4b
	OSBPL11	1.15e-17	0.945701	0.442	0.089	2.61e-13	Astrocytes-2																		ASIC2	2.86e-59	0.623098	0.986	0.834	7.47e-55	Ex1		TUBB2A	6.85e-41	0.418503	0.866	0.709	1.79e-36	Ex5a		GRIK1	2.31e-27	0.852904	0.979	0.691	6.05e-23	In4b
	CAMK2G	1.4e-17	1.58082	0.85	0.144	3.19e-13	Astrocytes-2																		SERPINE2	2.98e-59	0.632708	0.639	0.245	7.79e-55	Ex1		LARGE	1.88e-40	0.257564	0.939	0.891	4.92e-36	Ex5a		PRKCB	4.28e-27	0.904475	0.971	0.591	1.12e-22	In4b
	ACSS3	1.66e-17	0.987584	0.487	0.057	3.78e-13	Astrocytes-2																		SEMA5B	3.81e-58	0.347367	0.365	0.157	9.95e-54	Ex1		ARL15	1.49e-39	0.349238	0.857	0.789	3.89e-35	Ex5a		UBASH3B	1.64e-26	0.591149	0.731	0.452	4.3e-22	In4b
	WLS	1.82e-17	1.03245	0.566	0.063	4.13e-13	Astrocytes-2																		LINC01122	2.94e-57	0.589538	0.826	0.537	7.67e-53	Ex1		ELAVL2	5.64e-39	0.348962	0.679	0.451	1.47e-34	Ex5a		COBL	2.38e-26	0.736248	0.736	0.314	6.23e-22	In4b
	RORA	2e-17	1.502	0.982	0.388	4.55e-13	Astrocytes-2																		FAM153B	1.04e-56	0.591119	0.929	0.742	2.71e-52	Ex1		SLC35F1	6.17e-39	0.313144	0.886	0.691	1.61e-34	Ex5a		MYO16	5.39e-26	0.785015	0.934	0.511	1.41e-21	In4b
	CHPT1	2.27e-17	1.19025	0.664	0.108	5.16e-13	Astrocytes-2																		SLC12A8	6.15e-56	0.391994	0.431	0.221	1.61e-51	Ex1		MIR99AHG	8.06e-39	0.250895	0.963	0.921	2.11e-34	Ex5a		ID2	5.42e-26	1.0322	0.678	0.172	1.42e-21	In4b
	PPP1R9A	2.35e-17	0.781822	0.779	0.351	5.33e-13	Astrocytes-2																		FAM153C	8.65e-56	0.506732	0.808	0.586	2.26e-51	Ex1		SNCB	5.04e-38	0.348238	0.702	0.553	1.32e-33	Ex5a		CHST11	9.18e-26	0.698498	0.744	0.375	2.4e-21	In4b
	PDE4DIP	2.7e-17	0.817516	0.92	0.469	6.13e-13	Astrocytes-2																		PRKCB	1.11e-54	0.609792	0.981	0.814	2.91e-50	Ex1		GRIK3	1.58e-37	0.288825	0.349	0.119	4.13e-33	Ex5a		GOLIM4	9.54e-26	0.641192	0.554	0.197	2.5e-21	In4b
	ZNF423	3.28e-17	0.630652	0.372	0.054	7.46e-13	Astrocytes-2																		KCND2	3.42e-54	0.494452	0.946	0.806	8.95e-50	Ex1		MYRIP	3.23e-37	0.279872	0.853	0.685	8.44e-33	Ex5a		HECW2	2.01e-25	0.626943	0.893	0.637	5.26e-21	In4b
	GRAMD1C	3.47e-17	1.21531	0.628	0.096	7.89e-13	Astrocytes-2																		NDST3	3.45e-54	0.597907	0.846	0.543	9.01e-50	Ex1		DACH1	3.23e-37	0.357455	0.463	0.214	8.44e-33	Ex5a		FAM174A	2.54e-25	0.467928	0.529	0.262	6.65e-21	In4b
	METTL7A	3.67e-17	0.780657	0.513	0.113	8.35e-13	Astrocytes-2																		PPARGC1A	2.71e-52	0.449395	0.573	0.367	7.1e-48	Ex1		NUTM2A-AS1	5.99e-37	0.262695	0.725	0.563	1.57e-32	Ex5a		SPOCK1	3.09e-25	0.652008	0.955	0.624	8.09e-21	In4b
	RP11-39M21.1	4.41e-17	1.36583	0.743	0.134	1e-12	Astrocytes-2																		RP11-886D15.1	8.01e-52	0.442457	0.36	0.134	2.1e-47	Ex1		AC007740.1	1.24e-36	0.337808	0.513	0.308	3.23e-32	Ex5a		LAMP5	3.46e-25	1.13212	0.781	0.121	9.04e-21	In4b
	KIAA0930	4.44e-17	0.679091	0.761	0.313	1.01e-12	Astrocytes-2																		ITPKA	1.62e-51	0.367974	0.332	0.135	4.24e-47	Ex1		PTPRM	1.63e-36	0.332841	0.532	0.301	4.25e-32	Ex5a		PLCB1	3.61e-25	0.56346	1	0.96	9.45e-21	In4b
	C1orf61	4.86e-17	1.19548	0.805	0.229	1.11e-12	Astrocytes-2																		TANC2	6.25e-51	0.503817	0.951	0.805	1.63e-46	Ex1		CCDC91	3.2e-36	0.276156	0.821	0.677	8.35e-32	Ex5a		GNG4	4.95e-24	0.59997	0.579	0.218	1.29e-19	In4b
	ERBB4	5.58e-17	0.768032	0.982	0.662	1.27e-12	Astrocytes-2																		TYRO3	1.36e-50	0.390863	0.46	0.244	3.55e-46	Ex1		ASPH	4.86e-36	0.277764	0.707	0.51	1.27e-31	Ex5a		FRY	7.15e-24	0.556168	0.868	0.573	1.87e-19	In4b
	RNF212B	5.62e-17	0.663322	0.301	0.045	1.28e-12	Astrocytes-2																		PSRC1	2.89e-50	0.398232	0.512	0.269	7.57e-46	Ex1		TOX	4.48e-35	0.329974	0.759	0.471	1.17e-30	Ex5a		ANKH	9.99e-24	0.549516	0.802	0.529	2.61e-19	In4b
	NAV2	6.01e-17	0.820782	0.92	0.479	1.37e-12	Astrocytes-2																		LZTS1	4.43e-50	0.28306	0.309	0.133	1.16e-45	Ex1		TCEAL7	2.69e-34	0.290757	0.609	0.422	7.03e-30	Ex5a		SAMD12	1.02e-23	0.585457	0.938	0.73	2.66e-19	In4b
	GLI3	6.11e-17	0.674582	0.345	0.033	1.39e-12	Astrocytes-2																		LAMP5	1.45e-49	0.459614	0.482	0.16	3.79e-45	Ex1		PRKCE	3.61e-34	0.27296	0.937	0.832	9.44e-30	Ex5a		GABRD	1.22e-23	0.671269	0.665	0.314	3.19e-19	In4b
	LHFP	6.35e-17	1.16919	0.735	0.217	1.44e-12	Astrocytes-2																		RP13-726E6.1	2e-49	0.272163	0.329	0.175	5.22e-45	Ex1		SCG2	3.71e-34	0.334078	0.507	0.378	9.71e-30	Ex5a		MTSS1	1.93e-23	0.465248	0.777	0.595	5.04e-19	In4b
	MAK	7.5e-17	0.725812	0.513	0.158	1.7e-12	Astrocytes-2																		VWA3A	2.4e-49	0.415196	0.446	0.232	6.29e-45	Ex1		DNAJC1	4.17e-34	0.27714	0.776	0.579	1.09e-29	Ex5a		SGCZ	2.88e-23	0.92062	1	0.649	7.52e-19	In4b
	ARHGEF10L	8.15e-17	0.869078	0.513	0.087	1.85e-12	Astrocytes-2																		SORBS1	2.81e-49	0.452895	0.946	0.828	7.36e-45	Ex1		KCNQ3	4.51e-34	0.251038	0.953	0.845	1.18e-29	Ex5a		SPHKAP	4.28e-23	0.833725	0.702	0.2	1.12e-18	In4b
	FMN2	8.86e-17	1.56909	0.912	0.184	2.01e-12	Astrocytes-2																		SIPA1L1	3.33e-49	0.507074	0.977	0.868	8.71e-45	Ex1		EPHA5	1.1e-33	0.296231	0.737	0.526	2.88e-29	Ex5a		SYT1	7.14e-23	0.545186	1	0.965	1.87e-18	In4b
	RYR3	9.04e-17	1.7758	0.885	0.172	2.06e-12	Astrocytes-2																		PPFIA2	1.2e-48	0.476687	0.98	0.89	3.14e-44	Ex1		OSBPL9	2.01e-33	0.252012	0.51	0.351	5.26e-29	Ex5a		GABBR2	8.12e-23	0.491151	0.913	0.748	2.12e-18	In4b
	PNISR	9.71e-17	0.576365	0.814	0.473	2.21e-12	Astrocytes-2																		CHRM3	4.6e-48	0.556709	0.982	0.775	1.2e-43	Ex1		PDGFC	2.16e-33	0.275474	0.463	0.255	5.65e-29	Ex5a		MAP3K5	8.32e-23	0.819359	0.789	0.364	2.18e-18	In4b
	RASSF4	1.1e-16	0.787389	0.646	0.205	2.5e-12	Astrocytes-2																		LRFN2	4.73e-48	0.403079	0.675	0.473	1.24e-43	Ex1		IL12RB2	3.42e-33	0.344367	0.507	0.297	8.94e-29	Ex5a		CDCA7	1.1e-22	0.414561	0.31	0.078	2.88e-18	In4b
	KIAA1671	1.23e-16	0.754838	0.407	0.079	2.79e-12	Astrocytes-2																		LINC00276	2.34e-47	0.400711	0.377	0.194	6.11e-43	Ex1		ROBO2	4.23e-33	0.345454	0.936	0.853	1.11e-28	Ex5a		PBX1	1.18e-22	0.635557	0.913	0.613	3.09e-18	In4b
	CLU	1.35e-16	1.32679	0.938	0.424	3.07e-12	Astrocytes-2																		CDH9	2.68e-47	0.583134	0.913	0.588	7.01e-43	Ex1		BEX4	5.48e-33	0.303002	0.805	0.686	1.43e-28	Ex5a		KIRREL	1.81e-22	0.435074	0.273	0.055	4.72e-18	In4b
	SLC25A26	1.45e-16	0.626122	0.531	0.177	3.29e-12	Astrocytes-2																		KCTD16	1.22e-46	0.541585	0.967	0.774	3.19e-42	Ex1		SLC1A2	7.23e-33	0.273745	0.554	0.33	1.89e-28	Ex5a		LRRFIP2	3.18e-22	0.501214	0.818	0.598	8.31e-18	In4b
	NPL	1.67e-16	1.32626	0.779	0.155	3.8e-12	Astrocytes-2																		GRM1	4.39e-46	0.493894	0.679	0.419	1.15e-41	Ex1		ITGAL	1.31e-32	0.255118	0.441	0.275	3.43e-28	Ex5a		BCL11B	3.51e-22	0.556637	0.645	0.329	9.17e-18	In4b
	PHF21B	1.68e-16	0.875005	0.451	0.06	3.82e-12	Astrocytes-2																		PTK2B	6.16e-46	0.537862	0.658	0.374	1.61e-41	Ex1		ACVR2A	3.68e-32	0.258368	0.533	0.353	9.63e-28	Ex5a		LUZP2	6.45e-22	0.922787	0.897	0.406	1.69e-17	In4b
	ABCA1	1.75e-16	1.03105	0.637	0.144	3.98e-12	Astrocytes-2																		SORBS2	8.34e-46	0.571853	0.96	0.75	2.18e-41	Ex1		RP11-115D19.1	1.18e-31	0.251321	0.527	0.354	3.1e-27	Ex5a		RGS7	9.49e-22	0.593752	1	0.958	2.48e-17	In4b
	RP13-143G15.4	1.85e-16	1.14857	0.549	0.075	4.22e-12	Astrocytes-2																		HIPK4	9.64e-46	0.290907	0.341	0.185	2.52e-41	Ex1		SNCA	1.21e-31	0.253962	0.91	0.83	3.17e-27	Ex5a		B3GLCT	1.46e-21	0.536697	0.364	0.129	3.83e-17	In4b
	PARD3	1.96e-16	1.22042	0.77	0.213	4.46e-12	Astrocytes-2																		RASGRF2	1.71e-45	0.487905	0.861	0.568	4.46e-41	Ex1		PTMA	3.4e-31	0.275702	0.757	0.676	8.88e-27	Ex5a		RBMS3-AS3	2.05e-21	0.488009	0.694	0.379	5.36e-17	In4b
	ATP13A4	1.98e-16	0.898569	0.513	0.103	4.51e-12	Astrocytes-2																		RP11-579E24.2	2.47e-45	0.36381	0.382	0.198	6.45e-41	Ex1		BRINP3	7.92e-31	0.291032	0.865	0.706	2.07e-26	Ex5a		GAD2	2.99e-21	0.55769	0.847	0.561	7.81e-17	In4b
	RP11-561I11.4	2.06e-16	0.515661	0.301	0.056	4.69e-12	Astrocytes-2																		MLIP	4.14e-45	0.572911	0.816	0.493	1.08e-40	Ex1		CDHR3	2.5e-30	0.254735	0.434	0.261	6.53e-26	Ex5a		RP11-895K13.2	3.03e-21	0.668011	0.57	0.277	7.93e-17	In4b
	RBPMS	2.27e-16	0.738168	0.381	0.051	5.17e-12	Astrocytes-2																		FAM84A	5.84e-45	0.365711	0.448	0.232	1.53e-40	Ex1		MBP	3.57e-30	0.255034	0.568	0.393	9.33e-26	Ex5a		DPP6	6.45e-21	0.629662	0.988	0.845	1.69e-16	In4b
	YAP1	2.4e-16	0.582318	0.301	0.053	5.45e-12	Astrocytes-2																		SLC24A4	2.6e-44	0.295972	0.313	0.134	6.8e-40	Ex1		CCNI	4.3e-30	0.277616	0.858	0.765	1.12e-25	Ex5a		NTNG1	1.58e-20	1.13529	0.764	0.171	4.12e-16	In4b
	FAM179A	2.45e-16	0.909424	0.398	0.052	5.57e-12	Astrocytes-2																		EPB41L2	5.71e-44	0.53343	0.878	0.612	1.49e-39	Ex1		NAP1L5	4.72e-30	0.267979	0.493	0.339	1.23e-25	Ex5a		CCDC85A	1.92e-20	0.636927	0.727	0.349	5.03e-16	In4b
	MAPK10	2.63e-16	0.90893	0.85	0.449	5.99e-12	Astrocytes-2																		CHRM3-AS2	5.86e-44	0.432966	0.703	0.504	1.53e-39	Ex1		EIF4A2	8.63e-30	0.35517	0.905	0.84	2.26e-25	Ex5a		RP11-467K18.2	3.04e-20	0.335344	0.293	0.102	7.94e-16	In4b
	FAM182B	2.71e-16	0.728486	0.442	0.14	6.17e-12	Astrocytes-2																		CAMK2B	6.59e-44	0.42968	0.857	0.681	1.72e-39	Ex1		FMN1	1.07e-28	0.354287	0.94	0.746	2.81e-24	Ex5a		GPR63	3.09e-20	0.399061	0.289	0.062	8.09e-16	In4b
	ADCY2	3.25e-16	1.62824	0.85	0.155	7.39e-12	Astrocytes-2																		ARPP19	9.3e-44	0.629297	0.902	0.65	2.43e-39	Ex1		RAB3C	1.69e-28	0.28482	0.632	0.43	4.42e-24	Ex5a		RBFOX3	3.36e-20	0.581792	0.86	0.53	8.8e-16	In4b
	SLC3A2	4.01e-16	0.998386	0.54	0.127	9.13e-12	Astrocytes-2																		CYP1B1-AS1	1.13e-43	0.384312	0.39	0.184	2.94e-39	Ex1		EXT1	4.81e-28	0.284766	0.904	0.771	1.26e-23	Ex5a		PDSS1	3.73e-20	0.381953	0.368	0.167	9.74e-16	In4b
	NFIB	4.72e-16	0.862923	0.726	0.267	1.07e-11	Astrocytes-2																		KIF13A	3.11e-43	0.401593	0.643	0.424	8.13e-39	Ex1		ALDOA	8.44e-28	0.28959	0.897	0.8	2.21e-23	Ex5a		WWOX	4.66e-20	0.579969	0.967	0.774	1.22e-15	In4b
	BCKDHB	5.13e-16	0.756066	0.637	0.212	1.17e-11	Astrocytes-2																		CDH12	3.94e-43	0.617787	0.952	0.692	1.03e-38	Ex1		PEBP1	9.6e-28	0.314721	0.94	0.881	2.51e-23	Ex5a		TM7SF2	5.42e-20	0.394674	0.438	0.223	1.42e-15	In4b
	ABI3BP	5.35e-16	0.667587	0.345	0.053	1.22e-11	Astrocytes-2																		DIAPH2	7.09e-43	0.464185	0.834	0.618	1.85e-38	Ex1		TEAD1	3.66e-27	0.265568	0.581	0.378	9.58e-23	Ex5a		GALNT18	5.48e-20	0.542186	0.752	0.424	1.43e-15	In4b
	FGD6	5.83e-16	0.457903	0.257	0.047	1.33e-11	Astrocytes-2																		CUX2	2.42e-42	0.666696	0.868	0.44	6.33e-38	Ex1		LDHA	3.9e-27	0.307929	0.672	0.539	1.02e-22	Ex5a		CACNA2D1	6.74e-20	1.1599	0.851	0.326	1.76e-15	In4b
	ARHGAP42	6.4e-16	0.744882	0.354	0.058	1.45e-11	Astrocytes-2																		TIMP3	1e-41	0.482126	0.769	0.534	2.62e-37	Ex1		SEMA3E	8.79e-27	0.375848	0.273	0.099	2.3e-22	Ex5a		MXD4	8.86e-20	0.353554	0.31	0.108	2.32e-15	In4b
	MKLN1	6.51e-16	0.571803	0.858	0.572	1.48e-11	Astrocytes-2																		RP11-191L9.4	1.09e-41	0.646008	0.751	0.398	2.85e-37	Ex1		UQCRH	1.16e-26	0.287701	0.729	0.623	3.04e-22	Ex5a		LRRC7	1.33e-19	0.573206	0.971	0.823	3.49e-15	In4b
	GLIS3	6.94e-16	1.48595	0.779	0.119	1.58e-11	Astrocytes-2																		KCTD1	1.4e-41	0.536447	0.791	0.548	3.65e-37	Ex1		CEND1	1.38e-26	0.284177	0.666	0.537	3.61e-22	Ex5a		BACH1	1.46e-19	0.480553	0.748	0.493	3.81e-15	In4b
	REPS1	6.99e-16	0.715314	0.593	0.195	1.59e-11	Astrocytes-2																		PDGFD	1.56e-41	0.525203	0.331	0.091	4.08e-37	Ex1		SORCS3	1.54e-26	0.322728	0.677	0.487	4.02e-22	Ex5a		KCNH5	2.35e-19	0.705618	0.488	0.19	6.14e-15	In4b
	BOC	9.75e-16	0.817219	0.381	0.032	2.22e-11	Astrocytes-2																		CAMK2A	1.92e-41	0.513663	0.89	0.661	5.02e-37	Ex1		TENM3	1.56e-26	0.312116	0.754	0.531	4.08e-22	Ex5a		DSCAML1	5.34e-19	0.508383	0.847	0.632	1.4e-14	In4b
	RP11-196H14.2	1.17e-15	0.564424	0.398	0.1	2.67e-11	Astrocytes-2																		AC018816.3	2.05e-41	0.426159	0.598	0.396	5.35e-37	Ex1		RAB3A	2.79e-26	0.339993	0.835	0.699	7.3e-22	Ex5a		ITGB5	5.34e-19	0.416053	0.277	0.063	1.4e-14	In4b
	RP11-627D16.1	1.23e-15	1.52126	0.708	0.061	2.8e-11	Astrocytes-2																		AC007192.6	4.24e-41	0.31411	0.38	0.198	1.11e-36	Ex1		MORF4L1	1.11e-25	0.268285	0.766	0.683	2.9e-21	Ex5a		VLDLR-AS1	9.32e-19	0.574456	0.483	0.177	2.44e-14	In4b
	SSBP2	1.29e-15	0.604969	0.779	0.43	2.94e-11	Astrocytes-2																		DOK6	4.45e-41	0.388389	0.748	0.57	1.16e-36	Ex1		NDUFA5	2.24e-25	0.278336	0.723	0.605	5.86e-21	Ex5a		FEZ2	9.37e-19	0.518181	0.669	0.334	2.45e-14	In4b
	HVCN1	1.3e-15	0.473165	0.257	0.037	2.97e-11	Astrocytes-2																		RP13-726E6.2	6.74e-41	0.278342	0.357	0.197	1.76e-36	Ex1		MOAP1	1.45e-24	0.250084	0.579	0.458	3.79e-20	Ex5a		CDO1	1.32e-18	0.494647	0.475	0.209	3.45e-14	In4b
	MAPK4	1.33e-15	1.11216	0.575	0.088	3.02e-11	Astrocytes-2																		NGEF	9.83e-41	0.443946	0.597	0.356	2.57e-36	Ex1		KLF12	1.53e-24	0.340544	0.799	0.566	4.01e-20	Ex5a		ADRBK2	1.41e-18	0.471946	0.835	0.595	3.68e-14	In4b
	GNG12-AS1	1.34e-15	1.00122	0.496	0.063	3.04e-11	Astrocytes-2																		DGKG	1.18e-40	0.411182	0.723	0.477	3.08e-36	Ex1		CALM1	3.37e-24	0.304274	0.966	0.944	8.8e-20	Ex5a		PIP5K1B	1.55e-18	0.456829	0.744	0.496	4.06e-14	In4b
	LRP1B	1.49e-15	0.754462	0.965	0.793	3.38e-11	Astrocytes-2																		SNTB2	1.53e-40	0.372218	0.49	0.293	4e-36	Ex1		GAPDH	4.16e-24	0.303556	0.938	0.88	1.09e-19	Ex5a		ZNF536	1.86e-18	0.431989	0.959	0.787	4.85e-14	In4b
	RP11-444D3.1	1.65e-15	0.827872	0.549	0.128	3.75e-11	Astrocytes-2																		PITPNM2	1.94e-40	0.348959	0.555	0.377	5.08e-36	Ex1		RPL15	5.32e-24	0.257835	0.829	0.775	1.39e-19	Ex5a		NETO1	3.05e-18	0.650166	0.715	0.329	7.98e-14	In4b
	KAT2A	1.68e-15	0.658268	0.478	0.145	3.81e-11	Astrocytes-2																		ATP2B1	3.72e-40	0.485461	0.954	0.815	9.72e-36	Ex1		EID1	1.1e-23	0.268999	0.702	0.587	2.88e-19	Ex5a		PHYHIPL	3.54e-18	0.454177	0.727	0.468	9.26e-14	In4b
	MSI2	1.81e-15	0.869757	0.805	0.369	4.12e-11	Astrocytes-2																		LZTS1-AS1	4.29e-40	0.310389	0.318	0.141	1.12e-35	Ex1		SNRPN	1.64e-23	0.292471	0.695	0.52	4.29e-19	Ex5a		EEPD1	5.41e-18	0.500843	0.57	0.292	1.41e-13	In4b
	IDH2	1.85e-15	0.623477	0.575	0.199	4.22e-11	Astrocytes-2																		MAST3	4.32e-40	0.380495	0.507	0.309	1.13e-35	Ex1		GABRA1	1.76e-23	0.25493	0.806	0.717	4.6e-19	Ex5a		SGK1	5.91e-18	0.568402	0.884	0.584	1.54e-13	In4b
	SPON1	1.99e-15	1.34855	0.673	0.079	4.52e-11	Astrocytes-2																		PTH2R	1.11e-39	0.338375	0.342	0.178	2.9e-35	Ex1		SCOC	2.34e-21	0.25995	0.623	0.498	6.12e-17	Ex5a		ANKRD30B	7.13e-18	0.509592	0.459	0.16	1.86e-13	In4b
	SEC14L1	2.07e-15	0.559436	0.469	0.161	4.72e-11	Astrocytes-2																		RP11-739G5.1	1.22e-39	0.367216	0.29	0.132	3.19e-35	Ex1		SNCG	3.1e-21	0.40145	0.579	0.281	8.11e-17	Ex5a		NFIA	8.72e-18	0.627684	0.587	0.309	2.28e-13	In4b
	PITPNC1	2.26e-15	1.62857	0.965	0.215	5.15e-11	Astrocytes-2																		GRIK4	3.8e-39	0.341962	0.463	0.297	9.94e-35	Ex1		WWOX	3.65e-20	0.257558	0.828	0.722	9.55e-16	Ex5a		ADARB2	1e-17	0.990896	1	0.522	2.63e-13	In4b
	STK32A	2.64e-15	1.06294	0.584	0.088	5.99e-11	Astrocytes-2																		TMEM178B	7.2e-39	0.465944	0.942	0.827	1.88e-34	Ex1		VSNL1	9.07e-19	0.305336	0.957	0.931	2.37e-14	Ex5a		SPOCK2	1.35e-17	0.402935	0.669	0.46	3.54e-13	In4b
	LINC00693	2.86e-15	1.08974	0.602	0.104	6.49e-11	Astrocytes-2																		UNC5A	4.24e-38	0.332124	0.429	0.257	1.11e-33	Ex1		SIDT1-AS1	1.58e-16	0.250723	0.56	0.398	4.13e-12	Ex5a		POLE4	1.5e-17	0.297928	0.277	0.092	3.92e-13	In4b
	ASPH	3.34e-15	0.861183	0.584	0.14	7.6e-11	Astrocytes-2																		CA4	5.35e-38	0.34069	0.37	0.178	1.4e-33	Ex1		MT-CO3	4.44e-16	0.395074	0.689	0.666	1.16e-11	Ex5a		FAT1	1.53e-17	0.33658	0.26	0.071	4e-13	In4b
	CPAMD8	3.49e-15	1.36339	0.593	0.06	7.93e-11	Astrocytes-2																		FAM213A	7.92e-38	0.366225	0.602	0.403	2.07e-33	Ex1		MAP1B	7.26e-16	0.261707	0.943	0.878	1.9e-11	Ex5a		CSMD3	1.59e-17	0.509913	0.979	0.812	4.16e-13	In4b
	ECHDC2	3.98e-15	1.15437	0.681	0.128	9.06e-11	Astrocytes-2																		HHAT	3.24e-37	0.359564	0.333	0.186	8.48e-33	Ex1		MT-ND2	6.45e-15	0.316547	0.603	0.538	1.69e-10	Ex5a		GRM5	1.94e-17	0.584267	0.988	0.822	5.08e-13	In4b
	MT2A	4.72e-15	1.50378	0.903	0.319	1.07e-10	Astrocytes-2																		KIAA1211L	2.06e-36	0.518389	0.744	0.47	5.39e-32	Ex1		MT-ND4	2.63e-13	0.322177	0.634	0.587	6.88e-09	Ex5a		RIMS1	2.11e-17	0.524724	0.93	0.703	5.52e-13	In4b
	RGMA	4.77e-15	1.29061	0.619	0.068	1.08e-10	Astrocytes-2																		PVT1	3.39e-36	0.337808	0.44	0.241	8.87e-32	Ex1		MT-CO2	5.33e-13	0.312296	0.649	0.604	1.39e-08	Ex5a		LRRTM3	4.77e-17	0.593955	0.888	0.611	1.25e-12	In4b
	ADCY8	4.8e-15	1.26408	0.602	0.086	1.09e-10	Astrocytes-2																		ADAMTS3	4.45e-36	0.341647	0.367	0.189	1.16e-31	Ex1		MT-CYB	1.67e-08	0.271392	0.615	0.562	0.000438	Ex5a		SH3GL3	4.82e-17	0.5392	0.777	0.46	1.26e-12	In4b
	ANKFN1	4.96e-15	1.19694	0.619	0.094	1.13e-10	Astrocytes-2																		ACTN1	4.95e-36	0.424865	0.728	0.494	1.3e-31	Ex1		MT-CO1	7.83e-08	0.311074	0.731	0.722	0.002048	Ex5a		AP001347.6	4.87e-17	0.423083	0.492	0.237	1.27e-12	In4b
	ASTN2	5.83e-15	0.743933	0.85	0.439	1.33e-10	Astrocytes-2																		TTC6	2.21e-35	0.280771	0.272	0.123	5.78e-31	Ex1		CTNNA2	1.6e-124	0.875607	1	0.989	4.2e-120	Ex5b		EXT1	1.88e-16	0.546686	0.934	0.73	4.92e-12	In4b
	NDRG2	6.58e-15	0.79199	0.699	0.278	1.5e-10	Astrocytes-2																		RFTN1	3.24e-35	0.386701	0.551	0.352	8.47e-31	Ex1		LRP1B	5.3e-120	1.14754	0.996	0.957	1.4e-115	Ex5b		MMD2	2.69e-16	0.411895	0.331	0.11	7.04e-12	In4b
	PARD3B	7.24e-15	0.64201	0.726	0.355	1.65e-10	Astrocytes-2																		LONRF2	5.17e-35	0.369653	0.673	0.484	1.35e-30	Ex1		RP11-467L24.1	7.62e-91	0.431388	0.308	0.018	1.99e-86	Ex5b		LSAMP-AS1	4.16e-16	0.500966	0.905	0.772	1.09e-11	In4b
	SLC1A2	7.33e-15	2.04649	0.832	0.134	1.67e-10	Astrocytes-2																		MYOM2	4.03e-34	0.277251	0.26	0.124	1.05e-29	Ex1		NCAM2	7.94e-86	0.84046	0.996	0.892	2.08e-81	Ex5b		HDDC2	5.35e-16	0.335337	0.405	0.235	1.4e-11	In4b
	NEBL	9.03e-15	1.65108	0.894	0.165	2.05e-10	Astrocytes-2																		ZFPM2	8.87e-34	0.451647	0.845	0.644	2.32e-29	Ex1		CSGALNACT1	3.5e-82	0.634017	0.891	0.567	9.15e-78	Ex5b		HOMER2	6.18e-16	0.427046	0.417	0.167	1.61e-11	In4b
	SLC24A4	9.6e-15	0.931386	0.469	0.052	2.18e-10	Astrocytes-2																		HYDIN	2.81e-33	0.337848	0.668	0.499	7.34e-29	Ex1		MCTP1	1.37e-81	0.917245	0.988	0.756	3.58e-77	Ex5b		SCUBE2	7.53e-16	0.325508	0.421	0.219	1.97e-11	In4b
	WWC1	9.73e-15	1.06242	0.593	0.079	2.21e-10	Astrocytes-2																		NPTX2	3.6e-33	0.283333	0.255	0.116	9.41e-29	Ex1		PLXDC2	5.45e-76	0.765924	0.927	0.585	1.43e-71	Ex5b		NECAB2	7.84e-16	0.407797	0.347	0.115	2.05e-11	In4b
	FAM107A	1e-14	0.683616	0.274	0.029	2.28e-10	Astrocytes-2																		CDH18	9.77e-33	0.564869	0.976	0.772	2.55e-28	Ex1		THEMIS	1.13e-73	0.818917	0.692	0.087	2.95e-69	Ex5b		ABCC1	8.04e-16	0.412559	0.421	0.189	2.1e-11	In4b
	IQCA1	1.07e-14	1.41678	0.646	0.074	2.43e-10	Astrocytes-2																		CCDC65	1.32e-32	0.385434	0.725	0.549	3.45e-28	Ex1		SOX5	5.61e-66	0.785837	0.919	0.52	1.47e-61	Ex5b		CNTNAP4	9.8e-16	0.538822	0.843	0.429	2.56e-11	In4b
	ABLIM1	1.16e-14	1.05598	0.655	0.163	2.64e-10	Astrocytes-2																		ZNF365	3.28e-32	0.367741	0.55	0.359	8.57e-28	Ex1		SLC35F3	1.57e-64	0.739402	0.992	0.804	4.11e-60	Ex5b		KIAA1958	1.21e-15	0.41617	0.463	0.22	3.18e-11	In4b
	NAT8L	1.33e-14	0.726932	0.327	0.074	3.02e-10	Astrocytes-2																		KCNN2	3.88e-32	0.308085	0.489	0.31	1.01e-27	Ex1		GBE1	7.05e-64	0.516143	0.599	0.209	1.84e-59	Ex5b		PTPRB	1.3e-15	0.531065	0.483	0.178	3.41e-11	In4b
	MYO10	1.4e-14	0.491947	0.425	0.137	3.19e-10	Astrocytes-2																		RAB40B	5.83e-32	0.273011	0.489	0.322	1.52e-27	Ex1		HS3ST5	7.98e-60	0.665043	0.729	0.26	2.09e-55	Ex5b		NFIX	1.45e-15	0.443912	0.591	0.283	3.8e-11	In4b
	PSD2	1.46e-14	0.972615	0.522	0.082	3.33e-10	Astrocytes-2																		DLEU2	9.28e-32	0.303833	0.612	0.446	2.43e-27	Ex1		PDZRN4	2.54e-58	0.944119	0.947	0.449	6.63e-54	Ex5b		KCNN2	1.64e-15	0.460941	0.508	0.26	4.29e-11	In4b
	PFKFB2	1.57e-14	0.778925	0.372	0.06	3.57e-10	Astrocytes-2																		PCDH7	1.25e-31	0.526678	0.972	0.742	3.28e-27	Ex1		GRIA1	5.05e-58	0.488186	0.972	0.8	1.32e-53	Ex5b		GRIK4	2.18e-15	0.555996	0.479	0.182	5.71e-11	In4b
	TRPM3	1.62e-14	2.35864	0.991	0.202	3.69e-10	Astrocytes-2																		PTK2	1.73e-31	0.417787	0.946	0.84	4.51e-27	Ex1		DMD	2.29e-55	0.49278	1	0.976	5.99e-51	Ex5b		LSAMP	2.32e-15	0.414208	1	0.983	6.07e-11	In4b
	GPM6A	1.7e-14	1.76438	0.991	0.228	3.87e-10	Astrocytes-2																		CTDSPL	2.3e-31	0.373035	0.742	0.576	6e-27	Ex1		PRKD1	7e-54	0.705539	0.854	0.425	1.83e-49	Ex5b		GRIP1	2.42e-15	0.430565	0.975	0.869	6.32e-11	In4b
	ENHO	1.76e-14	0.458507	0.265	0.032	4e-10	Astrocytes-2																		ADGRL2	3.51e-31	0.465006	0.939	0.756	9.17e-27	Ex1		NFIA	7.75e-53	0.916595	0.899	0.301	2.03e-48	Ex5b		LIFR	2.64e-15	0.358274	0.339	0.131	6.89e-11	In4b
	CRISPLD1	1.79e-14	0.550808	0.283	0.035	4.07e-10	Astrocytes-2																		INTS10	3.78e-31	0.323069	0.631	0.49	9.89e-27	Ex1		GRIK3	2.59e-52	0.509349	0.591	0.14	6.76e-48	Ex5b		MSI2	3.43e-15	0.449281	0.702	0.494	8.97e-11	In4b
	AGT	2.16e-14	1.50837	0.761	0.084	4.9e-10	Astrocytes-2																		GPC6	7.35e-31	0.472929	0.752	0.615	1.92e-26	Ex1		UNC5C	2.74e-52	0.617699	0.939	0.693	7.17e-48	Ex5b		DOK5	4.67e-15	0.507506	0.645	0.299	1.22e-10	In4b
	MGST1	2.3e-14	1.61939	0.805	0.093	5.24e-10	Astrocytes-2																		DDRGK1	2.31e-30	0.368999	0.598	0.4	6.05e-26	Ex1		RUNX1T1	1.95e-50	0.477965	0.866	0.631	5.09e-46	Ex5b		CSAD	5.97e-15	0.407137	0.471	0.243	1.56e-10	In4b
	ARNT2	2.4e-14	0.53263	0.54	0.236	5.47e-10	Astrocytes-2																		RPS6KC1	3.15e-30	0.388795	0.803	0.658	8.23e-26	Ex1		SLC35F1	3.22e-49	0.508656	0.931	0.715	8.42e-45	Ex5b		RP11-479O16.1	6.05e-15	0.312374	0.264	0.094	1.58e-10	In4b
	DCLK2	2.5e-14	1.24706	0.761	0.192	5.68e-10	Astrocytes-2																		ADGRB2	4.2e-30	0.299506	0.386	0.24	1.1e-25	Ex1		TMEM2	2.12e-46	0.631537	0.717	0.347	5.53e-42	Ex5b		HLF	6.26e-15	0.332947	0.31	0.11	1.64e-10	In4b
	GPAM	2.6e-14	0.546205	0.283	0.039	5.91e-10	Astrocytes-2																		KCNK1	5.35e-30	0.400445	0.678	0.477	1.4e-25	Ex1		PRRX1	2.14e-46	0.479324	0.433	0.066	5.59e-42	Ex5b		VRK1	9.18e-15	0.350183	0.343	0.152	2.4e-10	In4b
	RNPC3	2.69e-14	0.586038	0.575	0.237	6.11e-10	Astrocytes-2																		BICC1	1.34e-29	0.30941	0.482	0.292	3.5e-25	Ex1		CDH12	2.71e-46	0.615452	0.996	0.83	7.08e-42	Ex5b		KIAA1211	1.08e-14	0.408603	0.748	0.553	2.82e-10	In4b
	ZNRF3	2.78e-14	0.746214	0.434	0.09	6.32e-10	Astrocytes-2																		CAMK2N1	1.61e-29	0.419918	0.531	0.382	4.21e-25	Ex1		CNTN4	1.49e-45	0.601371	0.988	0.866	3.9e-41	Ex5b		GRIN3A	1.13e-14	0.453794	0.595	0.314	2.95e-10	In4b
	KNDC1	3.12e-14	1.05607	0.451	0.072	7.09e-10	Astrocytes-2																		MAP3K5	1.79e-29	0.413268	0.791	0.547	4.68e-25	Ex1		LSAMP	1.32e-44	0.501965	1	0.974	3.45e-40	Ex5b		SSBP2	1.35e-14	0.41975	0.822	0.62	3.52e-10	In4b
	FAM189A2	3.34e-14	1.23324	0.628	0.068	7.6e-10	Astrocytes-2																		PICK1	1.88e-29	0.302651	0.423	0.267	4.93e-25	Ex1		SORCS1	3.33e-44	0.452731	0.951	0.854	8.71e-40	Ex5b		DGKB	1.51e-14	0.715819	0.955	0.583	3.96e-10	In4b
	MAT2A	3.56e-14	0.670762	0.664	0.257	8.1e-10	Astrocytes-2																		CRIP2	1.99e-29	0.385232	0.522	0.315	5.21e-25	Ex1		MYO1D	3.53e-43	0.493119	0.919	0.647	9.22e-39	Ex5b		PDP1	1.88e-14	0.358733	0.289	0.114	4.92e-10	In4b
	APC	3.66e-14	0.635216	0.611	0.262	8.32e-10	Astrocytes-2																		CACNA2D1	2.25e-29	0.450439	0.923	0.711	5.88e-25	Ex1		MMP16	1.25e-42	0.35725	0.935	0.813	3.26e-38	Ex5b		CPNE6	3.92e-14	0.300112	0.322	0.135	1.03e-09	In4b
	CD99	3.71e-14	0.691922	0.372	0.061	8.44e-10	Astrocytes-2																		KCNMA1	2.34e-29	0.39953	0.972	0.904	6.11e-25	Ex1		RP11-586K2.1	2.9e-42	0.451778	0.879	0.639	7.58e-38	Ex5b		PLCXD3	5.37e-14	0.65146	0.682	0.323	1.4e-09	In4b
	AC002429.5	3.74e-14	0.926928	0.504	0.068	8.51e-10	Astrocytes-2																		PPP4R4	5.07e-29	0.302093	0.393	0.242	1.33e-24	Ex1		CCK	1.28e-40	0.650796	0.955	0.81	3.33e-36	Ex5b		ABRACL	6.72e-14	0.358904	0.26	0.085	1.76e-09	In4b
	CHD9	3.89e-14	0.439849	0.823	0.517	8.85e-10	Astrocytes-2																		LINC01103	5.61e-29	0.25996	0.367	0.224	1.47e-24	Ex1		EFNA5	1.09e-39	0.395408	0.972	0.877	2.85e-35	Ex5b		LINC00693	1.07e-13	0.464347	0.657	0.394	2.8e-09	In4b
	DGKG	4.07e-14	0.866594	0.726	0.276	9.25e-10	Astrocytes-2																		PHYHIP	1.01e-28	0.38673	0.609	0.416	2.65e-24	Ex1		GALNT14	1.7e-39	0.370654	0.559	0.222	4.44e-35	Ex5b		PPP1R2	1.39e-13	0.397761	0.599	0.402	3.62e-09	In4b
	TPCN1	4.25e-14	0.851839	0.717	0.225	9.67e-10	Astrocytes-2																		BANP	1.08e-28	0.281317	0.487	0.33	2.83e-24	Ex1		IL12RB2	1.55e-38	0.755368	0.676	0.318	4.06e-34	Ex5b		GRIP2	2.03e-13	0.380743	0.674	0.431	5.29e-09	In4b
	RPS6KA2	4.33e-14	0.571543	0.664	0.309	9.85e-10	Astrocytes-2																		NLK	1.44e-28	0.477698	0.849	0.63	3.75e-24	Ex1		RP11-384F7.2	3e-38	0.494576	0.968	0.855	7.84e-34	Ex5b		SLC8A1-AS1	2.91e-13	0.537344	0.649	0.308	7.61e-09	In4b
	SPDYE3	4.76e-14	0.475203	0.54	0.228	1.08e-09	Astrocytes-2																		DPYD	1.44e-28	0.442745	0.806	0.555	3.77e-24	Ex1		SLC39A11	3.86e-38	0.489771	0.826	0.52	1.01e-33	Ex5b		MGLL	3.12e-13	0.339881	0.541	0.346	8.15e-09	In4b
	PLTP	5.04e-14	0.834991	0.283	0.037	1.15e-09	Astrocytes-2																		IPO5	1.79e-28	0.285854	0.446	0.292	4.67e-24	Ex1		DCHS2	3.86e-38	0.407925	0.49	0.111	1.01e-33	Ex5b		MCTP1	4.1e-13	0.537687	0.835	0.61	1.07e-08	In4b
	PDE7B	5.09e-14	0.936734	0.575	0.116	1.16e-09	Astrocytes-2																		CELF5	1.82e-28	0.329577	0.787	0.637	4.77e-24	Ex1		TMEM233	3.97e-38	0.365086	0.316	0.061	1.04e-33	Ex5b		PTPRM	5.11e-13	0.476037	0.946	0.696	1.34e-08	In4b
	BAALC	5.34e-14	0.885276	0.513	0.074	1.21e-09	Astrocytes-2																		UPP2	2.48e-28	0.344123	0.528	0.37	6.48e-24	Ex1		NELL1	4.34e-38	0.38916	0.935	0.745	1.14e-33	Ex5b		NTM	5.4e-13	0.52838	0.983	0.785	1.41e-08	In4b
	C2orf72	5.56e-14	0.840784	0.398	0.073	1.26e-09	Astrocytes-2																		SDK1	6.43e-28	0.358879	0.745	0.48	1.68e-23	Ex1		ZNF804B	5.91e-38	0.754803	0.951	0.559	1.55e-33	Ex5b		HRH1	1.04e-12	0.405027	0.339	0.122	2.72e-08	In4b
	PON2	5.86e-14	0.60372	0.681	0.299	1.33e-09	Astrocytes-2																		AC037445.1	7.19e-28	0.359304	0.678	0.518	1.88e-23	Ex1		SGCZ	1.31e-37	0.936224	0.854	0.457	3.42e-33	Ex5b		BRINP2	1.38e-12	0.595689	0.665	0.374	3.6e-08	In4b
	ATP1A2	6.39e-14	1.65449	0.841	0.094	1.45e-09	Astrocytes-2																		RP11-624L4.1	8.88e-28	0.278221	0.385	0.246	2.32e-23	Ex1		RP3-399L15.3	2.05e-37	0.36363	0.522	0.24	5.37e-33	Ex5b		FMNL2	1.58e-12	0.579767	0.868	0.617	4.14e-08	In4b
	GALNT18	6.57e-14	0.745777	0.434	0.077	1.49e-09	Astrocytes-2																		NFAT5	1.05e-27	0.330735	0.849	0.731	2.75e-23	Ex1		SYNJ2	2.17e-37	0.409884	0.785	0.454	5.66e-33	Ex5b		MAML3	1.84e-12	0.593177	0.57	0.238	4.8e-08	In4b
	PTCHD1-AS	7.36e-14	1.54496	0.832	0.13	1.67e-09	Astrocytes-2																		LINC01197	1.17e-27	0.3326	0.412	0.221	3.05e-23	Ex1		BRINP3	5.35e-37	0.52567	0.919	0.725	1.4e-32	Ex5b		ANKRD6	2.18e-12	0.379458	0.479	0.251	5.69e-08	In4b
	LRRC16A	8.15e-14	1.23916	0.681	0.107	1.85e-09	Astrocytes-2																		CTC-552D5.1	1.18e-27	0.487946	0.507	0.244	3.1e-23	Ex1		CDH6	5.43e-37	0.604995	0.563	0.15	1.42e-32	Ex5b		RP11-123O10.4	2.19e-12	0.387345	0.983	0.879	5.73e-08	In4b
	EGFR	8.18e-14	0.729059	0.336	0.059	1.86e-09	Astrocytes-2																		CTD-2537O9.1	2.58e-27	0.38651	0.796	0.627	6.75e-23	Ex1		PDGFC	9.92e-37	0.44717	0.607	0.277	2.59e-32	Ex5b		PDE8B	2.37e-12	0.345715	0.727	0.534	6.21e-08	In4b
	PRDM16	9.25e-14	0.549776	0.265	0.04	2.1e-09	Astrocytes-2																		MPPED2	4.31e-27	0.290442	0.55	0.378	1.13e-22	Ex1		SEMA3A	1.41e-36	0.539219	0.785	0.388	3.69e-32	Ex5b		SLC8A1	2.55e-12	0.65181	0.938	0.522	6.67e-08	In4b
	SNTA1	9.7e-14	0.721414	0.363	0.052	2.2e-09	Astrocytes-2																		GALNT18	5.6e-27	0.311069	0.672	0.511	1.47e-22	Ex1		DOK6	1.52e-36	0.379185	0.874	0.62	3.99e-32	Ex5b		VCAN	3.16e-12	0.428836	0.289	0.081	8.26e-08	In4b
	CLEC16A	9.91e-14	0.695442	0.566	0.216	2.25e-09	Astrocytes-2																		DOCK2	6.91e-27	0.290308	0.414	0.229	1.81e-22	Ex1		FMNL2	3.64e-36	0.376753	0.964	0.893	9.52e-32	Ex5b		PGRMC1	3.23e-12	0.302391	0.616	0.433	8.45e-08	In4b
	EPS15L1	1.01e-13	0.737931	0.593	0.194	2.29e-09	Astrocytes-2																		EML6	7.3e-27	0.392606	0.841	0.671	1.91e-22	Ex1		HS3ST2	4.24e-36	0.680927	0.68	0.303	1.11e-31	Ex5b		PRNP	3.28e-12	0.33812	0.773	0.63	8.56e-08	In4b
	BCAR3	1.3e-13	0.651018	0.354	0.089	2.95e-09	Astrocytes-2																		RBFOX3	9.11e-27	0.384606	0.861	0.7	2.38e-22	Ex1		GPATCH2	1.64e-35	0.442453	0.814	0.481	4.28e-31	Ex5b		POU6F2	3.28e-12	0.757617	0.45	0.147	8.58e-08	In4b
	FRMPD2	1.37e-13	0.87015	0.407	0.038	3.11e-09	Astrocytes-2																		MTA3	1.75e-26	0.348749	0.701	0.552	4.58e-22	Ex1		SPOCK1	4.58e-35	0.434934	0.931	0.76	1.2e-30	Ex5b		ADAMTS9-AS2	3.46e-12	0.48327	0.715	0.427	9.05e-08	In4b
	DAAM2	1.5e-13	0.427625	0.752	0.513	3.4e-09	Astrocytes-2																		ARNT2	1.83e-26	0.288321	0.806	0.683	4.77e-22	Ex1		ERC2	1.44e-34	0.333377	0.996	0.96	3.77e-30	Ex5b		ENTPD3	3.98e-12	0.330161	0.74	0.55	1.04e-07	In4b
	TTYH1	1.56e-13	0.586576	0.673	0.332	3.54e-09	Astrocytes-2																		RP11-305F18.1	2.32e-26	0.287734	0.389	0.232	6.06e-22	Ex1		RP11-413B19.2	1.59e-34	0.387852	0.494	0.157	4.17e-30	Ex5b		CDC73	4.08e-12	0.336064	0.463	0.258	1.07e-07	In4b
	ACSS1	1.76e-13	0.880863	0.504	0.101	4.01e-09	Astrocytes-2																		CTD-2023N9.3	2.76e-26	0.250946	0.28	0.15	7.23e-22	Ex1		PCDH9	1.95e-34	0.341117	1	0.997	5.09e-30	Ex5b		DLX6-AS1	4.55e-12	0.344375	0.839	0.621	1.19e-07	In4b
	RP11-776H12.1	1.91e-13	0.858639	0.434	0.049	4.35e-09	Astrocytes-2																		SEZ6L	3.57e-26	0.347193	0.731	0.523	9.32e-22	Ex1		CTD-2147F2.1	3.02e-33	0.493684	0.591	0.203	7.91e-29	Ex5b		CCSER1	4.76e-12	0.417794	0.996	0.949	1.24e-07	In4b
	GAN	1.92e-13	0.669727	0.425	0.122	4.37e-09	Astrocytes-2																		WASF1	8.13e-26	0.384114	0.711	0.532	2.12e-21	Ex1		ADGRL2	4.27e-33	0.290477	0.98	0.893	1.12e-28	Ex5b		GABRB2	5.06e-12	0.375069	0.942	0.84	1.32e-07	In4b
	CTSH	2.01e-13	0.634991	0.274	0.051	4.56e-09	Astrocytes-2																		SYNJ2	1.23e-25	0.358924	0.56	0.339	3.22e-21	Ex1		SYN3	5.15e-33	0.456716	0.984	0.816	1.35e-28	Ex5b		ST6GAL2	5.23e-12	0.443706	0.339	0.116	1.37e-07	In4b
	PTPN13	2.01e-13	0.478872	0.504	0.199	4.58e-09	Astrocytes-2																		RP5-837I24.4	1.23e-25	0.250231	0.373	0.238	3.22e-21	Ex1		FRYL	6.89e-33	0.359271	0.773	0.513	1.8e-28	Ex5b		DOCK9	5.36e-12	0.403864	0.74	0.537	1.4e-07	In4b
	37681	2.06e-13	1.00888	0.619	0.128	4.68e-09	Astrocytes-2																		GLRA3	1.31e-25	0.311508	0.362	0.2	3.43e-21	Ex1		NETO1	4.28e-32	0.327793	0.794	0.553	1.12e-27	Ex5b		CAMKV	5.6e-12	0.398302	0.595	0.351	1.46e-07	In4b
	WDR49	2.15e-13	1.18116	0.54	0.058	4.9e-09	Astrocytes-2																		ABLIM2	1.87e-25	0.322912	0.725	0.581	4.89e-21	Ex1		MGST1	4.35e-32	0.393425	0.834	0.648	1.14e-27	Ex5b		HSP90AA1	6.36e-12	0.354566	0.905	0.835	1.66e-07	In4b
	CACNB2	2.2e-13	1.2814	0.655	0.222	4.99e-09	Astrocytes-2																		LMO3	2.37e-25	0.4081	0.681	0.474	6.2e-21	Ex1		ROBO1	6.46e-31	0.71062	0.951	0.647	1.69e-26	Ex5b		TLK1	1e-11	0.425102	0.694	0.437	2.61e-07	In4b
	TCF7L2	2.27e-13	0.698725	0.513	0.149	5.17e-09	Astrocytes-2																		MAL2	2.75e-25	0.317468	0.455	0.29	7.19e-21	Ex1		EPB41L4A	1.14e-30	0.303474	0.332	0.094	2.98e-26	Ex5b		BCKDHB	1.09e-11	0.369358	0.446	0.223	2.84e-07	In4b
	IL17D	2.48e-13	0.480429	0.283	0.053	5.64e-09	Astrocytes-2																		NECAB1	2.96e-25	0.527434	0.898	0.605	7.73e-21	Ex1		SH3D19	1.93e-30	0.408862	0.773	0.552	5.05e-26	Ex5b		RBMS3-AS2	1.63e-11	0.348462	0.397	0.215	4.26e-07	In4b
	SNTB1	2.52e-13	0.544166	0.301	0.058	5.73e-09	Astrocytes-2																		SATB2	3.83e-25	0.483444	0.841	0.558	1e-20	Ex1		TIMP3	2.67e-30	0.455313	0.891	0.643	6.98e-26	Ex5b		ETV1	1.86e-11	0.352141	0.264	0.094	4.87e-07	In4b
	SRPX	3.08e-13	0.532212	0.257	0.032	7e-09	Astrocytes-2																		ACTN4	4.4e-25	0.291209	0.507	0.34	1.15e-20	Ex1		SAT1	4.61e-30	0.668101	0.725	0.515	1.21e-25	Ex5b		IFI6	2.24e-11	0.294516	0.397	0.214	5.85e-07	In4b
	CD38	3.28e-13	0.871481	0.336	0.033	7.45e-09	Astrocytes-2																		NAGPA	6.9e-25	0.317888	0.55	0.382	1.8e-20	Ex1		CDC14B	7.05e-30	0.427398	0.704	0.437	1.84e-25	Ex5b		CRH	3.49e-11	0.663335	0.785	0.291	9.14e-07	In4b
	LGI1	3.46e-13	0.985686	0.478	0.061	7.87e-09	Astrocytes-2																		TMOD1	7.03e-25	0.302954	0.462	0.279	1.84e-20	Ex1		B3GLCT	8.48e-30	0.328373	0.522	0.233	2.22e-25	Ex5b		CDHR3	3.7e-11	0.435834	0.488	0.188	9.68e-07	In4b
	RFX2	3.75e-13	0.54527	0.363	0.086	8.52e-09	Astrocytes-2																		PTPRR	1.11e-24	0.376136	0.746	0.562	2.9e-20	Ex1		CNTNAP3	9.52e-30	0.394531	0.462	0.153	2.49e-25	Ex5b		FSTL5	4.99e-11	0.477488	0.921	0.533	1.3e-06	In4b
	TMEM38A	4.05e-13	0.557798	0.292	0.052	9.22e-09	Astrocytes-2																		PRKDC	1.82e-24	0.266051	0.609	0.49	4.75e-20	Ex1		FGD4	2.35e-29	0.487823	0.401	0.224	6.15e-25	Ex5b		PPFIBP1	5.28e-11	0.547469	0.595	0.252	1.38e-06	In4b
	FUT9	4.4e-13	0.828415	0.752	0.286	1e-08	Astrocytes-2																		FLRT2	3.96e-24	0.441258	0.878	0.693	1.04e-19	Ex1		LSAMP-AS1	2.42e-29	0.448543	0.895	0.76	6.33e-25	Ex5b		CHCHD6	5.54e-11	0.340092	0.463	0.284	1.45e-06	In4b
	SORBS1	4.55e-13	1.4636	0.823	0.177	1.04e-08	Astrocytes-2																		MYH9	5.03e-24	0.259921	0.37	0.219	1.31e-19	Ex1		ESRRG	6.33e-29	0.493494	0.923	0.631	1.66e-24	Ex5b		SYN2	6.26e-11	0.441325	0.95	0.758	1.64e-06	In4b
	PREX2	5.04e-13	0.422289	0.628	0.356	1.15e-08	Astrocytes-2																		CAMKV	6.13e-24	0.301479	0.631	0.475	1.6e-19	Ex1		C4orf32	7.57e-29	0.29758	0.296	0.083	1.98e-24	Ex5b		RIMBP2	7.78e-11	0.365946	0.665	0.482	2.03e-06	In4b
	AC016831.7	5.05e-13	0.672912	0.69	0.326	1.15e-08	Astrocytes-2																		DLEU1	9.28e-24	0.252077	0.504	0.383	2.43e-19	Ex1		KCTD16	1.03e-28	0.390335	0.976	0.85	2.7e-24	Ex5b		RIN2	8.31e-11	0.386661	0.438	0.215	2.17e-06	In4b
	CAPN2	5.16e-13	0.508017	0.292	0.086	1.17e-08	Astrocytes-2																		DCLK2	1.1e-23	0.276796	0.706	0.581	2.88e-19	Ex1		INPP4B	1.7e-28	0.418964	0.899	0.588	4.44e-24	Ex5b		SPOPL	1.08e-10	0.320597	0.368	0.199	2.81e-06	In4b
	PPFIA1	5.35e-13	0.529455	0.496	0.2	1.22e-08	Astrocytes-2																		PNCK	1.28e-23	0.320497	0.609	0.448	3.35e-19	Ex1		SSTR2	1.92e-28	0.433028	0.583	0.257	5.01e-24	Ex5b		APLP2	1.56e-10	0.30346	0.686	0.582	4.07e-06	In4b
	AHCYL2	5.61e-13	0.659897	0.522	0.207	1.28e-08	Astrocytes-2																		RSRP1	1.65e-23	0.307716	0.847	0.751	4.32e-19	Ex1		AK5	4.57e-28	0.366273	0.968	0.84	1.19e-23	Ex5b		RORA	1.76e-10	0.360369	0.992	0.928	4.6e-06	In4b
	C1orf21	6.04e-13	0.832619	0.478	0.097	1.37e-08	Astrocytes-2																		MFSD4	1.99e-23	0.267137	0.402	0.268	5.21e-19	Ex1		GNG2	4.58e-28	0.423296	0.66	0.336	1.2e-23	Ex5b		OPHN1	2.14e-10	0.426131	0.537	0.33	5.59e-06	In4b
	CTD-2515A14.1	6.05e-13	0.588916	0.451	0.143	1.38e-08	Astrocytes-2																		TRERF1	8.28e-23	0.293869	0.641	0.487	2.17e-18	Ex1		TAOK3	5.64e-28	0.302996	0.83	0.656	1.48e-23	Ex5b		EPHB2	3.1e-10	0.317153	0.36	0.185	8.11e-06	In4b
	AC016716.2	6.12e-13	0.905385	0.478	0.075	1.39e-08	Astrocytes-2																		ELK4	2.44e-22	0.278848	0.437	0.29	6.39e-18	Ex1		ANKRD30B	7.7e-28	0.370141	0.559	0.252	2.01e-23	Ex5b		AC074363.1	3.8e-10	0.424121	0.777	0.56	9.93e-06	In4b
	ACSBG1	6.38e-13	0.935651	0.708	0.207	1.45e-08	Astrocytes-2																		ACAP3	2.88e-22	0.287662	0.355	0.217	7.52e-18	Ex1		ZEB2	1.59e-27	0.309129	0.826	0.582	4.16e-23	Ex5b		ZNF428	4.12e-10	0.308104	0.566	0.4	1.08e-05	In4b
	NTRK3	6.97e-13	1.2768	0.814	0.147	1.58e-08	Astrocytes-2																		PILRB	3.03e-22	0.262803	0.428	0.299	7.92e-18	Ex1		AC114765.1	2.01e-27	0.540426	0.947	0.628	5.26e-23	Ex5b		RP11-58C22.1	4.56e-10	0.351857	0.36	0.151	1.19e-05	In4b
	RP11-248J23.7	6.98e-13	0.558227	0.407	0.111	1.59e-08	Astrocytes-2																		PTPRO	6.63e-22	0.391176	0.782	0.581	1.73e-17	Ex1		CNTNAP3B	2.06e-27	0.45513	0.717	0.341	5.38e-23	Ex5b		PKNOX2	4.62e-10	0.429067	0.702	0.466	1.21e-05	In4b
	AGL	7.09e-13	0.488545	0.336	0.1	1.61e-08	Astrocytes-2																		LINC00937	6.73e-22	0.270993	0.621	0.49	1.76e-17	Ex1		SEC24D	2.55e-27	0.474718	0.7	0.389	6.68e-23	Ex5b		ADARB2-AS1	5.05e-10	0.257064	0.264	0.096	1.32e-05	In4b
	SRPX2	7.59e-13	0.934253	0.451	0.04	1.73e-08	Astrocytes-2																		TMEM59L	9.1e-22	0.30805	0.726	0.575	2.38e-17	Ex1		WDR61	2.72e-27	0.621812	0.696	0.561	7.12e-23	Ex5b		HTR1E	5.58e-10	0.421125	0.504	0.238	1.46e-05	In4b
	HPSE2	7.72e-13	2.36599	0.982	0.127	1.76e-08	Astrocytes-2																		AK5	1.07e-21	0.389545	0.888	0.711	2.79e-17	Ex1		CADPS	2.87e-27	0.410189	0.996	0.911	7.49e-23	Ex5b		TERF2IP	6.46e-10	0.358924	0.731	0.57	1.69e-05	In4b
	NKAIN3	7.83e-13	1.41844	0.85	0.133	1.78e-08	Astrocytes-2																		CDK19	2.59e-21	0.271634	0.556	0.399	6.76e-17	Ex1		DACH1	7.32e-27	0.419481	0.603	0.242	1.91e-22	Ex5b		EXOSC10	6.55e-10	0.302584	0.322	0.17	1.71e-05	In4b
	LINC00461	7.97e-13	0.66797	0.531	0.142	1.81e-08	Astrocytes-2																		SPDYE2	2.82e-21	0.285714	0.668	0.566	7.38e-17	Ex1		NOS1AP	1.08e-26	0.334339	0.745	0.486	2.82e-22	Ex5b		SKP1	8.24e-10	0.350853	0.769	0.63	2.15e-05	In4b
	SOX5	8.85e-13	1.07949	0.708	0.135	2.01e-08	Astrocytes-2																		CELF2	4.17e-21	0.447638	0.997	0.922	1.09e-16	Ex1		LINC00903	1.11e-26	0.424349	0.713	0.4	2.91e-22	Ex5b		MTMR7	9.62e-10	0.363525	0.591	0.433	2.51e-05	In4b
	ANTXR1	9.73e-13	0.77909	0.434	0.08	2.21e-08	Astrocytes-2																		CTNNAL1	4.32e-21	0.348431	0.566	0.383	1.13e-16	Ex1		RP11-768F21.1	1.25e-26	0.331528	0.401	0.164	3.28e-22	Ex5b		CDC42BPA	1.05e-09	0.373807	0.88	0.765	2.74e-05	In4b
	ENPP5	1.1e-12	0.695097	0.327	0.058	2.5e-08	Astrocytes-2																		SLF1	8.77e-21	0.307779	0.661	0.485	2.29e-16	Ex1		STIM1	3.91e-26	0.300151	0.623	0.368	1.02e-21	Ex5b		PLEKHO1	1.5e-09	0.297608	0.269	0.143	3.92e-05	In4b
	PCSK5	1.13e-12	0.856536	0.487	0.092	2.57e-08	Astrocytes-2																		LDB2	9.61e-21	0.501952	0.974	0.749	2.51e-16	Ex1		RP4-765H13.1	1.01e-25	0.387181	0.526	0.188	2.64e-21	Ex5b		YIPF3	1.52e-09	0.253531	0.351	0.214	3.97e-05	In4b
	ASRGL1	1.2e-12	0.506953	0.469	0.179	2.73e-08	Astrocytes-2																		PPP3CA	1e-20	0.436527	0.975	0.865	2.63e-16	Ex1		TENM4	1.1e-25	0.404217	0.931	0.744	2.89e-21	Ex5b		CELF4	1.59e-09	0.295741	0.901	0.732	4.14e-05	In4b
	TJP2	1.21e-12	0.528515	0.487	0.172	2.75e-08	Astrocytes-2																		COL24A1	1.06e-20	0.421432	0.532	0.287	2.76e-16	Ex1		MOXD1	2e-25	0.284663	0.381	0.112	5.24e-21	Ex5b		CKB	1.65e-09	0.360611	0.926	0.806	4.32e-05	In4b
	RFX4	1.39e-12	1.41912	0.814	0.119	3.16e-08	Astrocytes-2																		GRIA2	1.22e-20	0.38271	0.98	0.905	3.18e-16	Ex1		FRMD6	2.01e-25	0.412005	0.644	0.378	5.26e-21	Ex5b		TIAM2	1.74e-09	0.396185	0.665	0.451	4.55e-05	In4b
	ITGB4	1.46e-12	0.970632	0.496	0.062	3.33e-08	Astrocytes-2																		LNX1	1.26e-20	0.30663	0.565	0.409	3.28e-16	Ex1		CDH2	2.58e-25	0.31239	0.842	0.686	6.76e-21	Ex5b		FAM110B	2.07e-09	0.32735	0.682	0.498	5.4e-05	In4b
	STK33	1.53e-12	0.779375	0.549	0.126	3.48e-08	Astrocytes-2																		CDC40	1.57e-20	0.253804	0.464	0.339	4.12e-16	Ex1		PPFIBP1	2.92e-25	0.264677	0.854	0.719	7.63e-21	Ex5b		RAD21	2.29e-09	0.262853	0.384	0.212	5.99e-05	In4b
	A2ML1-AS1	1.56e-12	0.839603	0.469	0.093	3.55e-08	Astrocytes-2																		LY86-AS1	3.64e-20	0.414395	0.65	0.451	9.52e-16	Ex1		PSME4	3.52e-25	0.347507	0.587	0.349	9.19e-21	Ex5b		MPPED1	2.46e-09	0.337591	0.483	0.284	6.44e-05	In4b
	LAMA4	1.76e-12	0.700866	0.389	0.064	4e-08	Astrocytes-2																		PRKCA	4.28e-20	0.278275	0.838	0.678	1.12e-15	Ex1		PLD5	5.29e-25	0.319014	0.474	0.232	1.38e-20	Ex5b		FAIM2	2.66e-09	0.306957	0.711	0.549	6.96e-05	In4b
	FARP1	1.8e-12	0.850064	0.487	0.128	4.1e-08	Astrocytes-2																		IGSF21	5.49e-20	0.28051	0.434	0.28	1.43e-15	Ex1		KIAA1958	1.07e-24	0.313233	0.559	0.313	2.79e-20	Ex5b		NOS1AP	3.23e-09	0.362712	0.517	0.276	8.44e-05	In4b
	ITGA7	2.06e-12	0.831728	0.416	0.055	4.69e-08	Astrocytes-2																		KCNIP4	1.1e-19	0.591955	0.999	0.898	2.87e-15	Ex1		EFNB2	1.33e-24	0.280849	0.437	0.21	3.48e-20	Ex5b		AMN1	3.24e-09	0.30974	0.574	0.408	8.46e-05	In4b
	NEAT1	2.11e-12	0.374372	0.982	0.88	4.8e-08	Astrocytes-2																		KLHL2	1.65e-19	0.308739	0.535	0.371	4.32e-15	Ex1		RYR2	1.78e-24	0.262199	0.996	0.982	4.64e-20	Ex5b		PLAGL1	4.11e-09	0.311938	0.397	0.208	0.000107	In4b
	EZR	2.33e-12	0.677305	0.345	0.05	5.29e-08	Astrocytes-2																		NNAT	1.77e-19	0.382359	0.448	0.312	4.61e-15	Ex1		EXT1	2.43e-24	0.351457	0.915	0.788	6.35e-20	Ex5b		GNAI1	4.11e-09	0.303063	0.463	0.25	0.000107	In4b
	CDHR3	2.36e-12	0.898863	0.442	0.084	5.37e-08	Astrocytes-2																		KCNQ5	1.87e-19	0.469011	0.995	0.877	4.9e-15	Ex1		DPP10	6.53e-24	0.454706	1	0.98	1.71e-19	Ex5b		HSD17B4	5.02e-09	0.322396	0.517	0.327	0.000131	In4b
	SPARCL1	2.53e-12	1.43078	0.823	0.152	5.74e-08	Astrocytes-2																		ABCC8	2.1e-19	0.259547	0.486	0.362	5.49e-15	Ex1		TMEFF2	7.66e-24	0.426102	0.907	0.707	2e-19	Ex5b		SCOC	5.07e-09	0.283652	0.545	0.395	0.000133	In4b
	HADHB	2.55e-12	0.378938	0.478	0.215	5.79e-08	Astrocytes-2																		RP13-143G15.4	6.31e-19	0.282367	0.527	0.369	1.65e-14	Ex1		CAST	8.61e-24	0.354965	0.599	0.359	2.25e-19	Ex5b		NPTXR	5.24e-09	0.272706	0.537	0.31	0.000137	In4b
	GPC5	2.56e-12	1.97339	0.956	0.215	5.83e-08	Astrocytes-2																		CAMKK2	6.46e-19	0.292761	0.517	0.363	1.69e-14	Ex1		GPAT3	9e-24	0.292684	0.283	0.087	2.35e-19	Ex5b		OSBPL6	5.73e-09	0.4023	0.93	0.705	0.00015	In4b
	SASH1	2.64e-12	0.434645	0.788	0.485	6.01e-08	Astrocytes-2																		PRKAR2B	8.51e-19	0.339249	0.663	0.49	2.23e-14	Ex1		MEG3	1.07e-23	0.286957	1	0.999	2.8e-19	Ex5b		CACNG8	5.94e-09	0.34877	0.541	0.387	0.000155	In4b
	ZHX3	2.99e-12	0.421494	0.655	0.319	6.81e-08	Astrocytes-2																		NIPAL2	9.85e-19	0.391418	0.592	0.408	2.58e-14	Ex1		RXFP1	1.12e-23	0.478287	0.846	0.426	2.92e-19	Ex5b		AC016723.4	6.33e-09	0.322534	0.579	0.366	0.000165	In4b
	EYA2	3.23e-12	0.795872	0.434	0.074	7.34e-08	Astrocytes-2																		RAB40C	1.02e-18	0.287428	0.475	0.344	2.68e-14	Ex1		FAR2	3.15e-23	0.296589	0.713	0.446	8.25e-19	Ex5b		RP11-382A20.5	7.59e-09	0.286908	0.289	0.148	0.000199	In4b
	ZMAT1	3.27e-12	0.594123	0.522	0.202	7.43e-08	Astrocytes-2																		HOPX	1.14e-18	0.430233	0.685	0.443	2.97e-14	Ex1		GOLM1	7.37e-23	0.323191	0.526	0.365	1.93e-18	Ex5b		TSC22D1	8.41e-09	0.322976	0.893	0.794	0.00022	In4b
	LGI4	3.69e-12	0.517991	0.425	0.13	8.38e-08	Astrocytes-2																		GLCE	1.2e-18	0.280128	0.485	0.327	3.13e-14	Ex1		PCDH9-AS2	1.21e-22	0.359645	0.939	0.891	3.17e-18	Ex5b		GRIA2	1.07e-08	0.391021	0.946	0.82	0.000279	In4b
	ADGRL3	3.81e-12	0.525499	0.903	0.599	8.67e-08	Astrocytes-2																		CABP1	1.89e-18	0.4781	0.869	0.646	4.95e-14	Ex1		RP11-18D7.3	1.38e-22	0.334182	0.522	0.257	3.61e-18	Ex5b		CLU	1.24e-08	0.358086	0.872	0.748	0.000325	In4b
	UTRN	3.94e-12	0.840957	0.54	0.106	8.96e-08	Astrocytes-2																		CAMK4	2.23e-18	0.343343	0.773	0.61	5.83e-14	Ex1		SFMBT2	1.54e-22	0.27513	0.526	0.248	4.03e-18	Ex5b		LIN7A	1.33e-08	0.484871	0.496	0.203	0.000349	In4b
	LRP4-AS1	4.07e-12	0.789715	0.451	0.093	9.26e-08	Astrocytes-2																		LINC01106	2.58e-18	0.267271	0.306	0.202	6.73e-14	Ex1		LINC00299	2.04e-22	0.333791	0.372	0.125	5.32e-18	Ex5b		LIPE-AS1	1.45e-08	0.312469	0.434	0.274	0.000379	In4b
	ADGRA3	4.29e-12	0.705612	0.425	0.066	9.76e-08	Astrocytes-2																		PI4KA	4.27e-18	0.333315	0.859	0.729	1.12e-13	Ex1		CLDN11	2.58e-22	0.339141	0.543	0.355	6.74e-18	Ex5b		SEC14L1	1.68e-08	0.28388	0.496	0.327	0.000438	In4b
	EFEMP1	5.15e-12	1.33466	0.681	0.072	1.17e-07	Astrocytes-2																		PKIG	4.36e-18	0.306098	0.598	0.459	1.14e-13	Ex1		SLC16A10	4.02e-22	0.332641	0.462	0.213	1.05e-17	Ex5b		COLQ	1.83e-08	0.293713	0.376	0.214	0.000477	In4b
	SHROOM3	5.25e-12	0.693924	0.336	0.058	1.19e-07	Astrocytes-2																		RP11-315E17.1	9.02e-18	0.323439	0.803	0.747	2.36e-13	Ex1		PAPSS1	4.13e-22	0.281208	0.753	0.55	1.08e-17	Ex5b		PRKG2	2.01e-08	0.284404	0.26	0.104	0.000525	In4b
	CTNNA2	5.45e-12	1.38921	0.973	0.317	1.24e-07	Astrocytes-2																		FBXO32	1.08e-17	0.268247	0.411	0.27	2.81e-13	Ex1		ANKMY2	4.21e-22	0.283714	0.623	0.383	1.1e-17	Ex5b		SCN1A	2.05e-08	0.382441	0.897	0.703	0.000536	In4b
	EYA1	5.47e-12	0.671184	0.319	0.038	1.24e-07	Astrocytes-2																		GFOD1	1.14e-17	0.287558	0.67	0.526	2.99e-13	Ex1		MKL1	4.67e-22	0.280882	0.842	0.669	1.22e-17	Ex5b		GPR158	2.08e-08	0.3458	0.748	0.522	0.000544	In4b
	PLD5	5.65e-12	0.622521	0.619	0.292	1.28e-07	Astrocytes-2																		RTN4RL1	1.17e-17	0.261277	0.415	0.279	3.06e-13	Ex1		LINC01435	4.8e-22	0.268606	0.409	0.136	1.25e-17	Ex5b		RNF150	2.09e-08	0.373993	0.69	0.44	0.000545	In4b
	ACAP2	5.68e-12	0.542758	0.664	0.306	1.29e-07	Astrocytes-2																		CKMT2-AS1	3.51e-17	0.279286	0.642	0.467	9.19e-13	Ex1		TENM3	5e-22	0.433209	0.858	0.557	1.31e-17	Ex5b		SLCO3A1	2.13e-08	0.368448	0.645	0.433	0.000557	In4b
	NR2F1-AS1	5.72e-12	0.95652	0.425	0.068	1.3e-07	Astrocytes-2																		R3HDM1	6.13e-17	0.483511	0.991	0.868	1.6e-12	Ex1		STARD13	5.59e-22	0.430125	0.7	0.414	1.46e-17	Ex5b		TLE2	2.37e-08	0.261903	0.335	0.157	0.00062	In4b
	PTTG1IP	5.76e-12	0.485697	0.363	0.128	1.31e-07	Astrocytes-2																		PRICKLE1	7.8e-17	0.356835	0.748	0.593	2.04e-12	Ex1		NRG1	1.39e-21	0.676694	0.976	0.737	3.63e-17	Ex5b		HSBP1	2.61e-08	0.278771	0.459	0.292	0.000684	In4b
	SLC26A5	5.77e-12	0.370167	0.292	0.069	1.31e-07	Astrocytes-2																		GREB1L	7.83e-17	0.272649	0.391	0.28	2.05e-12	Ex1		GRM1	1.44e-21	0.270925	0.789	0.568	3.77e-17	Ex5b		HPSE2	2.96e-08	0.434452	0.409	0.228	0.000775	In4b
	CDC14A	6.06e-12	0.68374	0.292	0.052	1.38e-07	Astrocytes-2																		KIAA1549L	9.86e-17	0.325666	0.712	0.571	2.58e-12	Ex1		HMGCS1	1.62e-21	0.455844	0.583	0.419	4.24e-17	Ex5b		RASGRP1	3.14e-08	0.280446	0.302	0.15	0.000821	In4b
	RP11-384F7.2	6.19e-12	1.2091	0.867	0.228	1.41e-07	Astrocytes-2																		GOLGA8B	1.31e-16	0.312043	0.656	0.505	3.43e-12	Ex1		PEX5L	1.92e-21	0.409885	0.98	0.85	5.02e-17	Ex5b		LTBP1	3.27e-08	0.390781	0.36	0.151	0.000854	In4b
	FXYD1	6.73e-12	0.614254	0.292	0.025	1.53e-07	Astrocytes-2																		RCAN2	1.69e-16	0.26594	0.712	0.602	4.42e-12	Ex1		MAP2K1	2.36e-21	0.270444	0.866	0.755	6.18e-17	Ex5b		USP31	3.75e-08	0.309899	0.376	0.188	0.000981	In4b
	WWOX	7.23e-12	0.310741	0.929	0.765	1.64e-07	Astrocytes-2																		MIR137HG	1.78e-16	0.362722	0.639	0.447	4.65e-12	Ex1		POU6F2	2.86e-21	0.42804	0.972	0.665	7.48e-17	Ex5b		TTC39C	3.91e-08	0.316879	0.566	0.364	0.001021	In4b
	STARD3	7.3e-12	0.49118	0.416	0.139	1.66e-07	Astrocytes-2																		GRIN1	7.75e-16	0.350674	0.651	0.533	2.03e-11	Ex1		TRPC5	3.68e-21	0.294489	0.534	0.293	9.62e-17	Ex5b		NDUFA4	4.63e-08	0.447286	0.888	0.743	0.001211	In4b
	PLCE1	7.65e-12	0.575855	0.336	0.078	1.74e-07	Astrocytes-2																		RTN4	1.31e-15	0.296994	0.961	0.907	3.43e-11	Ex1		CDH9	4.88e-21	0.480846	0.903	0.655	1.27e-16	Ex5b		PDZD2	4.77e-08	0.603715	0.855	0.541	0.001248	In4b
	MAP3K5	8.24e-12	1.07265	0.717	0.158	1.87e-07	Astrocytes-2																		TMEM108	1.39e-15	0.392399	0.891	0.687	3.64e-11	Ex1		RP11-307P5.1	1.11e-20	0.298883	0.409	0.121	2.9e-16	Ex5b		CRIM1	4.8e-08	0.347307	0.388	0.192	0.001254	In4b
	NRG3	8.32e-12	2.10804	0.991	0.254	1.89e-07	Astrocytes-2																		KALRN	2.13e-15	0.411354	0.991	0.891	5.57e-11	Ex1		CNTN6	1.4e-20	0.444198	0.583	0.22	3.66e-16	Ex5b		MPP6	6.1e-08	0.366479	0.562	0.371	0.001596	In4b
	SDC4	8.6e-12	1.44558	0.664	0.058	1.95e-07	Astrocytes-2																		ROCK2	2.54e-15	0.305233	0.756	0.627	6.65e-11	Ex1		MAP2	1.86e-20	0.263534	0.988	0.954	4.86e-16	Ex5b		ULK3	8.64e-08	0.394177	0.562	0.349	0.00226	In4b
	SERPINI2	9.84e-12	0.829568	0.407	0.047	2.24e-07	Astrocytes-2																		PDE7B	3.73e-15	0.283326	0.616	0.436	9.76e-11	Ex1		PLEKHH2	2.41e-20	0.282382	0.3	0.099	6.3e-16	Ex5b		EIF4G2	1.1e-07	0.260259	0.43	0.29	0.002867	In4b
	RP11-133F8.2	1e-11	0.64874	0.283	0.039	2.28e-07	Astrocytes-2																		PSD3	3.78e-15	0.306995	0.882	0.732	9.87e-11	Ex1		CDH13	2.48e-20	0.44651	0.919	0.69	6.49e-16	Ex5b		CTNNA3	1.13e-07	0.417775	0.789	0.663	0.00296	In4b
	SRGAP1	1.02e-11	0.575732	0.611	0.248	2.32e-07	Astrocytes-2																		CHN1	4.86e-15	0.441862	0.983	0.807	1.27e-10	Ex1		ITGB8	2.57e-20	0.281165	0.425	0.15	6.73e-16	Ex5b		ADD3	1.41e-07	0.319845	0.587	0.397	0.00368	In4b
	CABLES1	1.04e-11	1.29246	0.619	0.081	2.38e-07	Astrocytes-2																		CIT	5.56e-15	0.291931	0.748	0.621	1.45e-10	Ex1		RP11-152K4.2	2.66e-20	0.375355	0.316	0.083	6.95e-16	Ex5b		ATXN7L1	1.53e-07	0.308993	0.558	0.382	0.004	In4b
	SERPINE2	1.11e-11	1.07052	0.673	0.123	2.53e-07	Astrocytes-2																		VGLL4	5.93e-15	0.253809	0.679	0.558	1.55e-10	Ex1		CLSTN2	2.78e-20	0.390872	0.919	0.659	7.28e-16	Ex5b		PTMA	1.65e-07	0.272594	0.785	0.614	0.004302	In4b
	GABRG1	1.22e-11	0.586198	0.292	0.041	2.77e-07	Astrocytes-2																		CCDC57	7.65e-15	0.250894	0.599	0.469	2e-10	Ex1		ATRNL1	3.33e-20	0.281007	1	0.978	8.72e-16	Ex5b		DKK3	2.22e-07	0.254272	0.62	0.449	0.005792	In4b
	ARHGEF26	1.24e-11	0.608722	0.345	0.074	2.82e-07	Astrocytes-2																		RGS6	9.91e-15	0.417415	0.951	0.746	2.59e-10	Ex1		ARHGEF28	5.66e-20	0.349622	0.595	0.295	1.48e-15	Ex5b		GHITM	2.31e-07	0.279472	0.558	0.38	0.006027	In4b
	NHSL1	1.37e-11	0.885761	0.584	0.12	3.11e-07	Astrocytes-2																		DLGAP1-AS4	1.23e-14	0.274787	0.61	0.48	3.21e-10	Ex1		NR3C1	5.88e-20	0.286098	0.887	0.759	1.54e-15	Ex5b		VPS45	2.6e-07	0.266396	0.558	0.401	0.006803	In4b
	ETNPPL	1.39e-11	1.3288	0.664	0.06	3.16e-07	Astrocytes-2																		UNC13A	1.39e-14	0.268276	0.643	0.518	3.64e-10	Ex1		DGKG	9.53e-20	0.277489	0.785	0.516	2.49e-15	Ex5b		IL1RAP	2.81e-07	0.334272	0.376	0.239	0.007336	In4b
	QTRT1	1.39e-11	0.423171	0.442	0.188	3.17e-07	Astrocytes-2																		KCNH3	4.58e-14	0.264635	0.384	0.275	1.2e-09	Ex1		SAMD5	1.94e-19	0.322816	0.417	0.15	5.07e-15	Ex5b		DOK6	2.82e-07	0.314408	0.74	0.555	0.007385	In4b
	SLC39A11	1.51e-11	0.302369	0.77	0.528	3.44e-07	Astrocytes-2																		MED12L	7.05e-14	0.315175	0.771	0.597	1.84e-09	Ex1		B3GALT2	2.29e-19	0.261091	0.372	0.15	5.98e-15	Ex5b		TMEM132B	3.1e-07	0.336919	0.901	0.776	0.008102	In4b
	AQP4	1.54e-11	1.73832	0.832	0.093	3.49e-07	Astrocytes-2																		MGST1	9.87e-14	0.291262	0.678	0.49	2.58e-09	Ex1		FIGN	3.13e-19	0.4147	0.547	0.209	8.19e-15	Ex5b		NMNAT3	3.19e-07	0.269203	0.322	0.172	0.008332	In4b
	GGPS1	1.62e-11	0.352986	0.301	0.108	3.68e-07	Astrocytes-2																		CAMK1D	1.22e-13	0.330445	0.945	0.826	3.19e-09	Ex1		KCNMB4	4.61e-19	0.30474	0.668	0.495	1.2e-14	Ex5b		DPY19L1	3.3e-07	0.276129	0.26	0.118	0.008638	In4b
	FGFR3	1.7e-11	1.40572	0.681	0.083	3.86e-07	Astrocytes-2																		ATP2B4	1.73e-13	0.25919	0.594	0.445	4.53e-09	Ex1		RASGRP1	5.67e-19	0.261573	0.543	0.292	1.48e-14	Ex5b		ZDHHC14	3.93e-07	0.432241	0.707	0.429	0.010263	In4b
	RNF219-AS1	1.76e-11	1.99408	0.894	0.117	3.99e-07	Astrocytes-2																		TMTC1	1.99e-13	0.278151	0.517	0.366	5.19e-09	Ex1		TMEM132D	6.03e-19	0.383372	0.992	0.848	1.58e-14	Ex5b		CYFIP2	4.04e-07	0.280102	0.698	0.539	0.010558	In4b
	SLC7A11	1.84e-11	0.940797	0.522	0.086	4.17e-07	Astrocytes-2																		CA10	2.08e-13	0.463312	0.781	0.444	5.43e-09	Ex1		RP11-368L12.1	9.6e-19	0.380841	0.275	0.122	2.51e-14	Ex5b		PHF14	4.07e-07	0.250292	0.731	0.596	0.01065	In4b
	RNF19A	1.91e-11	0.707827	0.522	0.159	4.35e-07	Astrocytes-2																		PLXNA2	2.18e-13	0.250108	0.573	0.444	5.69e-09	Ex1		MIR181A1HG	1.01e-18	0.428798	0.579	0.418	2.65e-14	Ex5b		LCORL	4.52e-07	0.26264	0.55	0.37	0.01183	In4b
	CDK5RAP3	1.94e-11	0.464777	0.504	0.209	4.4e-07	Astrocytes-2																		CSMD1	2.44e-13	0.353841	0.999	0.958	6.37e-09	Ex1		RANBP2	1.49e-18	0.2514	0.741	0.57	3.9e-14	Ex5b		CNTNAP5	5.79e-07	0.35945	0.95	0.802	0.015136	In4b
	CFAP70	2.07e-11	0.567946	0.345	0.082	4.7e-07	Astrocytes-2																		RP11-318K12.2	2.49e-13	0.251556	0.661	0.551	6.51e-09	Ex1		CRIM1	2.4e-18	0.252673	0.587	0.331	6.27e-14	Ex5b		FLRT2	5.83e-07	0.457115	0.777	0.456	0.015244	In4b
	KCNN3	2.09e-11	1.15609	0.602	0.098	4.76e-07	Astrocytes-2																		SHISA9	2.52e-13	0.285343	0.895	0.758	6.59e-09	Ex1		ZDHHC2	2.98e-18	0.267389	0.429	0.234	7.79e-14	Ex5b		SVOP	6.91e-07	0.267162	0.579	0.405	0.018053	In4b
	NTRK2	2.28e-11	1.2243	0.867	0.212	5.19e-07	Astrocytes-2																		GAREM1	2.71e-13	0.271986	0.663	0.495	7.09e-09	Ex1		TNIK	7.81e-18	0.251324	0.895	0.718	2.04e-13	Ex5b		PRKCE	8.85e-07	0.314618	0.917	0.8	0.023145	In4b
	CADM2	2.31e-11	0.385111	0.965	0.819	5.25e-07	Astrocytes-2																		MICAL3	3.33e-13	0.281202	0.817	0.701	8.71e-09	Ex1		RIT2	8.22e-18	0.594373	0.842	0.449	2.15e-13	Ex5b		CTNNA2	9.32e-07	0.447113	0.975	0.833	0.02436	In4b
	FNBP1	2.41e-11	0.252609	0.796	0.588	5.49e-07	Astrocytes-2																		ERICH1-AS1	3.67e-13	0.334051	0.838	0.675	9.6e-09	Ex1		SLC24A2	9.38e-18	0.264656	0.96	0.837	2.45e-13	Ex5b		AJAP1	9.55e-07	0.308817	0.43	0.24	0.024968	In4b
	FYN	2.43e-11	0.497766	0.655	0.342	5.53e-07	Astrocytes-2																		TMEM2	4.43e-13	0.299276	0.452	0.265	1.16e-08	Ex1		KCNT2	1.33e-17	0.302938	0.826	0.525	3.49e-13	Ex5b		TENM4	1.03e-06	0.343149	0.843	0.621	0.026812	In4b
	DLC1	2.72e-11	0.35644	0.867	0.712	6.19e-07	Astrocytes-2																		KLHL4	6.41e-13	0.260412	0.311	0.195	1.68e-08	Ex1		EIF4A3	1.52e-17	0.372311	0.32	0.15	3.98e-13	Ex5b		ZBTB16	1.12e-06	0.251073	0.711	0.538	0.029217	In4b
	CTDSPL	2.85e-11	0.63961	0.478	0.159	6.49e-07	Astrocytes-2																		GUCY1A2	1.29e-12	0.328771	0.72	0.54	3.38e-08	Ex1		ACER2	1.83e-17	0.407078	0.368	0.215	4.77e-13	Ex5b		CLSTN2	1.19e-06	0.417728	0.521	0.289	0.031086	In4b
	NUMB	2.9e-11	0.517934	0.584	0.24	6.59e-07	Astrocytes-2																		DGKZ	1.88e-12	0.255853	0.575	0.453	4.93e-08	Ex1		MAN2A1	3.07e-17	0.254512	0.741	0.541	8.03e-13	Ex5b		HSPA8	1.31e-06	0.286737	0.736	0.641	0.034281	In4b
	PRKD1	2.95e-11	0.66997	0.54	0.179	6.7e-07	Astrocytes-2																		SGK223	1.96e-12	0.252847	0.316	0.182	5.13e-08	Ex1		SLC26A4	3.47e-17	0.294237	0.51	0.293	9.08e-13	Ex5b		CHST9	1.8e-131	1.56754	0.766	0.051	4.7e-127	In5
	BBOX1	2.96e-11	0.634797	0.301	0.027	6.72e-07	Astrocytes-2																		BAIAP2L2	2.22e-12	0.280477	0.692	0.563	5.81e-08	Ex1		IFT57	4.26e-17	0.253854	0.595	0.433	1.11e-12	Ex5b		CA13	1e-129	1.18955	0.653	0.045	2.7e-125	In5
	SYT17	3.03e-11	0.773666	0.442	0.092	6.89e-07	Astrocytes-2																		NDFIP2	2.32e-12	0.250803	0.499	0.379	6.05e-08	Ex1		AC007563.5	6.06e-17	0.266201	0.757	0.469	1.59e-12	Ex5b		CA1	5.3e-128	1.69255	0.871	0.111	1.4e-123	In5
	RP11-77K12.4	3.15e-11	0.602299	0.611	0.216	7.16e-07	Astrocytes-2																		PCSK2	3.54e-12	0.273693	0.74	0.601	9.26e-08	Ex1		SYNPO2	1.21e-16	0.36699	0.729	0.486	3.18e-12	Ex5b		CA3	5.4e-108	1.22981	0.605	0.056	1.4e-103	In5
	LCNL1	3.16e-11	0.710508	0.381	0.09	7.19e-07	Astrocytes-2																		DLG2	3.71e-12	0.304401	0.998	0.991	9.69e-08	Ex1		AP001439.2	1.3e-16	0.340147	0.429	0.268	3.41e-12	Ex5b		LINC01344	6.6e-77	1.16773	0.661	0.06	1.73e-72	In5
	FAT3	3.24e-11	1.33187	0.743	0.117	7.37e-07	Astrocytes-2																		PLK2	3.9e-12	0.253447	0.534	0.42	1.02e-07	Ex1		LINC00511	1.48e-16	0.33664	0.433	0.304	3.86e-12	Ex5b		SFRP1	2.24e-69	0.681561	0.411	0.032	5.84e-65	In5
	SLC4A4	3.66e-11	1.37764	0.681	0.078	8.32e-07	Astrocytes-2																		SPTBN4	3.91e-12	0.255192	0.851	0.776	1.02e-07	Ex1		FRMD6-AS2	3.37e-16	0.280577	0.389	0.162	8.81e-12	Ex5b		SMYD3	1.03e-53	1.14483	1	0.866	2.69e-49	In5
	RFX3-AS1	3.66e-11	0.429207	0.628	0.261	8.32e-07	Astrocytes-2																		VSNL1	4.8e-12	0.319322	0.941	0.82	1.25e-07	Ex1		MSMO1	3.84e-16	0.302662	0.567	0.395	1e-11	Ex5b		NOS1	1.47e-51	1.18645	0.726	0.167	3.86e-47	In5
	SSPN	3.71e-11	0.534013	0.336	0.089	8.43e-07	Astrocytes-2																		LINC01572	5.02e-12	0.267047	0.439	0.302	1.31e-07	Ex1		ERAP1	4.11e-16	0.257718	0.409	0.244	1.07e-11	Ex5b		CDHR3	2.11e-50	1.1158	0.742	0.189	5.52e-46	In5
	IQCK	3.9e-11	0.571076	0.513	0.235	8.86e-07	Astrocytes-2																		FAM19A1	7.97e-12	0.529484	0.927	0.561	2.08e-07	Ex1		CHGB	4.48e-16	0.30721	0.648	0.502	1.17e-11	Ex5b		UNC5D	7.57e-50	1.54642	1	0.714	1.98e-45	In5
	RP11-287D1.3	4.33e-11	0.329321	0.327	0.1	9.83e-07	Astrocytes-2																		CACNB2	8.55e-12	0.296802	0.968	0.878	2.23e-07	Ex1		AC067956.1	8.46e-16	0.325058	0.842	0.566	2.21e-11	Ex5b		RP11-563P16.1	1.34e-49	0.651227	0.363	0.026	3.49e-45	In5
	PHYHIPL	4.6e-11	0.421954	0.664	0.35	1.04e-06	Astrocytes-2																		RFX3	1.11e-11	0.312161	0.787	0.624	2.9e-07	Ex1		CCDC60	8.77e-16	0.253162	0.332	0.125	2.29e-11	Ex5b		PDGFD	3.56e-49	1.96155	0.903	0.084	9.3e-45	In5
	PNPLA7	4.61e-11	0.360238	0.327	0.092	1.05e-06	Astrocytes-2																		GNG2	1.22e-11	0.254705	0.47	0.304	3.19e-07	Ex1		RP11-126O1.4	1.01e-15	0.313699	0.372	0.265	2.64e-11	Ex5b		LTBP1	3.42e-48	1.05645	0.661	0.146	8.93e-44	In5
	AQP4-AS1	4.84e-11	0.851785	0.504	0.107	1.1e-06	Astrocytes-2																		DIRC3	1.79e-11	0.252633	0.47	0.361	4.67e-07	Ex1		DNAJA1	1.19e-15	0.351493	0.672	0.551	3.1e-11	Ex5b		GLT8D2	4.49e-47	0.738712	0.427	0.074	1.17e-42	In5
	DPF3	4.98e-11	0.536354	0.46	0.193	1.13e-06	Astrocytes-2																		PCDH11Y	2.42e-11	0.276052	0.345	0.31	6.32e-07	Ex1		ZEB1	1.21e-15	0.263788	0.789	0.612	3.16e-11	Ex5b		RP11-286B14.1	3.85e-36	0.544481	0.315	0.023	1.01e-31	In5
	GABBR1	5.18e-11	0.785932	0.398	0.078	1.18e-06	Astrocytes-2																		ARFGEF3	3.31e-11	0.263288	0.765	0.643	8.66e-07	Ex1		RP11-223C24.1	1.47e-15	0.257689	0.543	0.292	3.83e-11	Ex5b		TMEM255A	8.25e-36	0.462141	0.258	0.015	2.16e-31	In5
	RP11-472M19.2	5.57e-11	0.672004	0.425	0.127	1.27e-06	Astrocytes-2																		PLEKHA5	4.51e-11	0.349782	0.958	0.856	1.18e-06	Ex1		NLGN4Y	9.24e-15	0.318203	0.704	0.525	2.42e-10	Ex5b		ITGA8	7.46e-35	1.09716	0.75	0.141	1.95e-30	In5
	CAMTA1	5.58e-11	0.496118	0.77	0.425	1.27e-06	Astrocytes-2																		XIST	5e-11	0.473175	0.317	0.279	1.31e-06	Ex1		HSPB1	1.48e-14	0.764275	0.51	0.357	3.87e-10	Ex5b		VAV3	4.85e-34	0.851379	0.5	0.105	1.27e-29	In5
	LUC7L3	5.75e-11	0.368205	0.717	0.413	1.31e-06	Astrocytes-2																		FAM153A	5.12e-11	0.30217	0.714	0.572	1.34e-06	Ex1		COL24A1	1.56e-14	0.366287	0.684	0.418	4.07e-10	Ex5b		TMEM233	4.9e-34	0.492889	0.315	0.032	1.28e-29	In5
	OGFRL1	6.23e-11	0.641129	0.354	0.067	1.42e-06	Astrocytes-2																		SYT7	6.89e-11	0.272579	0.46	0.339	1.8e-06	Ex1		GAN	2.14e-14	0.294174	0.324	0.251	5.59e-10	Ex5b		TOX	1.7e-33	1.59063	0.935	0.234	4.45e-29	In5
	HEPN1	6.37e-11	0.289484	0.69	0.476	1.45e-06	Astrocytes-2																		GABRB3	1.5e-10	0.324351	0.929	0.814	3.93e-06	Ex1		MBOAT2	2.55e-14	0.266024	0.696	0.448	6.66e-10	Ex5b		EYA4	3.49e-33	1.61143	0.879	0.152	9.13e-29	In5
	CKMT2	7.09e-11	0.673577	0.469	0.11	1.61e-06	Astrocytes-2																		CACNG3	4.1e-10	0.317321	0.78	0.599	1.07e-05	Ex1		RGS7BP	2.61e-14	0.268099	0.547	0.431	6.83e-10	Ex5b		FGF13	4.3e-33	1.48523	0.992	0.453	1.13e-28	In5
	STARD13	7.4e-11	0.364731	0.655	0.336	1.68e-06	Astrocytes-2																		ATRNL1	7.93e-10	0.355322	0.989	0.891	2.07e-05	Ex1		TXNDC16	3.56e-14	0.266003	0.526	0.434	9.32e-10	Ex5b		AQP4-AS1	1.47e-31	1.56702	0.855	0.13	3.83e-27	In5
	MT1G	8.3e-11	1.23824	0.469	0.039	1.89e-06	Astrocytes-2																		SV2B	7.97e-10	0.355014	0.782	0.56	2.08e-05	Ex1		RP5-1101C3.1	3.92e-14	0.302339	0.789	0.58	1.02e-09	Ex5b		NKAIN3	1.72e-31	1.05221	0.839	0.305	4.51e-27	In5
	ITGA9	8.51e-11	0.676986	0.389	0.131	1.94e-06	Astrocytes-2																		GRIA3	1.66e-09	0.317736	0.867	0.713	4.35e-05	Ex1		HOMER1	4.68e-14	0.267238	0.879	0.769	1.22e-09	Ex5b		GRIA4	2.28e-31	1.18236	0.992	0.734	5.96e-27	In5
	CCS	9.07e-11	0.470731	0.372	0.106	2.06e-06	Astrocytes-2																		NELL1	1.99e-09	0.327982	0.787	0.569	5.19e-05	Ex1		RP3-510L9.1	5.79e-14	0.292759	0.332	0.187	1.51e-09	Ex5b		LAMP5	6.15e-31	1.63987	0.919	0.143	1.61e-26	In5
	BMP2K	9.09e-11	0.714718	0.549	0.175	2.07e-06	Astrocytes-2																		RAPGEF5	2.6e-09	0.338464	0.89	0.73	6.79e-05	Ex1		UGP2	6.05e-14	0.289937	0.777	0.609	1.58e-09	Ex5b		NTNG1	8.86e-31	1.80676	0.935	0.188	2.32e-26	In5
	PBXIP1	9.52e-11	0.681528	0.283	0.049	2.16e-06	Astrocytes-2																		KIRREL3	4.51e-09	0.293259	0.91	0.717	0.000118	Ex1		SGK1	6.29e-14	0.258077	0.688	0.454	1.64e-09	Ex5b		CTD-2050N2.1	2.05e-30	1.06266	0.71	0.166	5.36e-26	In5
	B4GALNT4	9.76e-11	0.512077	0.327	0.092	2.22e-06	Astrocytes-2																		BRINP2	7.36e-09	0.258466	0.664	0.526	0.000192	Ex1		DNAJA4	6.39e-14	0.373633	0.385	0.228	1.67e-09	Ex5b		IGSF11	2.97e-30	0.909284	0.766	0.35	7.76e-26	In5
	SPDYE1	1.05e-10	0.354476	0.354	0.112	2.39e-06	Astrocytes-2																		PART1	8.52e-09	0.26689	0.468	0.33	0.000223	Ex1		NARS2	1.27e-13	0.318841	0.433	0.315	3.32e-09	Ex5b		PTPRB	8.75e-30	0.914996	0.685	0.182	2.29e-25	In5
	FGGY	1.16e-10	0.383636	0.363	0.126	2.64e-06	Astrocytes-2																		MSRA	1.2e-08	0.297003	0.931	0.817	0.000314	Ex1		CHN2	1.72e-13	0.304298	0.672	0.332	4.51e-09	Ex5b		TCF12	4.52e-28	0.787808	0.96	0.683	1.18e-23	In5
	KCNB1	1.22e-10	0.538301	0.257	0.041	2.78e-06	Astrocytes-2																		SLC8A1-AS1	1.56e-08	0.252372	0.694	0.564	0.000407	Ex1		ENPEP	3.08e-13	0.290967	0.291	0.099	8.05e-09	Ex5b		MGAT4C	8.74e-28	1.16697	0.984	0.588	2.28e-23	In5
	RHBDL3	1.25e-10	0.639928	0.363	0.077	2.84e-06	Astrocytes-2																		KSR2	1.73e-08	0.251849	0.851	0.755	0.000452	Ex1		ABCB1	3.14e-13	0.38623	0.433	0.328	8.2e-09	Ex5b		PREX2	2.07e-27	0.884578	0.581	0.159	5.41e-23	In5
	PPARGC1A	1.27e-10	0.733006	0.327	0.056	2.9e-06	Astrocytes-2																		P2RY14	1.91e-08	0.271178	0.696	0.586	0.000498	Ex1		HTR1E	4.74e-13	0.257377	0.676	0.446	1.24e-08	Ex5b		SEMA6D	5.66e-27	1.20333	0.96	0.4	1.48e-22	In5
	PRKCA	1.28e-10	0.454283	0.858	0.51	2.9e-06	Astrocytes-2																		PHACTR1	2.7e-08	0.374641	0.995	0.914	0.000707	Ex1		PKIA	6.64e-13	0.293284	0.534	0.419	1.74e-08	Ex5b		EGFL6	9.09e-27	0.380741	0.258	0.031	2.38e-22	In5
	TRAK1	1.29e-10	0.484774	0.487	0.199	2.92e-06	Astrocytes-2																		PTCHD1-AS	2.95e-08	0.305545	0.594	0.445	0.000771	Ex1		ARG2	1.99e-12	0.280955	0.462	0.372	5.2e-08	Ex5b		ITM2C	1.31e-26	0.845504	0.823	0.461	3.41e-22	In5
	MT3	1.43e-10	0.548649	0.54	0.248	3.24e-06	Astrocytes-2																		STXBP5L	5.06e-08	0.373585	0.989	0.905	0.001323	Ex1		HSPH1	2.13e-12	0.280156	0.721	0.607	5.57e-08	Ex5b		HCRTR2	8.87e-25	0.679144	0.363	0.034	2.32e-20	In5
	RP11-266O8.1	1.49e-10	0.554078	0.292	0.065	3.39e-06	Astrocytes-2																		MIAT	6.69e-08	0.284209	0.861	0.755	0.001749	Ex1		TRIM36	2.67e-12	0.29885	0.526	0.267	6.98e-08	Ex5b		MTUS2	9.33e-25	0.882327	0.992	0.68	2.44e-20	In5
	CST3	1.57e-10	1.45485	0.912	0.184	3.58e-06	Astrocytes-2																		ADGRL3	9.08e-08	0.281212	0.982	0.93	0.002373	Ex1		ACTN2	4.65e-12	0.282118	0.474	0.289	1.22e-07	Ex5b		EML6	4.52e-24	0.835955	0.847	0.508	1.18e-19	In5
	CACNA2D3	1.58e-10	1.15295	0.681	0.152	3.59e-06	Astrocytes-2																		DOCK4	2.39e-07	0.253636	0.886	0.746	0.006237	Ex1		CALCRL	7.01e-12	0.273131	0.275	0.086	1.83e-07	Ex5b		KIAA1211	7.67e-24	0.654958	0.831	0.557	2e-19	In5
	CNTN1	1.61e-10	1.48812	0.885	0.202	3.67e-06	Astrocytes-2																		CDH13	4.08e-07	0.26879	0.857	0.636	0.01067	Ex1		RP11-39E3.3	7.16e-12	0.361849	0.506	0.313	1.87e-07	Ex5b		TXK	1.46e-23	0.557191	0.315	0.025	3.83e-19	In5
	RP11-136K7.2	1.68e-10	0.404558	0.274	0.063	3.81e-06	Astrocytes-2																		GULP1	4.62e-07	0.286359	0.536	0.328	0.012071	Ex1		PTPRK	1.19e-11	0.312349	0.984	0.818	3.11e-07	Ex5b		FGF14	2.54e-23	0.615159	1	0.994	6.63e-19	In5
	SDS	1.72e-10	0.632635	0.301	0.036	3.91e-06	Astrocytes-2																		CNKSR2	8.73e-07	0.281291	0.838	0.672	0.022819	Ex1		OAT	4.3e-11	0.267608	0.599	0.49	1.12e-06	Ex5b		SLCO5A1	9.11e-23	0.616309	0.444	0.121	2.38e-18	In5
	ZNF273	1.73e-10	0.404039	0.257	0.053	3.93e-06	Astrocytes-2																		KCNH1	1.87e-06	0.281313	0.9	0.77	0.048999	Ex1		MYO16	9e-11	0.314315	0.433	0.226	2.35e-06	Ex5b		PCBP3	1.56e-22	0.609256	0.379	0.086	4.08e-18	In5
	MAOB	1.89e-10	0.620708	0.292	0.052	4.31e-06	Astrocytes-2																		AJ006998.2	0	1.21712	0.804	0.189	0	Ex2		FSTL5	1.09e-10	0.308824	0.777	0.469	2.84e-06	Ex5b		LSAMP	1.97e-22	0.65229	1	0.984	5.14e-18	In5
	PCED1B	2.1e-10	0.590241	0.327	0.066	4.77e-06	Astrocytes-2																		COL5A2	0	1.20623	0.779	0.148	0	Ex2		FMN1	2.09e-10	0.268846	0.939	0.772	5.47e-06	Ex5b		ADAM12	2.42e-22	0.688442	0.46	0.145	6.32e-18	In5
	DPP10	2.21e-10	1.73373	0.699	0.244	5.03e-06	Astrocytes-2																		LAMA2	0	1.08898	0.789	0.202	0	Ex2		USP9Y	2.49e-10	0.273795	0.713	0.537	6.5e-06	Ex5b		TMSB4X	3.99e-22	0.779858	0.96	0.86	1.04e-17	In5
	ALDH7A1	2.24e-10	0.478155	0.416	0.142	5.09e-06	Astrocytes-2																		PTPRK	0	0.924193	0.978	0.554	0	Ex2		CLU	1.27e-09	0.304918	0.927	0.804	3.33e-05	Ex5b		SPHKAP	6.27e-22	1.11784	0.823	0.216	1.64e-17	In5
	SPPL2B	2.28e-10	0.372736	0.407	0.147	5.18e-06	Astrocytes-2																		GLIS3	0	0.907902	0.824	0.248	0	Ex2		TMEM196	2.4e-09	0.262934	0.397	0.264	6.28e-05	Ex5b		SYNDIG1	1.24e-21	0.865394	0.702	0.249	3.25e-17	In5
	AC074391.1	2.37e-10	0.52554	0.407	0.108	5.39e-06	Astrocytes-2																		CA10	0	0.848179	0.925	0.383	0	Ex2		CYR61	5.3e-09	0.256035	0.255	0.088	0.000139	Ex5b		KIRREL	2.88e-21	0.511194	0.315	0.063	7.53e-17	In5
	DNASE1	2.5e-10	0.437046	0.425	0.147	5.67e-06	Astrocytes-2																		RP11-594C13.1	0	0.810103	0.672	0.176	0	Ex2		MIR2052HG	2.16e-08	0.265737	0.571	0.354	0.000565	Ex5b		MYO16	5.66e-21	0.915118	0.976	0.528	1.48e-16	In5
	PFKFB3	2.51e-10	0.739655	0.522	0.151	5.7e-06	Astrocytes-2																		CUX2	0	0.789457	0.951	0.388	0	Ex2		HSPA6	1.86e-06	0.39099	0.255	0.106	0.048638	Ex5b		MACROD2	6.39e-21	0.693907	1	0.886	1.67e-16	In5
	SPARC	2.54e-10	0.461666	0.628	0.275	5.77e-06	Astrocytes-2																		NTNG1	0	0.788493	0.847	0.276	0	Ex2		HTR2C	0	2.6545	0.941	0.039	0	Ex6a		RP11-123O10.4	1.11e-20	0.679977	1	0.882	2.91e-16	In5
	NPAS2	2.58e-10	0.645843	0.407	0.092	5.87e-06	Astrocytes-2																		IQCJ-SCHIP1	0	0.722789	0.996	0.78	0	Ex2		ZNF385D-AS2	0	1.88753	0.904	0.011	0	Ex6a		ATP8A2	1.32e-20	0.642777	0.992	0.855	3.46e-16	In5
	PAPLN	2.61e-10	0.65972	0.283	0.032	5.94e-06	Astrocytes-2																		RFX3	0	0.602561	0.935	0.575	0	Ex2		NPSR1	1.6e-263	1.59838	0.765	0.039	4.3e-259	Ex6a		ATP11C	1.68e-20	0.521257	0.411	0.079	4.4e-16	In5
	CTD-2282P23.2	2.64e-10	0.553562	0.469	0.134	6.01e-06	Astrocytes-2																		P2RY14	0	0.540167	0.893	0.529	0	Ex2		IFNG-AS1	3.5e-229	1.79347	0.743	0.054	9.1e-225	Ex6a		GNG4	3.36e-20	0.668884	0.613	0.232	8.78e-16	In5
	SMYD3	2.68e-10	0.803088	0.814	0.355	6.1e-06	Astrocytes-2																		HDAC9	0	0.458852	0.962	0.695	0	Ex2		CD36	1.9e-189	1.19237	0.721	0.07	4.8e-185	Ex6a		SYT1	3.88e-20	0.681545	1	0.966	1.01e-15	In5
	CEP350	2.7e-10	0.292131	0.513	0.284	6.14e-06	Astrocytes-2																		MED12L	0	0.458441	0.905	0.551	0	Ex2		NXPH2	3.8e-181	1.17569	0.647	0.027	9.9e-177	Ex6a		PTCHD4	3.96e-20	0.842301	0.919	0.522	1.04e-15	In5
	BAALC-AS1	2.73e-10	0.697421	0.265	0.049	6.22e-06	Astrocytes-2																		RGS7	0	0.369907	0.997	0.953	0	Ex2		ZNF385D	1.3e-169	2.60564	0.993	0.332	3.5e-165	Ex6a		CACNA2D1	4.93e-20	1.499	0.968	0.343	1.29e-15	In5
	MAPT	2.81e-10	0.42534	0.717	0.442	6.4e-06	Astrocytes-2																		ADGRB3	0	0.354277	0.998	0.989	0	Ex2		KCNIP1	1.4e-136	1.20998	0.794	0.088	3.5e-132	Ex6a		GAD2	7.94e-20	0.698962	0.903	0.571	2.08e-15	In5
	SIL1	2.93e-10	0.442506	0.593	0.283	6.66e-06	Astrocytes-2																		PLCB1	0	0.323355	0.998	0.954	0	Ex2		ITGA8	1.4e-123	1.78623	0.985	0.089	3.7e-119	Ex6a		SLC6A1-AS1	8.56e-20	0.684854	0.976	0.848	2.24e-15	In5
	CLIP1	3.02e-10	0.595027	0.469	0.165	6.87e-06	Astrocytes-2																		MAGI2	0	0.272521	0.997	0.985	0	Ex2		ROBO3	6.8e-106	0.744158	0.537	0.06	1.8e-101	Ex6a		SV2C	9.41e-20	0.954589	0.685	0.136	2.46e-15	In5
	SNRNP70	3.05e-10	0.418945	0.646	0.313	6.94e-06	Astrocytes-2																		CACNA2D3	2.6e-300	0.521087	0.992	0.736	6.8e-296	Ex2		IL26	1.12e-94	0.636596	0.36	0.005	2.92e-90	Ex6a		MCTP1	1.63e-19	0.820485	0.903	0.617	4.27e-15	In5
	NBPF19	3.11e-10	0.601524	0.292	0.063	7.07e-06	Astrocytes-2																		STXBP5L	5e-290	0.492309	0.999	0.896	1.3e-285	Ex2		LHFPL3	1.63e-93	1.65041	0.949	0.173	4.25e-89	Ex6a		FSTL5	8.46e-19	0.892863	0.96	0.548	2.21e-14	In5
	KIAA1755	3.14e-10	0.342837	0.496	0.212	7.15e-06	Astrocytes-2																		UNC5D	6.3e-289	0.506744	0.977	0.777	1.6e-284	Ex2		ASIC2	6.13e-89	1.4901	1	0.951	1.6e-84	Ex6a		CTNNA2	1.16e-18	0.895066	0.984	0.838	3.03e-14	In5
	WFS1	3.43e-10	0.522385	0.265	0.042	7.81e-06	Astrocytes-2																		MAST4	3.8e-288	0.324447	0.948	0.737	9.9e-284	Ex2		FER1L6-AS2	7.65e-87	1.11516	0.596	0.051	2e-82	Ex6a		PTPRT	1.31e-18	1.21327	0.992	0.506	3.42e-14	In5
	AQP1	3.53e-10	1.08323	0.451	0.053	8.03e-06	Astrocytes-2																		HS6ST3	4.2e-286	0.663426	0.994	0.713	1.1e-281	Ex2		ADAMTS12	7.11e-85	0.616386	0.375	0.022	1.86e-80	Ex6a		SGCZ	1.52e-18	1.07924	0.992	0.664	3.97e-14	In5
	RFX3	3.64e-10	0.488973	0.558	0.267	8.27e-06	Astrocytes-2																		FLRT2	7.2e-286	0.445375	0.948	0.663	1.9e-281	Ex2		ROR1	7.72e-74	0.753538	0.5	0.061	2.02e-69	Ex6a		NMT2	2.64e-18	0.621578	0.613	0.267	6.91e-14	In5
	PLPP3	3.68e-10	0.554379	0.54	0.241	8.37e-06	Astrocytes-2																		GRM7	1.8e-272	0.443448	0.99	0.818	4.7e-268	Ex2		KIAA1456	5.36e-69	1.3598	0.934	0.426	1.4e-64	Ex6a		RAB3IP	5.41e-18	0.589015	0.484	0.18	1.41e-13	In5
	APOE	3.72e-10	0.825586	0.425	0.075	8.45e-06	Astrocytes-2																		MEG3	1.8e-271	0.399184	0.999	0.968	4.6e-267	Ex2		SORCS2	8.95e-68	1.05274	0.868	0.285	2.34e-63	Ex6a		MPDZ	1.34e-17	0.606958	0.831	0.501	3.51e-13	In5
	ACAA1	3.78e-10	0.450565	0.345	0.117	8.59e-06	Astrocytes-2																		R3HDM1	1.2e-269	0.547124	0.996	0.858	3.3e-265	Ex2		GRIP1	1.17e-66	1.34853	0.985	0.474	3.05e-62	Ex6a		ST6GAL2	2.79e-17	0.712052	0.508	0.118	7.31e-13	In5
	KIAA1211	3.96e-10	0.775891	0.434	0.093	8.99e-06	Astrocytes-2																		EVI5	1.1e-267	0.376908	0.816	0.487	2.8e-263	Ex2		CARD11	1.23e-62	0.566401	0.36	0.049	3.22e-58	Ex6a		GRIN2A	4.91e-17	0.86684	1	0.769	1.28e-12	In5
	SPDYE2	4e-10	0.483514	0.637	0.324	9.1e-06	Astrocytes-2																		NECAB1	2.9e-265	0.620441	0.972	0.565	7.5e-261	Ex2		GRM4	1.81e-62	0.641624	0.471	0.056	4.74e-58	Ex6a		SLC6A1	7.27e-17	0.58509	0.895	0.605	1.9e-12	In5
	SLC16A9	4.37e-10	0.499717	0.283	0.078	9.93e-06	Astrocytes-2																		TMEM178B	3.5e-263	0.347864	0.981	0.809	9.1e-259	Ex2		ATP2C2	3.57e-60	0.841375	0.596	0.103	9.34e-56	Ex6a		UNC5C	9.71e-17	0.751009	0.871	0.554	2.54e-12	In5
	ABI1	4.4e-10	0.611277	0.487	0.16	1e-05	Astrocytes-2																		PPP1R21	3.4e-262	0.407852	0.811	0.468	8.9e-258	Ex2		SEL1L3	2.27e-59	0.799858	0.735	0.198	5.94e-55	Ex6a		RERG	1.45e-16	0.656614	0.742	0.333	3.79e-12	In5
	GHR	4.43e-10	0.46909	0.31	0.063	1.01e-05	Astrocytes-2																		IGSF10	4.5e-262	0.387608	0.732	0.355	1.2e-257	Ex2		GPC5	4.46e-59	1.37135	0.507	0.428	1.17e-54	Ex6a		SGK1	2.45e-16	0.707299	0.935	0.595	6.4e-12	In5
	PEBP4	4.47e-10	0.490254	0.257	0.053	1.02e-05	Astrocytes-2																		ARHGAP26	5e-262	0.411373	0.971	0.778	1.3e-257	Ex2		FER1L6	3.18e-56	0.846699	0.478	0.082	8.31e-52	Ex6a		CCBE1	2.94e-16	0.668745	0.355	0.08	7.68e-12	In5
	HIF3A	4.48e-10	1.41271	0.735	0.105	1.02e-05	Astrocytes-2																		TMEM132D	9.8e-262	0.45712	0.976	0.724	2.6e-257	Ex2		RP11-321E2.4	2.76e-54	0.433653	0.294	0.021	7.21e-50	Ex6a		SGMS1	3.27e-16	0.738982	0.75	0.349	8.55e-12	In5
	ZSWIM6	4.51e-10	0.267305	0.912	0.674	1.03e-05	Astrocytes-2																		LINGO2	1.9e-260	0.459217	0.987	0.751	5e-256	Ex2		COL9A1	2.01e-53	0.585682	0.382	0.022	5.26e-49	Ex6a		PRKD1	4.7e-16	0.760672	0.694	0.365	1.23e-11	In5
	MALRD1	4.53e-10	0.493178	0.336	0.095	1.03e-05	Astrocytes-2																		ATRNL1	8.7e-256	0.374286	0.997	0.882	2.3e-251	Ex2		SH3RF3	2.22e-53	0.967961	0.868	0.459	5.8e-49	Ex6a		RIMS1	5.03e-16	0.6554	0.944	0.713	1.31e-11	In5
	REV3L	4.63e-10	0.550014	0.699	0.358	1.05e-05	Astrocytes-2																		PTPRD	2.2e-254	0.572166	0.999	0.944	5.9e-250	Ex2		PDE9A	6.71e-53	0.6669	0.419	0.05	1.75e-48	Ex6a		NPPC	5.84e-16	0.629035	0.476	0.151	1.53e-11	In5
	CPEB4	4.67e-10	0.343764	0.646	0.375	1.06e-05	Astrocytes-2																		CNGB1	6.3e-254	0.429903	0.441	0.091	1.7e-249	Ex2		SLC24A3	2.57e-51	0.845096	0.581	0.177	6.71e-47	Ex6a		ARHGAP31	6.55e-16	0.677731	0.411	0.066	1.71e-11	In5
	MAN2C1	5.06e-10	0.28904	0.283	0.089	1.15e-05	Astrocytes-2																		OXR1	3e-253	0.322215	0.99	0.883	7.8e-249	Ex2		GPRIN3	9.72e-51	0.695304	0.522	0.062	2.54e-46	Ex6a		GRIP1	6.65e-16	0.559843	0.984	0.873	1.74e-11	In5
	CEP85L	5.18e-10	0.360381	0.496	0.257	1.18e-05	Astrocytes-2																		RP11-78F17.1	6.7e-252	0.384621	0.423	0.092	1.8e-247	Ex2		ASB14	1.13e-50	0.863045	0.625	0.158	2.95e-46	Ex6a		EXT1	1.01e-15	0.687232	0.952	0.738	2.63e-11	In5
	ATP2B4	5.19e-10	0.587935	0.584	0.236	1.18e-05	Astrocytes-2																		SLC2A13	4.1e-250	0.346211	0.947	0.71	1.1e-245	Ex2		TMEM155	1.81e-49	1.00274	0.728	0.232	4.74e-45	Ex6a		CDK14	1.01e-15	0.70031	0.911	0.62	2.65e-11	In5
	IFT172	5.2e-10	0.350434	0.407	0.175	1.18e-05	Astrocytes-2																		RIT2	2.3e-249	0.655616	0.686	0.271	6.1e-245	Ex2		FGFR1	1.08e-48	0.841665	0.64	0.155	2.81e-44	Ex6a		KIAA1107	1.37e-15	0.639648	0.71	0.411	3.59e-11	In5
	TNRC6A	5.24e-10	0.479445	0.726	0.366	1.19e-05	Astrocytes-2																		CSMD1	2.5e-249	0.253195	0.998	0.956	6.4e-245	Ex2		PLPPR1	9.07e-47	0.808562	0.581	0.099	2.37e-42	Ex6a		PIP5K1B	1.39e-15	0.551405	0.847	0.502	3.63e-11	In5
	GLUD1	5.48e-10	0.547708	0.442	0.152	1.25e-05	Astrocytes-2																		PLEKHA5	4.8e-246	0.423539	0.976	0.844	1.3e-241	Ex2		CRYM	1.87e-45	1.26875	0.963	0.578	4.88e-41	Ex6a		PTPRO	2.43e-15	0.831876	0.798	0.48	6.37e-11	In5
	PRKCA-AS1	5.48e-10	0.598705	0.584	0.261	1.25e-05	Astrocytes-2																		FAT3	2e-245	0.522076	0.936	0.555	5.2e-241	Ex2		DIP2A	1.21e-44	0.906967	0.721	0.291	3.17e-40	Ex6a		LRRC7	3.53e-15	0.683308	0.992	0.828	9.23e-11	In5
	TOM1L2	5.67e-10	0.381198	0.637	0.348	1.29e-05	Astrocytes-2																		ERICH1-AS1	2e-242	0.397225	0.93	0.64	5.3e-238	Ex2		RANBP17	2.08e-44	1.05544	0.919	0.379	5.44e-40	Ex6a		PRELID2	5.51e-15	1.29868	0.782	0.256	1.44e-10	In5
	ZHX2	5.85e-10	0.396796	0.637	0.305	1.33e-05	Astrocytes-2																		KHDRBS2	1.1e-240	0.38959	0.992	0.834	2.9e-236	Ex2		TLE4	5.96e-43	1.15005	0.882	0.379	1.56e-38	Ex6a		PLAGL1	6.83e-15	0.5737	0.597	0.207	1.79e-10	In5
	NMT1	5.87e-10	0.498033	0.407	0.146	1.33e-05	Astrocytes-2																		TSPAN5	3.2e-240	0.324069	0.948	0.736	8.4e-236	Ex2		ABLIM3	1.77e-42	0.67983	0.618	0.183	4.62e-38	Ex6a		LINC01314	1.05e-14	0.673715	0.468	0.134	2.74e-10	In5
	PLCG1	5.9e-10	0.440432	0.372	0.113	1.34e-05	Astrocytes-2																		RP11-33A14.1	3.4e-240	0.620497	0.486	0.099	8.9e-236	Ex2		SEMA5B	7.79e-42	0.752228	0.61	0.222	2.04e-37	Ex6a		ALK	1.52e-14	0.694916	0.879	0.532	3.97e-10	In5
	ANGPTL4	6.05e-10	0.959329	0.451	0.08	1.38e-05	Astrocytes-2																		RAPGEF5	4.4e-239	0.440925	0.97	0.699	1.1e-234	Ex2		PRR16	1.54e-40	0.994445	0.831	0.392	4.03e-36	Ex6a		CA8	2.23e-14	0.768617	0.605	0.138	5.83e-10	In5
	C14orf159	6.07e-10	0.428568	0.451	0.196	1.38e-05	Astrocytes-2																		GRIA2	1.3e-238	0.288604	0.993	0.896	3.4e-234	Ex2		RP11-350N15.4	2.72e-39	0.652372	0.507	0.071	7.12e-35	Ex6a		DSCAML1	2.38e-14	0.540406	0.863	0.641	6.23e-10	In5
	VAV3	6.13e-10	1.02163	0.416	0.044	1.39e-05	Astrocytes-2																		DGKB	9.9e-237	0.545704	0.984	0.693	2.6e-232	Ex2		SPON1	2.13e-38	0.84795	0.559	0.134	5.58e-34	Ex6a		TNFAIP8L3	2.88e-14	0.423648	0.29	0.051	7.52e-10	In5
	KIF27	6.26e-10	0.328475	0.292	0.104	1.42e-05	Astrocytes-2																		CDH18	3.2e-234	0.409296	0.976	0.757	8.3e-230	Ex2		HS3ST4	2.86e-38	1.42032	1	0.572	7.47e-34	Ex6a		ANKRD55	3.32e-14	0.511266	0.645	0.336	8.69e-10	In5
	ADD3	6.35e-10	0.321768	0.699	0.368	1.44e-05	Astrocytes-2																		LRRTM4	6.3e-233	0.441597	0.998	0.906	1.6e-228	Ex2		KCTD8	4.99e-38	0.974242	0.838	0.553	1.31e-33	Ex6a		PDZD2	3.6e-14	0.917386	0.952	0.55	9.42e-10	In5
	HEATR4	6.87e-10	0.454516	0.265	0.074	1.56e-05	Astrocytes-2																		SGCD	3e-232	0.451224	0.888	0.544	7.9e-228	Ex2		AC009264.1	7.22e-37	0.862132	0.654	0.167	1.89e-32	Ex6a		FBXL7	5.42e-14	1.36159	0.935	0.217	1.42e-09	In5
	SLC6A1	6.98e-10	0.420192	0.478	0.216	1.59e-05	Astrocytes-2																		LRFN5	1.5e-228	0.344698	0.984	0.794	4e-224	Ex2		RP13-726E6.2	4.24e-36	0.81037	0.728	0.258	1.11e-31	Ex6a		RNF150	6.83e-14	0.654815	0.766	0.447	1.78e-09	In5
	RP11-197K3.1	7.64e-10	0.446293	0.504	0.258	1.74e-05	Astrocytes-2																		JMJD1C	4.6e-228	0.250516	0.991	0.924	1.2e-223	Ex2		ANGPTL1	4.9e-36	0.929299	0.897	0.463	1.28e-31	Ex6a		ANO1	6.86e-14	0.422823	0.363	0.151	1.79e-09	In5
	EPHX1	7.88e-10	0.557304	0.372	0.125	1.79e-05	Astrocytes-2																		MKL2	5.8e-228	0.42401	0.968	0.722	1.5e-223	Ex2		RP11-31I22.3	1.09e-35	0.783785	0.632	0.229	2.85e-31	Ex6a		BCL11B	1.03e-13	0.599698	0.734	0.339	2.7e-09	In5
	SAT2	9.05e-10	0.536229	0.549	0.22	2.06e-05	Astrocytes-2																		RIMS2	1.3e-226	0.252838	0.996	0.923	3.5e-222	Ex2		BARX2	2.32e-35	0.389063	0.272	0.031	6.07e-31	Ex6a		COL4A2	1.23e-13	0.6149	0.524	0.201	3.22e-09	In5
	RP1-34H18.1	9.2e-10	0.697351	0.389	0.083	2.09e-05	Astrocytes-2																		KALRN	2.8e-226	0.369826	0.995	0.883	7.3e-222	Ex2		GHR	4.81e-35	1.03107	0.75	0.312	1.26e-30	Ex6a		SCN1A	1.31e-13	0.576688	0.919	0.71	3.41e-09	In5
	PAQR3	9.39e-10	0.449591	0.336	0.113	2.13e-05	Astrocytes-2																		LINC-PINT	8.7e-226	0.297098	0.975	0.847	2.3e-221	Ex2		UST	5.26e-35	0.846384	0.728	0.283	1.37e-30	Ex6a		NFIA	2.61e-13	0.597546	0.629	0.319	6.82e-09	In5
	PAMR1	9.89e-10	1.10226	0.549	0.076	2.25e-05	Astrocytes-2																		FOCAD	5.4e-224	0.331464	0.932	0.708	1.4e-219	Ex2		ABLIM1	1.41e-34	0.787253	0.904	0.59	3.69e-30	Ex6a		ID2	2.67e-13	1.01893	0.694	0.193	6.99e-09	In5
	C1S	1.01e-09	0.377997	0.257	0.076	2.29e-05	Astrocytes-2																		UBE2E2	5.2e-223	0.273271	0.982	0.831	1.4e-218	Ex2		CHRM2	5.8e-34	1.15229	0.728	0.117	1.52e-29	Ex6a		ZNF536	2.7e-13	0.475199	0.944	0.795	7.06e-09	In5
	POLE2	1.04e-09	0.374126	0.283	0.102	2.36e-05	Astrocytes-2																		CERS6	1.4e-221	0.331191	0.916	0.665	3.5e-217	Ex2		MLLT4	1.1e-33	0.769365	0.772	0.343	2.88e-29	Ex6a		37681	2.76e-13	0.586353	0.508	0.165	7.2e-09	In5
	SAFB2	1.04e-09	0.464317	0.363	0.118	2.36e-05	Astrocytes-2																		CNKSR2	3.2e-218	0.357217	0.929	0.637	8.5e-214	Ex2		ALCAM	1.2e-33	1.01678	0.89	0.373	3.15e-29	Ex6a		UBASH3B	3.4e-13	0.511207	0.726	0.464	8.89e-09	In5
	LINC00836	1.13e-09	0.805582	0.336	0.035	2.58e-05	Astrocytes-2																		MIAT	1.5e-217	0.320824	0.949	0.725	4e-213	Ex2		MMD2	3.18e-33	0.63829	0.456	0.107	8.31e-29	Ex6a		GRIN3A	4.35e-13	0.57576	0.766	0.318	1.14e-08	In5
	SH2B1	1.14e-09	0.356523	0.257	0.094	2.59e-05	Astrocytes-2																		HOPX	4.6e-216	0.607593	0.815	0.394	1.2e-211	Ex2		SLC5A8	3.63e-33	0.593019	0.419	0.04	9.49e-29	Ex6a		HRH1	4.94e-13	0.552886	0.427	0.127	1.29e-08	In5
	CASC2	1.15e-09	0.400864	0.265	0.064	2.62e-05	Astrocytes-2																		CHL1	7.9e-215	0.294465	0.926	0.673	2.1e-210	Ex2		ERC1	4.66e-33	0.805217	0.971	0.801	1.22e-28	Ex6a		NFIB	7.24e-13	0.731674	0.895	0.491	1.89e-08	In5
	BCL2L14	1.22e-09	0.34276	0.398	0.194	2.76e-05	Astrocytes-2																		CTA-276F8.2	1.6e-214	0.464461	0.85	0.491	4.1e-210	Ex2		RP11-513H8.1	9.95e-33	0.573628	0.36	0.04	2.6e-28	Ex6a		COL4A1	1.82e-12	0.488052	0.315	0.103	4.75e-08	In5
	CCDC14	1.24e-09	0.387507	0.54	0.222	2.82e-05	Astrocytes-2																		GAB1	2e-211	0.352636	0.701	0.322	5.2e-207	Ex2		CPNE7	1.56e-32	0.563237	0.412	0.103	4.08e-28	Ex6a		CTC-806A22.1	3.6e-12	0.723018	0.508	0.105	9.4e-08	In5
	ARHGAP31	1.26e-09	0.661852	0.425	0.1	2.88e-05	Astrocytes-2																		RP11-778J15.1	1.1e-210	0.281842	0.908	0.717	2.8e-206	Ex2		RP11-307P5.1	8.1e-32	0.786811	0.596	0.122	2.12e-27	Ex6a		POLA1	3.9e-12	0.450963	0.444	0.206	1.02e-07	In5
	RBMS3-AS3	1.36e-09	0.721852	0.354	0.053	3.09e-05	Astrocytes-2																		NRCAM	1.3e-209	0.268276	0.986	0.849	3.3e-205	Ex2		SAMD3	1e-31	0.836261	0.581	0.107	2.63e-27	Ex6a		ROR2	4.07e-12	0.50094	0.339	0.093	1.06e-07	In5
	JAKMIP2-AS1	1.41e-09	0.417105	0.398	0.186	3.21e-05	Astrocytes-2																		AC016831.7	1.3e-209	0.284135	0.936	0.797	3.4e-205	Ex2		BACH2	1.12e-30	0.803345	0.75	0.424	2.94e-26	Ex6a		CD24	5.12e-12	0.333005	0.258	0.047	1.34e-07	In5
	ARHGEF6	1.43e-09	0.396246	0.327	0.085	3.25e-05	Astrocytes-2																		ST6GALNAC5	3.2e-209	0.485222	0.953	0.646	8.2e-205	Ex2		SDK1	3.51e-30	1.20065	0.941	0.426	9.19e-26	Ex6a		RP11-640N11.2	6.46e-12	0.379008	0.258	0.071	1.69e-07	In5
	ZC3H12C	1.56e-09	0.313347	0.336	0.114	3.54e-05	Astrocytes-2																		GAP43	2.1e-208	0.54981	0.937	0.619	5.6e-204	Ex2		ERG	4.74e-30	0.603996	0.434	0.109	1.24e-25	Ex6a		RPH3A	6.73e-12	0.561368	0.766	0.442	1.76e-07	In5
	LAPTM4A	1.65e-09	0.505768	0.389	0.142	3.76e-05	Astrocytes-2																		KCNH1	3.2e-208	0.308943	0.952	0.747	8.3e-204	Ex2		GRIK1	4.8e-30	1.32283	0.632	0.254	1.26e-25	Ex6a		TMEFF2	6.77e-12	0.608386	0.895	0.587	1.77e-07	In5
	RP11-679C8.2	1.66e-09	0.587495	0.478	0.142	3.77e-05	Astrocytes-2																		LDB2	2.4e-207	0.478737	0.992	0.728	6.3e-203	Ex2		RP11-484P15.1	1.07e-29	0.402871	0.272	0.03	2.8e-25	Ex6a		GRIK4	6.85e-12	0.524922	0.46	0.195	1.79e-07	In5
	PPP3CC	1.68e-09	0.473783	0.469	0.194	3.83e-05	Astrocytes-2																		VLDLR-AS1	2.8e-207	0.363814	0.603	0.244	7.3e-203	Ex2		TSHZ2	1.23e-29	1.5943	1	0.428	3.23e-25	Ex6a		CPNE8	8.14e-12	0.859645	0.645	0.162	2.13e-07	In5
	GAREM1	1.7e-09	0.252013	0.602	0.39	3.86e-05	Astrocytes-2																		KIAA1211L	1.3e-206	0.433389	0.831	0.428	3.3e-202	Ex2		KIAA1211	2.74e-29	0.652002	0.515	0.116	7.16e-25	Ex6a		ATRNL1	8.95e-12	0.774063	0.984	0.82	2.34e-07	In5
	FIGN	1.79e-09	0.510167	0.531	0.176	4.07e-05	Astrocytes-2																		SNTG1	4.3e-206	0.25372	0.986	0.889	1.1e-201	Ex2		CDH6	3.47e-29	1.07536	0.772	0.153	9.08e-25	Ex6a		C8orf34	1e-11	0.501717	0.798	0.62	2.62e-07	In5
	STXBP5	1.79e-09	0.552367	0.496	0.229	4.08e-05	Astrocytes-2																		LMO4	1.3e-203	0.450637	0.841	0.479	3.4e-199	Ex2		DAB1	1.22e-28	1.03045	1	0.811	3.2e-24	Ex6a		PARD3B	1.08e-11	0.506334	0.411	0.158	2.82e-07	In5
	TAB2	1.8e-09	0.476038	0.46	0.207	4.09e-05	Astrocytes-2																		DCLK1	7.1e-203	0.271772	0.993	0.872	1.8e-198	Ex2		COL12A1	3.18e-28	0.884525	0.684	0.25	8.33e-24	Ex6a		KCNIP1	1.58e-11	0.526874	0.815	0.432	4.13e-07	In5
	LRTM1	2.01e-09	0.707007	0.31	0.04	4.57e-05	Astrocytes-2																		CTC-552D5.1	4.4e-201	0.594546	0.665	0.186	1.2e-196	Ex2		TRPC3	3.85e-28	0.595067	0.382	0.065	1.01e-23	Ex6a		ADAM22	1.73e-11	0.508309	0.831	0.588	4.53e-07	In5
	CA5B	2.11e-09	0.382953	0.345	0.131	4.8e-05	Astrocytes-2																		NEGR1	1.1e-200	0.295214	0.997	0.913	2.8e-196	Ex2		BCL11B	4.35e-28	0.886743	0.647	0.122	1.14e-23	Ex6a		NYAP2	1.93e-11	0.49035	0.573	0.285	5.05e-07	In5
	STON2	2.12e-09	0.467447	0.31	0.091	4.82e-05	Astrocytes-2																		FAM19A1	1.4e-200	0.746043	0.984	0.521	3.7e-196	Ex2		QRFPR	5.58e-28	0.46722	0.265	0.011	1.46e-23	Ex6a		ADGRL2	2.28e-11	0.672511	0.887	0.601	5.95e-07	In5
	LRP1	2.13e-09	0.786253	0.522	0.129	4.85e-05	Astrocytes-2																		LRTM1	8.9e-199	0.398498	0.778	0.409	2.3e-194	Ex2		SAMD5	2.97e-27	0.762356	0.603	0.15	7.76e-23	Ex6a		KCNH5	3.03e-11	0.777627	0.613	0.197	7.93e-07	In5
	DDX17	2.16e-09	0.264004	0.779	0.54	4.91e-05	Astrocytes-2																		RCAN2	2.5e-198	0.312232	0.864	0.556	6.5e-194	Ex2		HIP1	1.61e-26	0.645416	0.61	0.233	4.2e-22	Ex6a		CD99L2	3.57e-11	0.36021	0.516	0.338	9.32e-07	In5
	MICALL2	2.35e-09	0.403449	0.31	0.069	5.33e-05	Astrocytes-2																		LINC00632	4e-198	0.260245	0.974	0.902	1.1e-193	Ex2		RP4-678D15.1	1.61e-26	1.56825	0.963	0.35	4.22e-22	Ex6a		ASPH	3.76e-11	0.434823	0.677	0.402	9.84e-07	In5
	BMPR1A	2.43e-09	0.290266	0.425	0.192	5.52e-05	Astrocytes-2																		GRIA3	8.8e-198	0.307669	0.935	0.685	2.3e-193	Ex2		DIRAS2	2.29e-26	0.918441	0.846	0.414	5.98e-22	Ex6a		MAP2K1	3.8e-11	0.559018	0.806	0.58	9.94e-07	In5
	SLC14A1	2.69e-09	2.11876	0.912	0.081	6.11e-05	Astrocytes-2																		IL12A-AS1	6.8e-197	0.320953	0.463	0.158	1.8e-192	Ex2		MYRIP	2.71e-26	0.849179	0.941	0.709	7.08e-22	Ex6a		KIRREL3	3.97e-11	0.705381	0.927	0.609	1.04e-06	In5
	RBM6	2.79e-09	0.408611	0.717	0.39	6.35e-05	Astrocytes-2																		TESPA1	3.7e-196	0.564938	0.807	0.33	9.7e-192	Ex2		GALNT10	2.74e-26	0.492055	0.39	0.111	7.16e-22	Ex6a		TOX2	4.03e-11	0.526318	0.581	0.295	1.05e-06	In5
	WDR6	2.94e-09	0.346105	0.319	0.11	6.69e-05	Astrocytes-2																		CAMK2A	5.9e-196	0.337164	0.931	0.635	1.6e-191	Ex2		KCNT2	3.54e-26	0.899101	0.934	0.528	9.25e-22	Ex6a		ITGB5	5.45e-11	0.425629	0.274	0.072	1.43e-06	In5
	RPL31	3.06e-09	0.317826	0.451	0.237	6.96e-05	Astrocytes-2																		COL26A1	2.2e-195	0.331048	0.759	0.412	5.6e-191	Ex2		PELI2	1.3e-25	0.43166	0.346	0.066	3.41e-21	Ex6a		SH3GL3	6.25e-11	0.554798	0.806	0.472	1.63e-06	In5
	DDAH1	3.12e-09	0.736146	0.398	0.08	7.1e-05	Astrocytes-2																		ARHGEF3	1.2e-194	0.334689	0.858	0.561	3.2e-190	Ex2		AC107218.3	2.18e-25	1.03661	0.838	0.351	5.71e-21	Ex6a		MYRFL	6.4e-11	0.451505	0.331	0.111	1.67e-06	In5
	GJA1	3.14e-09	1.36472	0.611	0.067	7.14e-05	Astrocytes-2																		OLFM3	1.3e-194	0.433305	0.941	0.59	3.5e-190	Ex2		BACH1	5.56e-25	0.604111	0.441	0.165	1.45e-20	Ex6a		COBL	6.99e-11	0.632161	0.782	0.33	1.83e-06	In5
	RIMKLB	3.28e-09	0.714274	0.407	0.091	7.45e-05	Astrocytes-2																		SCAI	3.6e-194	0.281513	0.924	0.698	9.4e-190	Ex2		ADCY2	6.85e-25	0.694467	0.941	0.837	1.79e-20	Ex6a		RP11-384F7.2	7.73e-11	0.505066	0.919	0.758	2.02e-06	In5
	CPE	3.32e-09	1.04583	0.655	0.135	7.55e-05	Astrocytes-2																		AC067956.1	7.4e-194	0.521622	0.754	0.325	1.9e-189	Ex2		MIR3681HG	8.02e-25	0.648957	0.485	0.18	2.1e-20	Ex6a		UNC13C	8.77e-11	0.866797	0.879	0.289	2.29e-06	In5
	USP3-AS1	3.37e-09	0.367975	0.301	0.107	7.67e-05	Astrocytes-2																		SLC38A11	6.7e-191	0.403931	0.511	0.189	1.8e-186	Ex2		LINC00937	9.22e-25	0.724439	0.868	0.571	2.41e-20	Ex6a		KAZN	1.02e-10	0.414108	1	0.95	2.65e-06	In5
	MT1E	3.48e-09	1.15799	0.566	0.112	7.91e-05	Astrocytes-2																		CACNB2	1.3e-190	0.29286	0.99	0.866	3.3e-186	Ex2		EPS8L2	1.28e-24	0.388783	0.265	0.038	3.34e-20	Ex6a		GRIK2	1.02e-10	0.487096	1	0.889	2.67e-06	In5
	MEIS2	3.73e-09	0.271346	0.478	0.25	8.48e-05	Astrocytes-2																		SCPEP1	4.3e-190	0.343434	0.7	0.35	1.1e-185	Ex2		PWRN1	1.33e-24	0.818817	0.596	0.137	3.47e-20	Ex6a		DIAPH2	1.08e-10	0.570881	0.734	0.439	2.82e-06	In5
	LINC00937	3.79e-09	0.439901	0.31	0.09	8.61e-05	Astrocytes-2																		PTK2B	2e-189	0.363749	0.716	0.339	5.2e-185	Ex2		NKAIN3	1.34e-24	0.746517	0.559	0.169	3.52e-20	Ex6a		LSAMP-AS1	1.33e-10	0.52929	0.944	0.776	3.49e-06	In5
	TAPT1-AS1	4.03e-09	0.409511	0.522	0.241	9.15e-05	Astrocytes-2																		TIAM2	2.4e-189	0.262185	0.816	0.539	6.4e-185	Ex2		LUZP2	1.4e-24	1.12454	0.794	0.25	3.67e-20	Ex6a		GRIA1	1.38e-10	0.419561	0.952	0.797	3.61e-06	In5
	AMZ2	4.42e-09	0.366887	0.265	0.085	0.0001	Astrocytes-2																		SHROOM3	3.1e-189	0.493334	0.734	0.341	8e-185	Ex2		ASTN2	1.46e-24	0.922389	0.949	0.707	3.81e-20	Ex6a		SLC2A13	1.44e-10	0.565863	0.944	0.646	3.76e-06	In5
	ANKDD1A	4.52e-09	0.7104	0.407	0.078	0.000103	Astrocytes-2																		KCNH5	7e-189	0.40421	0.735	0.365	1.8e-184	Ex2		ENTPD3	1.46e-24	0.656033	0.596	0.236	3.81e-20	Ex6a		KCTD16	1.63e-10	0.614398	0.976	0.743	4.27e-06	In5
	PDLIM5	4.71e-09	0.567406	0.425	0.123	0.000107	Astrocytes-2																		PPP1R12A	5.7e-185	0.278951	0.899	0.643	1.5e-180	Ex2		MPP7	3.27e-24	0.681272	0.699	0.359	8.55e-20	Ex6a		SLC27A6	1.99e-10	0.533454	0.315	0.08	5.21e-06	In5
	RGS7	4.83e-09	0.883445	0.743	0.258	0.00011	Astrocytes-2																		NR3C1	2.7e-184	0.282	0.872	0.611	7e-180	Ex2		RP11-420N3.2	6.25e-24	1.10281	0.912	0.414	1.63e-19	Ex6a		PRKCE	2.18e-10	0.525081	0.992	0.801	5.71e-06	In5
	OPHN1	4.89e-09	0.765571	0.699	0.229	0.000111	Astrocytes-2																		EPHA4	2.4e-182	0.365309	0.909	0.591	6.3e-178	Ex2		DLC1	7.15e-24	1.23383	0.934	0.34	1.87e-19	Ex6a		TMEM132D	2.98e-10	0.684367	0.96	0.642	7.8e-06	In5
	GJB6	4.94e-09	0.722416	0.274	0.025	0.000112	Astrocytes-2																		RP11-649G15.2	4.2e-182	0.317126	0.889	0.689	1.1e-177	Ex2		RIN2	7.17e-24	0.52654	0.375	0.067	1.88e-19	Ex6a		FAM213A	3.54e-10	0.41934	0.5	0.282	9.26e-06	In5
	ELAVL1	4.97e-09	0.265325	0.54	0.307	0.000113	Astrocytes-2																		EFNA5	1.9e-181	0.335927	0.936	0.686	5.1e-177	Ex2		GRM8	9.97e-24	1.09136	0.919	0.399	2.61e-19	Ex6a		TACR1	3.79e-10	0.529958	0.468	0.173	9.92e-06	In5
	ALDH1L1	4.99e-09	0.647103	0.363	0.05	0.000113	Astrocytes-2																		FAM153B	1.1e-180	0.377931	0.953	0.723	3e-176	Ex2		PLPP4	2.5e-23	0.379411	0.338	0.079	6.54e-19	Ex6a		NXPH2	3.98e-10	0.584781	0.516	0.201	1.04e-05	In5
	CD44	5.12e-09	0.783377	0.398	0.073	0.000116	Astrocytes-2																		TMEM108	3.2e-180	0.293487	0.926	0.663	8.4e-176	Ex2		FAM160A1	3.52e-23	0.591141	0.456	0.121	9.22e-19	Ex6a		RP11-768F21.1	4.16e-10	0.398198	0.29	0.099	1.09e-05	In5
	F3	5.66e-09	0.84699	0.336	0.039	0.000129	Astrocytes-2																		CABP1	1.8e-179	0.38998	0.933	0.614	4.6e-175	Ex2		RPH3A	4.01e-23	0.815776	0.838	0.534	1.05e-18	Ex6a		CCSER1	6.07e-10	0.463677	1	0.951	1.59e-05	In5
	RP11-770G2.2	6.04e-09	0.545909	0.283	0.065	0.000137	Astrocytes-2																		SYN3	3.4e-179	0.381227	0.926	0.68	8.9e-175	Ex2		NCKAP5	5.26e-23	0.595781	0.471	0.166	1.37e-18	Ex6a		CRTAC1	7.15e-10	0.448569	0.581	0.311	1.87e-05	In5
	RAPGEF3	6.09e-09	0.390327	0.327	0.1	0.000138	Astrocytes-2																		CACNG3	3.6e-179	0.401758	0.861	0.566	9.5e-175	Ex2		ZNF704	8.61e-23	0.716966	0.794	0.454	2.25e-18	Ex6a		PDE8B	7.43e-10	0.405705	0.774	0.541	1.94e-05	In5
	MTSS1L	7.16e-09	0.561145	0.389	0.112	0.000163	Astrocytes-2																		DLGAP2	7e-179	0.278949	0.833	0.524	1.8e-174	Ex2		FCHSD2	1.84e-22	0.702637	0.838	0.522	4.82e-18	Ex6a		PDZRN3	7.46e-10	0.600924	0.823	0.517	1.95e-05	In5
	CTB-113D17.1	7.69e-09	0.600748	0.292	0.038	0.000175	Astrocytes-2																		ATP6V1H	1.8e-178	0.271442	0.899	0.672	4.8e-174	Ex2		CDH11	1.95e-22	0.656995	0.632	0.266	5.09e-18	Ex6a		AC003991.3	8.56e-10	0.447186	0.258	0.098	2.24e-05	In5
	VEGFA	8.47e-09	0.673777	0.292	0.044	0.000193	Astrocytes-2																		PAK1	3.5e-178	0.322224	0.923	0.677	9.1e-174	Ex2		MGAT4C	4.49e-22	0.811571	0.985	0.719	1.17e-17	Ex6a		GPR158	8.94e-10	0.511996	0.815	0.528	2.34e-05	In5
	RHOB	8.71e-09	0.461782	0.487	0.243	0.000198	Astrocytes-2																		FMN1	7.3e-178	0.357977	0.898	0.628	1.9e-173	Ex2		B2M	5.93e-22	0.729286	0.522	0.139	1.55e-17	Ex6a		IL1RAPL1	9.07e-10	0.446944	1	0.977	2.37e-05	In5
	PTCH2	9.02e-09	0.529446	0.319	0.054	0.000205	Astrocytes-2																		AC114765.1	2.5e-176	0.553611	0.796	0.363	6.5e-172	Ex2		LRRC1	1.53e-21	0.39637	0.324	0.101	4e-17	Ex6a		ARID1B	1e-09	0.424567	0.952	0.782	2.62e-05	In5
	TNC	9.07e-09	1.76143	0.779	0.088	0.000206	Astrocytes-2																		TBRG1	6.1e-176	0.307032	0.872	0.64	1.6e-171	Ex2		ADAM12	2.21e-21	0.532879	0.456	0.186	5.79e-17	Ex6a		ZNF462	1.03e-09	0.380123	0.508	0.248	2.68e-05	In5
	PDK4	9.08e-09	0.471514	0.442	0.201	0.000206	Astrocytes-2																		PPM1L	3.1e-175	0.285373	0.885	0.601	8.2e-171	Ex2		KLHL5	2.4e-21	0.903598	0.691	0.183	6.28e-17	Ex6a		CDH20	1.6e-09	0.687325	0.573	0.241	4.18e-05	In5
	NUPR1	9.11e-09	0.545675	0.407	0.113	0.000207	Astrocytes-2																		LINC01609	1.9e-174	0.372084	0.599	0.233	5e-170	Ex2		RALGPS2	2.78e-21	0.6459	0.691	0.337	7.28e-17	Ex6a		LINC01481	2.12e-09	0.438183	0.685	0.473	5.54e-05	In5
	BCAT2	9.52e-09	0.297509	0.257	0.071	0.000217	Astrocytes-2																		AGBL4	5.9e-174	0.262411	0.992	0.892	1.5e-169	Ex2		VWC2L	4.58e-21	1.00241	0.824	0.271	1.2e-16	Ex6a		RGS7	3.01e-09	0.508223	1	0.96	7.88e-05	In5
	MMD2	1.01e-08	0.518363	0.363	0.119	0.00023	Astrocytes-2																		ARL15	4.3e-173	0.372107	0.925	0.679	1.1e-168	Ex2		RP11-119D9.1	4.59e-21	0.403423	0.316	0.074	1.2e-16	Ex6a		CDCA7	3.15e-09	0.332841	0.306	0.089	8.23e-05	In5
	FAM19A5	1.07e-08	0.447071	0.381	0.131	0.000242	Astrocytes-2																		FAM13A	6.7e-173	0.329855	0.784	0.467	1.7e-168	Ex2		CHN2	6.15e-21	0.897017	0.868	0.334	1.61e-16	Ex6a		CA2	4.11e-09	0.644006	0.435	0.083	0.000107	In5
	CMYA5	1.1e-08	0.438886	0.265	0.057	0.000251	Astrocytes-2																		RGS6	2.5e-172	0.413068	0.986	0.722	6.6e-168	Ex2		RP11-15M15.2	1.12e-20	0.393249	0.316	0.059	2.92e-16	Ex6a		EPHA5	4.65e-09	0.468182	0.645	0.352	0.000122	In5
	GFAP	1.12e-08	1.41789	0.841	0.178	0.000255	Astrocytes-2																		KCTD1	4.9e-172	0.344178	0.842	0.518	1.3e-167	Ex2		GALNT13	1.15e-20	0.836533	0.875	0.526	3.02e-16	Ex6a		HOMER2	4.75e-09	0.430848	0.379	0.18	0.000124	In5
	DPP6	1.13e-08	0.521052	0.903	0.525	0.000257	Astrocytes-2																		RP11-673E1.4	5.1e-172	0.382493	0.625	0.271	1.3e-167	Ex2		DIAPH3	1.96e-20	0.368982	0.272	0.074	5.14e-16	Ex6a		ANKRD44	5.68e-09	0.45609	0.702	0.471	0.000149	In5
	KATNAL2	1.22e-08	0.326486	0.292	0.109	0.000277	Astrocytes-2																		36951	2.3e-171	0.397582	0.967	0.663	6.1e-167	Ex2		RP11-123O10.4	2.4e-20	0.745612	0.728	0.341	6.27e-16	Ex6a		TMEM132B	7.64e-09	0.43964	0.919	0.781	0.0002	In5
	PPM1K	1.28e-08	0.434308	0.425	0.161	0.00029	Astrocytes-2																		GRB14	3.5e-171	0.292993	0.423	0.14	9.1e-167	Ex2		AC018359.1	2.9e-20	0.661366	0.507	0.23	7.59e-16	Ex6a		KLHL29	9.45e-09	0.523048	0.702	0.392	0.000247	In5
	SRSF5	1.41e-08	0.27978	0.805	0.582	0.00032	Astrocytes-2																		ANO3	1.8e-170	0.442022	0.736	0.336	4.7e-166	Ex2		TMEM132C	3.59e-20	0.811656	0.662	0.204	9.39e-16	Ex6a		MGLL	9.79e-09	0.398944	0.565	0.354	0.000256	In5
	NRBP2	1.44e-08	0.374979	0.451	0.243	0.000328	Astrocytes-2																		RP13-578N3.3	4.1e-170	0.356948	0.614	0.252	1.1e-165	Ex2		SDK2	5.18e-20	0.558251	0.471	0.177	1.35e-15	Ex6a		FAM171A1	9.94e-09	0.500665	0.573	0.347	0.00026	In5
	HERC2	1.47e-08	0.254264	0.504	0.268	0.000335	Astrocytes-2																		DCAF6	2.2e-169	0.330137	0.847	0.519	5.7e-165	Ex2		NREP-AS1	4.3e-19	0.396359	0.265	0.036	1.12e-14	Ex6a		LEPROTL1	1.01e-08	0.395347	0.403	0.204	0.000265	In5
	EEF2K	1.56e-08	0.502116	0.265	0.063	0.000356	Astrocytes-2																		PDE7B	3.6e-169	0.311748	0.751	0.389	9.5e-165	Ex2		PLPP3	6.12e-19	0.369828	0.257	0.06	1.6e-14	Ex6a		KITLG	1.08e-08	0.335788	0.347	0.151	0.000281	In5
	KANK1	1.57e-08	0.273685	0.575	0.301	0.000357	Astrocytes-2																		NLK	2.9e-168	0.298971	0.886	0.605	7.5e-164	Ex2		TRHDE	8.96e-19	0.872208	0.919	0.6	2.34e-14	Ex6a		RP1-78O14.1	1.21e-08	0.576904	0.806	0.569	0.000316	In5
	GPR37L1	1.69e-08	0.498492	0.425	0.145	0.000383	Astrocytes-2																		PDE4D	4.5e-168	0.261326	0.998	0.948	1.2e-163	Ex2		AC096669.2	9.59e-19	0.457862	0.324	0.053	2.51e-14	Ex6a		FAM13C	1.24e-08	0.511916	0.613	0.311	0.000324	In5
	RP11-597D13.9	1.71e-08	0.659149	0.336	0.07	0.000388	Astrocytes-2																		FAM153A	3.1e-167	0.331497	0.827	0.533	8.2e-163	Ex2		DPY19L1	1.14e-18	0.626995	0.699	0.376	2.98e-14	Ex6a		SLC35F4	1.51e-08	0.419094	0.597	0.373	0.000395	In5
	PILRB	1.72e-08	0.320978	0.292	0.103	0.000391	Astrocytes-2																		NRGN	4.7e-166	0.51228	0.883	0.518	1.2e-161	Ex2		S100PBP	2.19e-18	0.439556	0.412	0.179	5.72e-14	Ex6a		PKP2	1.72e-08	0.453513	0.435	0.204	0.00045	In5
	EGLN3	1.72e-08	0.50118	0.354	0.137	0.000392	Astrocytes-2																		RP11-420N3.2	6.7e-166	0.449297	0.612	0.285	1.8e-161	Ex2		NYAP2	2.59e-18	0.670157	0.691	0.357	6.76e-14	Ex6a		LINC00299	2.21e-08	0.425963	0.363	0.092	0.000577	In5
	NCOA1	1.84e-08	0.408224	0.796	0.476	0.000418	Astrocytes-2																		HECW1	1.9e-164	0.296747	0.972	0.746	5e-160	Ex2		LGR5	4.01e-18	0.585019	0.294	0.029	1.05e-13	Ex6a		KIF21A	2.44e-08	0.36806	0.734	0.508	0.000638	In5
	ANKRD26	1.9e-08	0.453072	0.425	0.19	0.000431	Astrocytes-2																		PEX5L	3.8e-163	0.357917	0.92	0.733	9.8e-159	Ex2		RP11-631F7.1	6.75e-18	0.45352	0.346	0.087	1.77e-13	Ex6a		B3GALT2	3e-08	0.442742	0.395	0.131	0.000785	In5
	NRXN1	1.95e-08	1.11265	0.92	0.37	0.000444	Astrocytes-2																		SLC12A2	6.8e-163	0.296347	0.717	0.41	1.8e-158	Ex2		TSHZ3	1.07e-17	0.629064	0.757	0.363	2.81e-13	Ex6a		SYN2	3.36e-08	0.480726	0.952	0.766	0.000879	In5
	MED12L	1.96e-08	0.59968	0.425	0.108	0.000446	Astrocytes-2																		CELF2	8.6e-163	0.269351	0.997	0.917	2.3e-158	Ex2		PCP4	2.15e-17	1.36336	0.941	0.37	5.62e-13	Ex6a		REPS1	3.9e-08	0.389634	0.661	0.411	0.001019	In5
	SYNE1	2e-08	0.680693	0.619	0.259	0.000455	Astrocytes-2																		GULP1	5.7e-162	0.453877	0.678	0.278	1.5e-157	Ex2		HS3ST1	2.92e-17	0.393759	0.338	0.09	7.64e-13	Ex6a		RHD	4.43e-08	0.416948	0.371	0.137	0.001157	In5
	AHCTF1	2.11e-08	0.417947	0.363	0.129	0.000481	Astrocytes-2																		KCNIP4	4.6e-160	0.474542	1	0.891	1.2e-155	Ex2		ETV1	4.09e-17	0.73525	0.625	0.208	1.07e-12	Ex6a		FAM110B	5.58e-08	0.380362	0.694	0.505	0.001459	In5
	ZMIZ1	2.36e-08	0.32229	0.425	0.169	0.000536	Astrocytes-2																		FRMD6	1e-159	0.335134	0.566	0.228	2.6e-155	Ex2		CALCRL	5.3e-17	0.794646	0.596	0.082	1.39e-12	Ex6a		RPP38	5.84e-08	0.472251	0.492	0.238	0.001526	In5
	FLRT2	2.44e-08	0.909472	0.46	0.092	0.000555	Astrocytes-2																		FBXW7	1.7e-159	0.293765	0.959	0.731	4.3e-155	Ex2		RAB26	1.14e-16	0.503118	0.61	0.283	2.97e-12	Ex6a		AC016716.2	5.98e-08	0.541604	0.516	0.22	0.001564	In5
	FAM227A	2.45e-08	0.369674	0.257	0.08	0.000557	Astrocytes-2																		ACTN1	2.2e-159	0.316074	0.793	0.461	5.9e-155	Ex2		DOCK4	1.21e-16	0.679342	0.971	0.854	3.17e-12	Ex6a		CADM1	6.52e-08	0.520669	0.871	0.641	0.001705	In5
	SUGCT	2.48e-08	0.377949	0.274	0.089	0.000563	Astrocytes-2																		ENC1	3.1e-159	0.491041	0.874	0.492	8.2e-155	Ex2		PARD3	1.21e-16	0.550895	0.404	0.13	3.18e-12	Ex6a		TRPS1	6.72e-08	0.514001	0.597	0.289	0.001756	In5
	ADM	2.53e-08	1.17714	0.416	0.05	0.000576	Astrocytes-2																		CEP126	2.9e-158	0.255386	0.663	0.379	7.6e-154	Ex2		EFHD2	2.02e-16	0.471044	0.419	0.127	5.28e-12	Ex6a		RP11-895K13.2	7.05e-08	0.540705	0.565	0.29	0.001842	In5
	GADD45G	2.65e-08	1.01826	0.416	0.041	0.000602	Astrocytes-2																		PCDH9-AS2	4e-158	0.284715	0.933	0.757	1e-153	Ex2		PCDH17	2.3e-16	0.558681	0.5	0.229	6.01e-12	Ex6a		OPRM1	8.07e-08	0.473769	0.371	0.105	0.00211	In5
	ITGB3BP	2.7e-08	0.307309	0.274	0.113	0.000614	Astrocytes-2																		ZBBX	2.1e-157	0.344875	0.52	0.213	5.6e-153	Ex2		SEMA3E	1.7e-15	0.943321	0.699	0.116	4.45e-11	Ex6a		RAD21	8.2e-08	0.309409	0.387	0.219	0.002144	In5
	SREBF1	2.71e-08	0.420044	0.407	0.16	0.000615	Astrocytes-2																		GPC6	2.2e-157	0.466399	0.925	0.562	5.7e-153	Ex2		FARP1	1.81e-15	0.614052	0.787	0.533	4.73e-11	Ex6a		PKP4	9.92e-08	0.43361	0.831	0.628	0.002595	In5
	RP11-31F15.2	2.74e-08	0.300728	0.265	0.094	0.000622	Astrocytes-2																		SGK223	7.5e-157	0.307488	0.444	0.141	2e-152	Ex2		PVRL2	2.01e-15	0.298112	0.257	0.064	5.25e-11	Ex6a		RBMS1	1.13e-07	0.318841	0.452	0.264	0.002947	In5
	BBS2	2.74e-08	0.263021	0.522	0.276	0.000623	Astrocytes-2																		MBNL2	1e-155	0.283396	0.906	0.66	2.7e-151	Ex2		TLL1	2.29e-15	1.03405	0.743	0.164	5.99e-11	Ex6a		PAWR	1.2e-07	0.419948	0.339	0.131	0.003145	In5
	PDXDC1	2.81e-08	0.345064	0.752	0.477	0.000639	Astrocytes-2																		ARPP21	1.2e-155	0.387501	0.972	0.675	3.2e-151	Ex2		LRP1B	3.17e-15	0.861874	1	0.958	8.28e-11	Ex6a		HAPLN1	1.21e-07	0.405574	0.355	0.148	0.003171	In5
	MIR4300HG	2.82e-08	0.505446	0.416	0.167	0.000641	Astrocytes-2																		CDH8	2.5e-154	0.333931	0.882	0.559	6.6e-150	Ex2		KAZN	4.36e-15	0.763209	0.985	0.814	1.14e-10	Ex6a		PMEPA1	1.27e-07	0.274747	0.282	0.077	0.003326	In5
	USP3	2.82e-08	0.432661	0.345	0.113	0.000642	Astrocytes-2																		LINC01250	4.9e-154	0.35862	0.829	0.462	1.3e-149	Ex2		SLC1A2	5.27e-15	0.594205	0.588	0.362	1.38e-10	Ex6a		JAK1	1.44e-07	0.384439	0.427	0.259	0.003754	In5
	FAM213A	2.92e-08	0.499372	0.372	0.103	0.000664	Astrocytes-2																		RP11-75C9.2	7.1e-153	0.40506	0.761	0.371	1.9e-148	Ex2		NLGN1	5.68e-15	0.710607	1	0.965	1.48e-10	Ex6a		SAMD12	1.44e-07	0.394974	0.895	0.741	0.00376	In5
	FKBP5	2.95e-08	0.315893	0.566	0.291	0.00067	Astrocytes-2																		CRYM	1e-151	0.43469	0.762	0.382	2.6e-147	Ex2		CDR2	1.14e-14	0.616749	0.721	0.492	2.99e-10	Ex6a		CR1L	1.51e-07	0.261544	0.258	0.103	0.003957	In5
	COLEC12	2.99e-08	0.436106	0.257	0.064	0.000679	Astrocytes-2																		CNTN3	1.6e-149	0.33913	0.847	0.501	4.2e-145	Ex2		SPOCK1	1.23e-14	0.757631	0.949	0.763	3.23e-10	Ex6a		SH3RF3	1.66e-07	0.39533	0.718	0.533	0.00433	In5
	SLC6A11	3.05e-08	1.29381	0.602	0.08	0.000694	Astrocytes-2																		KCNMB2	3.3e-148	0.318794	0.344	0.101	8.7e-144	Ex2		SCPEP1	1.29e-14	0.72349	0.816	0.5	3.36e-10	Ex6a		LINGO2	1.75e-07	0.634105	0.984	0.587	0.004574	In5
	PDE5A	3.29e-08	0.422561	0.752	0.416	0.000747	Astrocytes-2																		CES4A	1.1e-147	0.308489	0.867	0.598	2.8e-143	Ex2		DGKD	1.85e-14	0.398384	0.324	0.094	4.83e-10	Ex6a		BCKDHB	2.03e-07	0.316199	0.427	0.234	0.005318	In5
	SCPEP1	3.35e-08	0.570901	0.398	0.147	0.000763	Astrocytes-2																		LHFP	3.8e-146	0.318084	0.768	0.407	9.9e-142	Ex2		SLC24A2	2.17e-14	0.694752	0.963	0.839	5.68e-10	Ex6a		FAM65B	2.14e-07	0.399813	0.653	0.43	0.005606	In5
	NSMF	3.4e-08	0.633029	0.301	0.069	0.000772	Astrocytes-2																		MYO1D	1.5e-145	0.311445	0.798	0.454	3.8e-141	Ex2		ARHGEF10L	4.05e-14	0.383383	0.368	0.139	1.06e-09	Ex6a		TENM4	2.18e-07	0.447945	0.855	0.63	0.005712	In5
	ST5	3.58e-08	0.4644	0.327	0.107	0.000814	Astrocytes-2																		CACNA2D1	7.7e-143	0.264825	0.963	0.686	2e-138	Ex2		RP11-170M17.1	4.18e-14	0.306833	0.272	0.07	1.09e-09	Ex6a		ATXN7L1	2.36e-07	0.35838	0.597	0.388	0.006176	In5
	BMPR1B	3.76e-08	0.694244	0.398	0.068	0.000856	Astrocytes-2																		NIN	3.2e-141	0.280626	0.857	0.552	8.4e-137	Ex2		PAPSS2	5.19e-14	0.543151	0.537	0.206	1.36e-09	Ex6a		CACNG3	2.48e-07	0.613424	0.766	0.408	0.006494	In5
	CRLF1	3.79e-08	0.386796	0.319	0.108	0.000861	Astrocytes-2																		MIR2052HG	1.3e-139	0.316395	0.538	0.241	3.3e-135	Ex2		SASH1	5.23e-14	0.568844	0.551	0.326	1.37e-09	Ex6a		CACNA1E	2.77e-07	0.402955	0.669	0.35	0.007232	In5
	CCNL2	4.45e-08	0.291049	0.372	0.17	0.001011	Astrocytes-2																		USP43	2.5e-139	0.255809	0.505	0.21	6.6e-135	Ex2		PRMT2	1.21e-13	0.529492	0.654	0.323	3.15e-09	Ex6a		CRB1	3.19e-07	0.384472	0.452	0.23	0.008351	In5
	RP11-217L21.1	4.47e-08	0.287319	0.389	0.163	0.001017	Astrocytes-2																		NDST3	7.8e-139	0.288197	0.854	0.519	2e-134	Ex2		ADAMTSL3	1.37e-13	0.458399	0.471	0.208	3.59e-09	Ex6a		GRID1	3.76e-07	0.422468	0.855	0.592	0.009836	In5
	RP11-778J15.1	4.57e-08	0.498181	0.487	0.191	0.00104	Astrocytes-2																		TCERG1L	2.5e-138	0.293209	0.549	0.241	6.4e-134	Ex2		PCDH11Y	1.93e-13	0.757305	0.684	0.314	5.04e-09	Ex6a		CALB1	3.94e-07	0.478045	0.315	0.059	0.010294	In5
	HMGN1	5.41e-08	0.278316	0.398	0.173	0.00123	Astrocytes-2																		PIK3R1	1.6e-137	0.265278	0.882	0.617	4.1e-133	Ex2		ENTPD3-AS1	2.63e-13	0.442524	0.404	0.186	6.89e-09	Ex6a		TMEM164	4.3e-07	0.307454	0.274	0.118	0.011245	In5
	PDZRN3	5.65e-08	0.657161	0.372	0.064	0.001285	Astrocytes-2																		NELL2	2.1e-137	0.275617	0.967	0.696	5.5e-133	Ex2		XKR6	3.2e-13	0.591097	0.978	0.877	8.38e-09	Ex6a		COL25A1	4.32e-07	0.437942	0.427	0.228	0.011303	In5
	AEBP1	5.85e-08	0.712784	0.354	0.051	0.001329	Astrocytes-2																		BASP1	7.7e-137	0.299134	0.963	0.731	2e-132	Ex2		B3GAT2	3.78e-13	0.557595	0.743	0.489	9.89e-09	Ex6a		AP001347.6	4.71e-07	0.389615	0.46	0.25	0.012302	In5
	PITPNM2	6.07e-08	0.473788	0.265	0.068	0.001379	Astrocytes-2																		RP11-653B10.1	1.8e-135	0.321876	0.273	0.07	4.7e-131	Ex2		RP11-586K2.1	6.09e-13	0.637388	0.882	0.643	1.59e-08	Ex6a		FUT9	5.97e-07	0.479834	0.669	0.485	0.015621	In5
	RP11-384C4.7	6.54e-08	0.317614	0.345	0.143	0.001487	Astrocytes-2																		SORBS2	2.1e-134	0.284312	0.956	0.736	5.5e-130	Ex2		OCA2	6.84e-13	0.49494	0.456	0.228	1.79e-08	Ex6a		COL4A3	5.98e-07	0.37227	0.387	0.156	0.015641	In5
	CACHD1	6.83e-08	0.791395	0.416	0.079	0.001552	Astrocytes-2																		NIPAL2	6.1e-134	0.286249	0.674	0.374	1.6e-129	Ex2		DPP10	7.67e-13	0.866981	0.993	0.981	2e-08	Ex6a		ZNF804B	6.3e-07	0.568943	0.726	0.331	0.016464	In5
	DNAH7	6.96e-08	0.706537	0.345	0.061	0.001582	Astrocytes-2																		ZFPM2	8.8e-133	0.265553	0.908	0.614	2.3e-128	Ex2		CTD-2026G6.3	8.8e-13	0.339442	0.301	0.106	2.3e-08	Ex6a		ZBTB7C	6.89e-07	0.374866	0.266	0.062	0.018009	In5
	HERC3	7.32e-08	0.317773	0.398	0.188	0.001664	Astrocytes-2																		KCNB2	1e-132	0.300048	0.867	0.536	2.7e-128	Ex2		MDGA2	8.89e-13	0.603459	1	0.964	2.32e-08	Ex6a		GOLIM4	8.28e-07	0.441808	0.452	0.217	0.021648	In5
	ARHGEF12	7.52e-08	0.579278	0.469	0.139	0.001709	Astrocytes-2																		EPHA6	3.1e-131	0.273637	0.911	0.593	8.2e-127	Ex2		RP11-460M2.1	1.51e-12	0.670462	0.397	0.139	3.95e-08	Ex6a		KIT	8.78e-07	0.673828	0.613	0.146	0.02295	In5
	TTN	7.82e-08	0.450642	0.283	0.082	0.001778	Astrocytes-2																		CHN1	4.2e-131	0.371549	0.993	0.791	1.1e-126	Ex2		RP11-638L3.1	3.3e-12	0.427494	0.309	0.085	8.62e-08	Ex6a		NXPH1	9.34e-07	0.512205	0.96	0.647	0.024423	In5
	ALAD	7.87e-08	0.33797	0.336	0.117	0.001789	Astrocytes-2																		MAP1B	2.1e-130	0.251568	0.949	0.788	5.4e-126	Ex2		PAK7	3.61e-12	0.537441	0.787	0.642	9.44e-08	Ex6a		PIGN	9.35e-07	0.398769	0.581	0.376	0.024433	In5
	FAM196A	7.87e-08	0.267528	0.425	0.227	0.00179	Astrocytes-2																		LINC00507	8.7e-130	0.384764	0.513	0.172	2.3e-125	Ex2		SPHKAP	4.48e-12	0.815059	0.669	0.194	1.17e-07	Ex6a		MEF2C-AS1	9.43e-07	0.338097	0.766	0.564	0.024665	In5
	PLCB1	7.98e-08	1.07619	0.832	0.244	0.001814	Astrocytes-2																		DPYD	7.2e-129	0.312906	0.872	0.521	1.9e-124	Ex2		CHRNA7	4.62e-12	0.448239	0.39	0.114	1.21e-07	Ex6a		SUSD4	9.51e-07	0.405791	0.581	0.372	0.024859	In5
	CEP112	8.01e-08	0.537101	0.345	0.09	0.001821	Astrocytes-2																		SATB2	2.5e-128	0.309971	0.887	0.526	6.5e-124	Ex2		KIAA1217	4.83e-12	0.902997	0.949	0.607	1.26e-07	Ex6a		DLGAP1	1.14e-06	0.421404	1	0.994	0.029873	In5
	MID1	8.28e-08	0.346458	0.345	0.116	0.001882	Astrocytes-2																		HOMER1	6.2e-128	0.347304	0.894	0.582	1.6e-123	Ex2		RORA	7.74e-12	0.612608	0.993	0.922	2.02e-07	Ex6a		MTSS1	1.24e-06	0.312524	0.75	0.604	0.032369	In5
	CTD-2007H13.3	8.5e-08	0.359518	0.363	0.125	0.001933	Astrocytes-2																		TNNT2	1e-126	0.287763	0.388	0.114	2.6e-122	Ex2		AC007319.1	7.98e-12	0.644084	0.581	0.212	2.09e-07	Ex6a		SPOCK1	1.27e-06	0.4104	0.887	0.641	0.033227	In5
	HSDL2	8.51e-08	0.318434	0.372	0.138	0.001934	Astrocytes-2																		GLRA3	1e-126	0.305768	0.455	0.165	2.7e-122	Ex2		C8orf34	2.3e-11	0.545111	0.735	0.493	6e-07	Ex6a		AC098617.1	1.31e-06	0.26905	0.331	0.139	0.034174	In5
	ABR	9.02e-08	0.675585	0.602	0.194	0.002051	Astrocytes-2																		EPB41L2	3.6e-126	0.270276	0.892	0.589	9.3e-122	Ex2		FSHR	2.88e-11	0.579137	0.449	0.106	7.53e-07	Ex6a		QKI	1.36e-06	0.360383	0.839	0.717	0.035684	In5
	GOLGB1	9.09e-08	0.328186	0.336	0.148	0.002066	Astrocytes-2																		TIMP3	1.5e-124	0.258822	0.779	0.515	3.8e-120	Ex2		ACO1	5.02e-11	0.362567	0.36	0.145	1.31e-06	Ex6a		XPC	1.41e-06	0.290618	0.331	0.157	0.036916	In5
	MGAT4C	9.85e-08	1.22954	0.717	0.143	0.002238	Astrocytes-2																		SH3GL2	1.7e-122	0.256562	0.926	0.674	4.3e-118	Ex2		TRDMT1	5.64e-11	0.365196	0.331	0.142	1.47e-06	Ex6a		RP11-318K12.2	1.47e-06	0.389081	0.661	0.429	0.038339	In5
	FAM171A1	9.87e-08	0.250638	0.735	0.446	0.002245	Astrocytes-2																		NEFM	1.4e-121	0.455758	0.546	0.232	3.5e-117	Ex2		FABP7	7.62e-11	0.56607	0.478	0.15	1.99e-06	Ex6a		VLDLR-AS1	1.83e-06	0.41388	0.435	0.192	0.047973	In5
	KCTD1	1.01e-07	0.450531	0.292	0.092	0.002306	Astrocytes-2																		AC011288.2	6.2e-121	0.604734	0.911	0.458	1.6e-116	Ex2		OLFM3	7.62e-11	0.652672	0.985	0.842	1.99e-06	Ex6a		PLEKHH2	6.34e-81	1.1931	0.597	0.044	1.66e-76	In6a
	C8orf34	1.03e-07	0.450172	0.398	0.177	0.002342	Astrocytes-2																		AQP4-AS1	1.1e-120	0.305454	0.76	0.427	2.8e-116	Ex2		RP13-726E6.1	8.73e-11	0.411358	0.441	0.237	2.28e-06	Ex6a		RP11-39M21.1	1.05e-68	1.25566	0.965	0.592	2.75e-64	In6a
	KIAA1958	1.05e-07	0.366053	0.513	0.276	0.002387	Astrocytes-2																		NEFL	1.3e-119	0.449198	0.754	0.471	3.4e-115	Ex2		PLAGL1	8.84e-11	0.458337	0.485	0.21	2.31e-06	Ex6a		NPNT	5.84e-57	0.885859	0.486	0.041	1.53e-52	In6a
	DPP7	1.05e-07	0.343994	0.381	0.164	0.002394	Astrocytes-2																		MLIP	2.3e-119	0.349497	0.823	0.468	6.1e-115	Ex2		RP11-379B18.6	1.31e-10	0.4057	0.507	0.214	3.41e-06	Ex6a		CA8	6.65e-57	1.37065	0.806	0.124	1.74e-52	In6a
	RP11-1114A5.4	1.06e-07	0.306633	0.265	0.089	0.002421	Astrocytes-2																		CDKL1	1.5e-118	0.257383	0.63	0.34	4e-114	Ex2		HMGN3	1.32e-10	0.544295	0.941	0.745	3.46e-06	Ex6a		RORA	2.52e-56	1.14505	1	0.93	6.58e-52	In6a
	RBMS3	1.07e-07	0.987035	0.593	0.13	0.002427	Astrocytes-2																		PIN1	2.5e-117	0.251236	0.763	0.552	6.5e-113	Ex2		ADAMTS19	1.37e-10	0.586748	0.721	0.453	3.59e-06	Ex6a		TRPS1	6.82e-54	1.34947	0.875	0.272	1.78e-49	In6a
	DDX3X	1.17e-07	0.355566	0.363	0.137	0.002669	Astrocytes-2																		XYLT1	7e-117	0.254885	0.822	0.501	1.8e-112	Ex2		GRIN3A	1.48e-10	0.441175	0.397	0.158	3.88e-06	Ex6a		RP11-238K6.1	1.17e-51	1.22876	0.604	0.095	3.06e-47	In6a
	VSIG10	1.21e-07	0.276612	0.292	0.109	0.002758	Astrocytes-2																		LINC01090	7.6e-115	0.571086	0.486	0.204	2e-110	Ex2		USP6NL	1.85e-10	0.353885	0.301	0.116	4.84e-06	Ex6a		RP11-420N3.2	1.91e-47	1.38282	0.833	0.193	4.98e-43	In6a
	SLC35G2	1.25e-07	0.515005	0.336	0.098	0.002853	Astrocytes-2																		KCNH7	1.3e-112	0.347888	0.916	0.642	3.3e-108	Ex2		TOX	1.91e-10	0.770025	0.904	0.511	4.98e-06	Ex6a		COL15A1	2.23e-44	0.584467	0.257	0.012	5.84e-40	In6a
	TEAD1	1.33e-07	0.38011	0.442	0.165	0.003017	Astrocytes-2																		FABP7	3e-112	0.254151	0.317	0.083	7.9e-108	Ex2		GALNT14	2.01e-10	0.472101	0.529	0.228	5.26e-06	Ex6a		CNTN5	1.83e-41	1.21338	1	0.853	4.78e-37	In6a
	CHD6	1.42e-07	0.343899	0.469	0.266	0.003229	Astrocytes-2																		ADAMTS3	7.8e-112	0.286542	0.444	0.156	2e-107	Ex2		CDH13	2.6e-10	0.719768	0.926	0.694	6.81e-06	Ex6a		ZNF385D-AS2	2.09e-34	1.79709	0.889	0.165	5.45e-30	In6a
	NT5C2	1.45e-07	0.276148	0.522	0.279	0.003292	Astrocytes-2																		TRHDE	1.1e-110	0.366578	0.713	0.421	2.8e-106	Ex2		ECM1	3.23e-10	0.322401	0.301	0.122	8.44e-06	Ex6a		UNC5B	5.71e-34	0.692257	0.41	0.064	1.49e-29	In6a
	RORB	1.45e-07	0.524784	0.31	0.045	0.003295	Astrocytes-2																		ARPP19	1.3e-110	0.317099	0.882	0.637	3.4e-106	Ex2		GRIK3	3.28e-10	0.473997	0.449	0.151	8.59e-06	Ex6a		RP11-238K6.2	2.66e-33	0.565536	0.278	0.023	6.95e-29	In6a
	CLTCL1	1.45e-07	0.367306	0.265	0.091	0.003308	Astrocytes-2																		STAT4	1.8e-109	0.253481	0.672	0.379	4.7e-105	Ex2		AC007796.1	3.37e-10	0.385156	0.449	0.22	8.81e-06	Ex6a		ZNF385D	2.42e-32	1.03198	1	0.887	6.33e-28	In6a
	ANO6	1.5e-07	0.314191	0.265	0.083	0.00342	Astrocytes-2																		SV2B	9.5e-99	0.260806	0.865	0.523	2.48e-94	Ex2		ITM2C	5.05e-10	0.660364	0.743	0.55	1.32e-05	Ex6a		NACC2	2.72e-31	0.628681	0.438	0.097	7.12e-27	In6a
	GRAMD1B	1.52e-07	0.508635	0.319	0.084	0.003464	Astrocytes-2																		RP11-30J20.1	1.81e-98	0.542429	0.604	0.222	4.74e-94	Ex2		LHFPL2	5.5e-10	0.314637	0.316	0.146	1.44e-05	Ex6a		SRGAP1	4.85e-29	0.929149	0.667	0.186	1.27e-24	In6a
	GTF2F2	1.58e-07	0.274395	0.31	0.132	0.003588	Astrocytes-2																		RP11-116O11.1	4.29e-97	0.254866	0.87	0.617	1.12e-92	Ex2		ASTN2-AS1	6.55e-10	0.318751	0.287	0.101	1.71e-05	Ex6a		TENM4	2.57e-28	0.943036	0.972	0.622	6.71e-24	In6a
	ADGRB3	1.61e-07	0.385615	0.912	0.705	0.003662	Astrocytes-2																		ARHGAP26-AS1	5.05e-97	0.263526	0.598	0.315	1.32e-92	Ex2		DIXDC1	8.6e-10	0.418514	0.529	0.278	2.25e-05	Ex6a		LHFPL3	1.33e-27	1.29368	0.903	0.331	3.49e-23	In6a
	KIAA1109	1.66e-07	0.327256	0.549	0.313	0.003771	Astrocytes-2																		CPNE8	7.57e-96	0.267182	0.68	0.394	1.98e-91	Ex2		GRM3	1.09e-09	0.599001	0.89	0.587	2.84e-05	Ex6a		RORA-AS1	7.84e-27	0.890053	0.722	0.353	2.05e-22	In6a
	ARRB1	1.71e-07	0.502045	0.345	0.079	0.003877	Astrocytes-2																		LY86-AS1	3.35e-95	0.319582	0.763	0.408	8.75e-91	Ex2		HIVEP2	1.21e-09	0.495544	0.875	0.653	3.15e-05	Ex6a		TMEM155	2.69e-26	0.676418	0.41	0.08	7.02e-22	In6a
	EPB41L5	1.76e-07	0.455095	0.319	0.123	0.003996	Astrocytes-2																		CBLN2	4.06e-95	0.392836	0.779	0.341	1.06e-90	Ex2		RP11-152K4.2	1.47e-09	0.520978	0.375	0.085	3.85e-05	Ex6a		RP11-196H14.2	5.06e-26	0.784907	0.451	0.084	1.32e-21	In6a
	MITD1	1.8e-07	0.270656	0.319	0.133	0.004097	Astrocytes-2																		CADPS2	7.21e-95	0.406041	0.933	0.52	1.89e-90	Ex2		LRMP	2.61e-09	0.480043	0.566	0.287	6.82e-05	Ex6a		CALN1	4.56e-24	0.961134	0.965	0.586	1.19e-19	In6a
	PRCP	1.86e-07	0.461402	0.257	0.076	0.004232	Astrocytes-2																		AKAP13	3.92e-92	0.288153	0.592	0.305	1.03e-87	Ex2		IL3RA	2.71e-09	0.413062	0.529	0.295	7.09e-05	Ex6a		TMTC1	3.09e-23	0.89961	0.757	0.355	8.07e-19	In6a
	GRINA	1.9e-07	0.389743	0.283	0.084	0.004326	Astrocytes-2																		LINC00508	9.4e-92	0.305678	0.44	0.155	2.46e-87	Ex2		FSTL5	2.73e-09	0.618334	0.787	0.474	7.13e-05	Ex6a		GSG1L	2.59e-20	0.732921	0.451	0.087	6.78e-16	In6a
	RP11-284M14.1	1.9e-07	0.371297	0.46	0.23	0.004327	Astrocytes-2																		ATF7IP2	1.05e-89	0.255214	0.585	0.36	2.76e-85	Ex2		BTBD3	2.98e-09	0.372091	0.456	0.294	7.8e-05	Ex6a		CSMD2	5.26e-20	0.766241	0.785	0.477	1.37e-15	In6a
	NFAT5	1.91e-07	0.331617	0.602	0.337	0.004332	Astrocytes-2																		LRRK1	5.2e-88	0.296467	0.655	0.314	1.36e-83	Ex2		SAMD4A	4.06e-09	0.490279	0.632	0.357	0.000106	Ex6a		MIR4500HG	1.67e-19	0.768568	0.444	0.09	4.38e-15	In6a
	DDIT4	1.97e-07	0.799307	0.566	0.183	0.004477	Astrocytes-2																		RP5-1101C3.1	1.06e-84	0.30864	0.706	0.347	2.78e-80	Ex2		NEK11	4.74e-09	0.444644	0.721	0.46	0.000124	Ex6a		THSD7A	3.04e-19	0.799122	0.944	0.6	7.95e-15	In6a
	PLXNA2	2.04e-07	0.474431	0.257	0.05	0.004631	Astrocytes-2																		COL24A1	7.82e-84	0.257259	0.531	0.27	2.05e-79	Ex2		STAT4	8.38e-09	0.557159	0.735	0.526	0.000219	Ex6a		HPSE2	1.2e-18	0.961139	0.667	0.221	3.15e-14	In6a
	PHKG1	2.15e-07	0.505543	0.345	0.072	0.00489	Astrocytes-2																		RALYL	1.07e-83	0.301116	0.998	0.753	2.81e-79	Ex2		MYLIP	8.59e-09	0.409221	0.397	0.151	0.000225	Ex6a		RBM17	1.59e-17	0.519394	0.417	0.188	4.16e-13	In6a
	CASK	2.18e-07	0.473296	0.46	0.204	0.004966	Astrocytes-2																		GNG3	5.29e-81	0.251823	0.678	0.47	1.38e-76	Ex2		EXOC4	1.31e-08	0.491134	0.956	0.851	0.000344	Ex6a		CDH6	1.77e-17	0.758415	0.396	0.084	4.63e-13	In6a
	NXN	2.22e-07	0.338448	0.301	0.095	0.005057	Astrocytes-2																		LINC01378	1.94e-80	0.331415	0.65	0.329	5.06e-76	Ex2		EML6	1.5e-08	0.516788	0.934	0.794	0.000391	Ex6a		RYR1	3.47e-17	0.494054	0.389	0.114	9.07e-13	In6a
	ASAP1	2.28e-07	0.256059	0.646	0.392	0.005183	Astrocytes-2																		POU6F2	1.7e-63	0.259217	0.756	0.453	4.43e-59	Ex2		DPP10-AS3	1.94e-08	0.382214	0.353	0.095	0.000507	Ex6a		SLC9A9	9.43e-17	1.08318	0.924	0.396	2.47e-12	In6a
	ADAMTS9-AS2	2.49e-07	0.471131	0.283	0.066	0.005657	Astrocytes-2																		LGALS1	1.02e-61	0.25748	0.37	0.176	2.66e-57	Ex2		NGLY1	2.42e-08	0.391813	0.566	0.354	0.000632	Ex6a		FAM20C	3.19e-16	0.431363	0.299	0.076	8.33e-12	In6a
	CDC37	2.5e-07	0.332748	0.363	0.163	0.005673	Astrocytes-2																		TMSB10	1.35e-61	0.455796	0.861	0.64	3.53e-57	Ex2		TMEM14A	2.46e-08	0.547036	0.772	0.579	0.000642	Ex6a		PTHLH	3.4e-16	0.72555	0.514	0.113	8.88e-12	In6a
	ADRBK2	2.6e-07	0.497402	0.398	0.132	0.005907	Astrocytes-2																		ZNF804B	6e-60	0.253432	0.74	0.425	1.57e-55	Ex2		ZNF589	2.47e-08	0.307438	0.338	0.183	0.000646	Ex6a		FRMPD4	1.26e-15	0.711039	0.972	0.851	3.3e-11	In6a
	ATXN2	2.67e-07	0.255175	0.602	0.386	0.006071	Astrocytes-2																		SNCG	6.87e-46	0.299106	0.496	0.276	1.8e-41	Ex2		LMCD1-AS1	2.55e-08	0.448161	0.478	0.253	0.000666	Ex6a		RASSF8	1.59e-15	0.622291	0.507	0.191	4.15e-11	In6a
	MTM1	2.69e-07	0.345221	0.283	0.112	0.006125	Astrocytes-2																		IZUMO3	7.5e-201	1.09222	0.405	0.005	2e-196	Ex3		RP11-39M21.1	2.56e-08	0.521127	0.809	0.589	0.000668	Ex6a		GABRD	2.35e-15	0.784706	0.736	0.323	6.14e-11	In6a
	TBC1D1	2.72e-07	0.352795	0.265	0.094	0.006182	Astrocytes-2																		COL22A1	8.7e-106	0.602361	0.32	0.029	2.3e-101	Ex3		CDK8	2.58e-08	0.453694	0.618	0.379	0.000675	Ex6a		GUCY1A3	2.43e-15	0.644118	0.5	0.216	6.35e-11	In6a
	PTCHD1	2.88e-07	0.695945	0.283	0.045	0.006543	Astrocytes-2																		PLCH1	8.55e-94	1.53706	0.911	0.238	2.24e-89	Ex3		PDE6B	3.72e-08	0.316796	0.412	0.204	0.000974	Ex6a		SGCD	3.56e-15	1.10087	0.889	0.394	9.31e-11	In6a
	MFAP3L	2.9e-07	0.305566	0.381	0.162	0.006598	Astrocytes-2																		LINC01164	4.3e-71	0.531707	0.316	0.029	1.12e-66	Ex3		TMEM144	5.04e-08	0.34753	0.294	0.098	0.001317	Ex6a		TMEM132D	1.36e-14	0.876822	0.979	0.638	3.54e-10	In6a
	RP11-138A9.2	2.9e-07	0.35642	0.301	0.12	0.006602	Astrocytes-2																		ITGA11	9.18e-70	0.545774	0.339	0.029	2.4e-65	Ex3		BCL2	5.48e-08	0.448077	0.647	0.415	0.001432	Ex6a		MDGA2	1.38e-14	0.616828	0.986	0.903	3.61e-10	In6a
	LINC-PINT	3.01e-07	0.256957	0.779	0.544	0.006837	Astrocytes-2																		MYLK	6.5e-68	0.692502	0.535	0.156	1.7e-63	Ex3		SH3RF1	6.06e-08	0.396612	0.529	0.271	0.001584	Ex6a		COL12A1	1.68e-14	0.618289	0.5	0.193	4.4e-10	In6a
	ST7	3.02e-07	0.585849	0.469	0.17	0.00687	Astrocytes-2																		RP11-541G9.1	8.61e-54	0.644458	0.361	0.05	2.25e-49	Ex3		ETV5	6.29e-08	0.375853	0.566	0.334	0.001646	Ex6a		PVALB	2.52e-14	1.30691	0.771	0.166	6.58e-10	In6a
	RNF115	3.12e-07	0.292994	0.487	0.241	0.007087	Astrocytes-2																		PCBP3	4.31e-53	0.666452	0.449	0.096	1.13e-48	Ex3		GREM2	6.78e-08	0.324204	0.346	0.137	0.001773	Ex6a		ALK	5.98e-14	0.774858	0.882	0.529	1.56e-09	In6a
	HELZ	3.22e-07	0.38025	0.434	0.198	0.007325	Astrocytes-2																		OTOGL	2.31e-50	0.725367	0.541	0.153	6.03e-46	Ex3		SRGAP1	7.04e-08	0.349196	0.404	0.187	0.00184	Ex6a		FAM19A4	8.77e-14	0.768238	0.597	0.193	2.29e-09	In6a
	ATP1B2	3.57e-07	0.689804	0.372	0.075	0.00811	Astrocytes-2																		SYT17	5.97e-44	0.614139	0.585	0.252	1.56e-39	Ex3		RRAS2	8e-08	0.354513	0.382	0.209	0.002091	Ex6a		DOK5	1.2e-13	0.717975	0.708	0.308	3.14e-09	In6a
	MAST4	3.8e-07	0.516662	0.487	0.185	0.00865	Astrocytes-2																		MME	1.9e-43	0.411714	0.291	0.079	4.96e-39	Ex3		ARHGAP18	1.09e-07	0.370922	0.279	0.085	0.002851	Ex6a		DLGAP2	1.83e-13	0.731524	0.722	0.36	4.77e-09	In6a
	MAML2	3.91e-07	0.370734	0.796	0.44	0.008883	Astrocytes-2																		ZNF804B	1.5e-42	1.17234	0.94	0.474	3.92e-38	Ex3		STRBP	1.11e-07	0.507363	0.926	0.832	0.002899	Ex6a		KIAA1456	2.32e-13	0.56338	0.688	0.431	6.08e-09	In6a
	PLEC	3.97e-07	0.597336	0.319	0.061	0.009032	Astrocytes-2																		CTD-2058B24.2	2.05e-42	0.635445	0.405	0.106	5.35e-38	Ex3		FOXN3	1.17e-07	0.447347	0.794	0.623	0.003063	Ex6a		COBLL1	2.41e-13	0.550482	0.34	0.076	6.31e-09	In6a
	ARHGAP32	4.01e-07	0.422601	0.478	0.187	0.009124	Astrocytes-2																		F11-AS1	1.17e-40	0.46707	0.304	0.063	3.05e-36	Ex3		TENM1	1.43e-07	0.383232	0.449	0.236	0.003739	Ex6a		ADCY8	2.73e-13	0.641012	0.701	0.401	7.14e-09	In6a
	ACIN1	4.03e-07	0.271359	0.416	0.189	0.009155	Astrocytes-2																		STARD4-AS1	4.49e-39	0.77547	0.699	0.468	1.17e-34	Ex3		INPP5F	1.47e-07	0.383733	0.574	0.359	0.003853	Ex6a		EDIL3	1.03e-12	0.71894	0.806	0.406	2.68e-08	In6a
	CECR2	4.06e-07	0.262306	0.54	0.273	0.009219	Astrocytes-2																		NREP	6.86e-38	0.789245	0.772	0.492	1.79e-33	Ex3		PODXL2	1.67e-07	0.307441	0.353	0.176	0.004379	Ex6a		PTPN13	1.15e-12	0.701506	0.604	0.201	3.01e-08	In6a
	WNK2	4.11e-07	0.668472	0.31	0.065	0.009339	Astrocytes-2																		VAT1L	7.58e-35	0.299509	0.263	0.181	1.98e-30	Ex3		NIPSNAP3B	1.78e-07	0.255939	0.272	0.119	0.00466	Ex6a		CA4	2.55e-12	0.646388	0.354	0.084	6.66e-08	In6a
	ITSN1	4.32e-07	0.445966	0.389	0.159	0.009817	Astrocytes-2																		ADAMTS16	9.75e-35	0.489864	0.383	0.124	2.55e-30	Ex3		RP11-16L14.2	1.84e-07	0.260446	0.309	0.126	0.004811	Ex6a		OVCH1-AS1	3.79e-12	0.49099	0.326	0.099	9.91e-08	In6a
	GPI	4.46e-07	0.361604	0.442	0.218	0.010141	Astrocytes-2																		CPNE4	1.24e-32	0.954236	0.905	0.569	3.24e-28	Ex3		PALM2	2.53e-07	0.290003	0.265	0.098	0.006627	Ex6a		TOX	1.59e-11	1.02838	0.799	0.236	4.15e-07	In6a
	SAMD4A	5.02e-07	0.445537	0.558	0.284	0.011419	Astrocytes-2																		PDZRN4	1.25e-32	1.14156	0.804	0.356	3.26e-28	Ex3		RBMS3	2.72e-07	0.322386	0.331	0.151	0.00712	Ex6a		MTUS1	2.09e-11	0.478676	0.59	0.329	5.47e-07	In6a
	CSGALNACT1	5.4e-07	0.771776	0.575	0.146	0.012272	Astrocytes-2																		RP11-114G22.1	2.44e-31	0.574705	0.396	0.127	6.37e-27	Ex3		GAREM1	2.77e-07	0.502647	0.846	0.549	0.007247	Ex6a		FAM19A2	2.09e-11	0.792515	0.958	0.681	5.47e-07	In6a
	ATP2B2	5.75e-07	0.708088	0.425	0.078	0.013063	Astrocytes-2																		RP11-586K2.1	3.53e-30	0.837505	0.788	0.517	9.22e-26	Ex3		PHLDB2	2.88e-07	0.572322	0.537	0.203	0.007518	Ex6a		GULP1	2.77e-11	0.951477	0.688	0.164	7.23e-07	In6a
	CTD-2337A12.1	5.8e-07	0.35303	0.336	0.12	0.013189	Astrocytes-2																		NGB	1.08e-29	0.468021	0.32	0.068	2.82e-25	Ex3		MACROD2	3.69e-07	0.494657	1	0.959	0.009643	Ex6a		DPP10-AS3	7.09e-11	0.716456	0.556	0.183	1.85e-06	In6a
	CNIH3	6.33e-07	0.329949	0.301	0.097	0.014393	Astrocytes-2																		LCORL	5.66e-29	0.603902	0.62	0.343	1.48e-24	Ex3		CTC-575N7.1	3.92e-07	0.486858	0.647	0.44	0.01026	Ex6a		UNC5C	7.73e-11	0.670449	0.903	0.55	2.02e-06	In6a
	ENSA	6.53e-07	0.3298	0.345	0.123	0.014849	Astrocytes-2																		AC107218.3	8.13e-28	0.733342	0.699	0.357	2.12e-23	Ex3		RP11-128A17.1	4.44e-07	0.280333	0.294	0.121	0.011602	Ex6a		AC016723.4	1.48e-10	0.62384	0.66	0.37	3.88e-06	In6a
	THRB	6.63e-07	0.538175	0.425	0.145	0.015078	Astrocytes-2																		TCERG1L	6.47e-27	0.642869	0.62	0.293	1.69e-22	Ex3		RP11-554F20.1	4.56e-07	0.341104	0.338	0.167	0.011933	Ex6a		CNTNAP3B	1.82e-10	0.802502	0.938	0.501	4.76e-06	In6a
	CLASP1	6.7e-07	0.298811	0.628	0.368	0.015231	Astrocytes-2																		GNG4	7.35e-26	0.430651	0.386	0.136	1.92e-21	Ex3		KIAA1671	4.62e-07	0.398446	0.64	0.44	0.012076	Ex6a		SVIL	2.57e-10	0.574296	0.562	0.251	6.71e-06	In6a
	ASAP2	6.77e-07	0.254172	0.283	0.126	0.015403	Astrocytes-2																		FOXP1	9.34e-26	0.727862	0.962	0.738	2.44e-21	Ex3		CLMN	4.81e-07	0.27675	0.272	0.097	0.012578	Ex6a		TIAM1	3.64e-10	0.53472	0.951	0.756	9.51e-06	In6a
	TMTC1	7.13e-07	0.642102	0.398	0.072	0.016222	Astrocytes-2																		RP11-32K4.1	2.35e-25	0.597	0.725	0.427	6.14e-21	Ex3		ASAP2	4.96e-07	0.342918	0.456	0.293	0.012978	Ex6a		COL21A1	4.16e-10	0.561102	0.556	0.221	1.09e-05	In6a
	DPYSL3	8.19e-07	0.487834	0.265	0.063	0.018628	Astrocytes-2																		MSC-AS1	4.92e-25	0.723959	0.494	0.118	1.29e-20	Ex3		PTPRR	6.2e-07	0.472563	0.853	0.708	0.016206	Ex6a		PLEKHA1	4.63e-10	0.613272	0.646	0.357	1.21e-05	In6a
	RAD9A	8.31e-07	0.439902	0.31	0.114	0.018898	Astrocytes-2																		LRMP	7.2e-25	0.584134	0.525	0.213	1.88e-20	Ex3		MGLL	6.39e-07	0.464471	0.588	0.359	0.016712	Ex6a		STMN4	5.2e-10	0.633129	0.688	0.423	1.36e-05	In6a
	ARFGAP1	8.76e-07	0.269849	0.265	0.095	0.019915	Astrocytes-2																		TEX41	1.4e-23	0.439405	0.316	0.082	3.67e-19	Ex3		DESI2	6.73e-07	0.260875	0.279	0.137	0.017586	Ex6a		ELMO1	8.46e-10	0.744362	0.736	0.401	2.21e-05	In6a
	GNA12	8.76e-07	0.377653	0.292	0.118	0.019923	Astrocytes-2																		RP4-678D15.1	2.01e-23	1.09234	0.747	0.279	5.26e-19	Ex3		MARCKSL1	6.98e-07	0.250874	0.257	0.076	0.018253	Ex6a		ADGRA1	1.11e-09	0.319704	0.278	0.12	2.91e-05	In6a
	HIF1A-AS2	8.88e-07	0.481297	0.301	0.089	0.020197	Astrocytes-2																		PRKG1	1.37e-21	0.763354	0.842	0.631	3.58e-17	Ex3		ASRGL1	7.52e-07	0.361629	0.551	0.317	0.019656	Ex6a		SPARCL1	1.27e-09	0.940158	0.979	0.63	3.32e-05	In6a
	PYGB	8.93e-07	0.409972	0.292	0.092	0.020295	Astrocytes-2																		TSHZ2	1.65e-21	1.07638	0.858	0.35	4.32e-17	Ex3		GABRA3	7.56e-07	0.385811	0.507	0.358	0.019772	Ex6a		LDLRAD3	1.75e-09	0.437037	0.271	0.058	4.57e-05	In6a
	APBA2	9.26e-07	0.293278	0.522	0.272	0.021056	Astrocytes-2																		GUCY1A2	3.79e-21	0.611035	0.804	0.558	9.92e-17	Ex3		MEIS2	7.71e-07	0.525622	0.743	0.445	0.020151	Ex6a		COL5A3	2.03e-09	0.483553	0.292	0.065	5.3e-05	In6a
	CHI3L1	9.4e-07	0.860875	0.257	0.029	0.021378	Astrocytes-2																		ANTXR2	1.29e-19	0.446615	0.256	0.085	3.37e-15	Ex3		RP11-665G4.1	8.14e-07	0.304239	0.294	0.215	0.021279	Ex6a		PLCXD3	2.05e-09	0.757077	0.708	0.334	5.35e-05	In6a
	CPSF7	9.56e-07	0.271118	0.274	0.108	0.021728	Astrocytes-2																		LRRC4C	1.42e-19	0.702045	0.994	0.881	3.72e-15	Ex3		SLC35F1	8.42e-07	0.475014	0.904	0.719	0.022002	Ex6a		DUSP10	2.33e-09	0.356179	0.306	0.13	6.09e-05	In6a
	PPM1L	9.87e-07	0.495287	0.407	0.15	0.02244	Astrocytes-2																		MGAT4C	7.02e-19	0.635702	0.918	0.678	1.83e-14	Ex3		SLC44A5	8.66e-07	0.494326	0.809	0.693	0.022638	Ex6a		ADAM12	2.86e-09	0.547631	0.451	0.143	7.47e-05	In6a
	PLEKHA5	1.01e-06	1.08636	0.735	0.218	0.023028	Astrocytes-2																		RP11-350N15.4	7.55e-19	0.294429	0.272	0.086	1.97e-14	Ex3		BRI3BP	8.8e-07	0.287504	0.265	0.15	0.023006	Ex6a		SLITRK5	2.98e-09	0.375044	0.34	0.173	7.79e-05	In6a
	CKB	1.07e-06	0.543819	0.77	0.466	0.024373	Astrocytes-2																		BAIAP2L2	1.55e-18	0.598423	0.782	0.575	4.04e-14	Ex3		NAALAD2	1.04e-06	0.445837	0.654	0.472	0.027191	Ex6a		SDK1	3.12e-09	0.640907	0.993	0.687	8.16e-05	In6a
	RNF213	1.08e-06	0.259024	0.434	0.21	0.024546	Astrocytes-2																		LINC01202	6.27e-18	0.648637	0.487	0.216	1.64e-13	Ex3		PDE4A	1.37e-06	0.355328	0.441	0.279	0.035788	Ex6a		FUT9	3.17e-09	0.606556	0.764	0.479	8.28e-05	In6a
	C11orf49	1.18e-06	0.367392	0.566	0.294	0.026803	Astrocytes-2																		GS1-57L11.1	7.64e-18	0.585386	0.434	0.18	2e-13	Ex3		RP11-21M24.2	1.42e-06	0.27226	0.309	0.164	0.037072	Ex6a		METAP1D	3.6e-09	0.452524	0.576	0.382	9.41e-05	In6a
	SSFA2	1.2e-06	0.288578	0.319	0.14	0.027282	Astrocytes-2																		TMTC2	9.35e-18	0.536103	0.82	0.467	2.44e-13	Ex3		PKP4	1.45e-06	0.45384	0.897	0.792	0.037787	Ex6a		SCN9A	3.81e-09	0.535137	0.556	0.262	9.95e-05	In6a
	GBAS	1.28e-06	0.336611	0.416	0.186	0.029188	Astrocytes-2																		GSTO2	1.27e-17	0.380188	0.399	0.217	3.31e-13	Ex3		SWAP70	1.48e-06	0.332739	0.272	0.101	0.038712	Ex6a		RASSF8-AS1	5.68e-09	0.418276	0.382	0.168	0.000148	In6a
	RUFY1	1.3e-06	0.266757	0.283	0.115	0.029562	Astrocytes-2																		COBLL1	3.2e-17	0.519882	0.38	0.151	8.36e-13	Ex3		PTCHD4	1.56e-06	0.377284	0.588	0.341	0.040841	Ex6a		EXTL2	5.94e-09	0.503042	0.458	0.27	0.000155	In6a
	CHL1	1.39e-06	0.910176	0.575	0.136	0.031529	Astrocytes-2																		CTD-2050N2.1	3.85e-17	0.454092	0.446	0.189	1.01e-12	Ex3		RPS6KA2	1.59e-06	0.395263	0.713	0.48	0.04147	Ex6a		COL11A1	6.7e-09	0.646784	0.465	0.123	0.000175	In6a
	NPEPPS	1.41e-06	0.339486	0.513	0.239	0.031947	Astrocytes-2																		UBE2E3	4.25e-17	0.586167	0.718	0.495	1.11e-12	Ex3		RFPL2	1.82e-06	0.311818	0.412	0.242	0.047491	Ex6a		GABRG3	7.06e-09	0.516395	0.986	0.811	0.000185	In6a
	ARMC2	1.41e-06	0.414415	0.292	0.09	0.03205	Astrocytes-2																		ANO3	8.68e-17	0.673217	0.766	0.405	2.27e-12	Ex3		SOX5	1.88e-06	0.544916	0.735	0.531	0.049119	Ex6a		HS3ST1	8.58e-09	0.412279	0.326	0.129	0.000224	In6a
	HIBADH	1.47e-06	0.252574	0.389	0.198	0.033406	Astrocytes-2																		RHOBTB1	3.51e-16	0.529126	0.538	0.297	9.17e-12	Ex3		ZFHX3	8.8e-149	1.02067	0.637	0.113	2.3e-144	Ex6b		CNTNAP3	1.08e-08	0.705053	0.708	0.326	0.000281	In6a
	FAM65B	1.51e-06	0.547368	0.301	0.067	0.034361	Astrocytes-2																		PHLDB2	4.49e-16	0.714842	0.513	0.153	1.17e-11	Ex3		DLC1	6.6e-136	1.76576	0.95	0.335	1.7e-131	Ex6b		MEF2C	1.23e-08	0.562782	0.979	0.907	0.000321	In6a
	PRRX1	1.53e-06	0.592794	0.381	0.075	0.034715	Astrocytes-2																		ARHGAP15	4.52e-16	0.699702	0.554	0.184	1.18e-11	Ex3		TLE4	1.9e-114	1.28208	0.939	0.374	5e-110	Ex6b		ARHGAP29	1.45e-08	0.446121	0.361	0.148	0.000378	In6a
	SEMA4B	1.59e-06	0.284353	0.265	0.099	0.036075	Astrocytes-2																		PTPRT	1.11e-15	0.743409	0.934	0.688	2.91e-11	Ex3		PCSK5	6.5e-113	1.20417	0.743	0.126	1.7e-108	Ex6b		KCNMB4	1.82e-08	0.609342	0.451	0.195	0.000475	In6a
	SHISA6	1.61e-06	0.70077	0.398	0.102	0.036522	Astrocytes-2																		CLMP	1.88e-15	0.375992	0.392	0.192	4.91e-11	Ex3		HS3ST4	3.8e-110	1.69058	1	0.569	1e-105	Ex6b		PCDH9	2.38e-08	0.787728	1	0.85	0.000622	In6a
	COL21A1	1.61e-06	0.766488	0.389	0.054	0.036547	Astrocytes-2																		DNAJC5G	2.81e-15	0.427228	0.377	0.165	7.36e-11	Ex3		KIAA1217	5.3e-109	1.81159	1	0.603	1.4e-104	Ex6b		ELMOD1	2.98e-08	0.483317	0.653	0.397	0.000779	In6a
	FAM13A	1.66e-06	0.386751	0.345	0.126	0.037683	Astrocytes-2																		GXYLT2	8.03e-15	0.289127	0.266	0.116	2.1e-10	Ex3		RP11-454P21.1	5.83e-87	0.900467	0.749	0.238	1.52e-82	Ex6b		TENM1	3.07e-08	0.601295	0.806	0.474	0.000803	In6a
	EDNRB	1.71e-06	0.788293	0.372	0.048	0.038888	Astrocytes-2																		CELF4	8.28e-15	0.506845	0.883	0.755	2.16e-10	Ex3		SEMA3D	1.97e-83	0.663736	0.458	0.034	5.16e-79	Ex6b		DPP10	3.31e-08	1.12985	1	0.713	0.000866	In6a
	ENTPD1-AS1	1.82e-06	0.2679	0.646	0.37	0.041369	Astrocytes-2																		VWC2L	9.7e-15	0.595319	0.62	0.265	2.53e-10	Ex3		DGKG	1.19e-78	0.924811	0.911	0.516	3.12e-74	Ex6b		PCDH8	1.08e-07	0.341606	0.271	0.105	0.002821	In6a
	RP11-650J17.1	1.88e-06	0.351925	0.327	0.166	0.04267	Astrocytes-2																		LIPA	1.43e-14	0.468505	0.649	0.434	3.74e-10	Ex3		DIP2A	9.79e-76	0.788237	0.749	0.287	2.56e-71	Ex6b		LRRC4C	1.54e-07	0.554636	1	0.88	0.004023	In6a
	AP000304.12	1.89e-06	0.37566	0.372	0.127	0.043012	Astrocytes-2																		POU6F2	2.25e-14	0.844067	0.854	0.503	5.87e-10	Ex3		NFIA	1.66e-75	1.31385	0.866	0.308	4.33e-71	Ex6b		AFF3	1.55e-07	0.519474	0.889	0.706	0.004059	In6a
	MTMR3	2.02e-06	0.345529	0.389	0.193	0.045886	Astrocytes-2																		SPAG16	3.73e-14	0.444534	0.797	0.698	9.76e-10	Ex3		PCDH11X	4.85e-72	0.97742	0.911	0.511	1.27e-67	Ex6b		TMEM132C	1.74e-07	0.679514	0.778	0.429	0.004545	In6a
	SUN1	2.05e-06	0.315984	0.354	0.155	0.046618	Astrocytes-2																		ST6GAL2	5.28e-14	0.4578	0.509	0.285	1.38e-09	Ex3		MDGA2	4.92e-65	0.815685	1	0.964	1.29e-60	Ex6b		SORL1	1.93e-07	0.562692	0.569	0.292	0.005047	In6a
	RP11-499P20.2	2.05e-06	0.344931	0.301	0.106	0.046645	Astrocytes-2																		GABRA5	6.26e-14	0.361888	0.399	0.21	1.64e-09	Ex3		ASIC2	2.19e-64	0.970955	1	0.95	5.72e-60	Ex6b		ARHGAP24	3.72e-07	0.504787	0.354	0.139	0.00972	In6a
	USP45	2.09e-06	0.373801	0.354	0.134	0.04742	Astrocytes-2																		GREM2	9.14e-14	0.345174	0.316	0.127	2.39e-09	Ex3		XKR4	2.49e-63	0.822356	0.899	0.73	6.5e-59	Ex6b		CRH	4.18e-07	0.821944	0.84	0.306	0.010938	In6a
	FAM162A	2.18e-06	0.351847	0.283	0.116	0.049642	Astrocytes-2																		CD163L1	1.84e-13	0.343939	0.411	0.261	4.8e-09	Ex3		OLFML2B	3.04e-61	0.433962	0.313	0.019	7.96e-57	Ex6b		ZNF804B	5.13e-07	0.695618	0.757	0.326	0.013412	In6a
	SLC6A3	7.1e-112	1.97507	0.819	0.003	1.6e-107	DaNs																		DCDC1	2.62e-13	0.385979	0.408	0.217	6.85e-09	Ex3		KRT17	8.7e-61	0.621957	0.458	0.086	2.28e-56	Ex6b		KCNC1	5.95e-07	0.43336	0.542	0.339	0.015558	In6a
	PDE4D	1.6e-111	1.54561	0.792	0.562	3.7e-107	DaNs																		FRMPD2	5.58e-13	0.423102	0.304	0.127	1.46e-08	Ex3		GARNL3	3.25e-60	0.750791	0.899	0.615	8.5e-56	Ex6b		PCDH9-AS1	6.58e-07	0.573968	0.507	0.261	0.017197	In6a
	TRPC6	9.9e-104	0.834924	0.556	0.015	2.2e-99	DaNs																		CADM1	1.16e-12	0.400446	0.921	0.779	3.03e-08	Ex3		PITPNC1	1.81e-59	0.934163	0.855	0.409	4.73e-55	Ex6b		GRIA1	1.1e-06	0.446528	0.917	0.798	0.028748	In6a
	RET	1.1e-100	0.960437	0.625	0.008	2.51e-96	DaNs																		SFTA1P	1.3e-12	0.390613	0.402	0.206	3.39e-08	Ex3		SLC35F1	2.22e-59	0.863533	0.955	0.717	5.8e-55	Ex6b		AJAP1	1.17e-06	0.4451	0.451	0.246	0.030479	In6a
	RSPO2	2.45e-97	1.1723	0.597	0.026	5.58e-93	DaNs																		PCED1B	1.38e-12	0.446864	0.396	0.206	3.62e-08	Ex3		MCTP2	1.93e-57	0.80204	0.48	0.049	5.05e-53	Ex6b		SIRPA	1.33e-06	0.327802	0.361	0.2	0.034812	In6a
	OSBPL10	1.15e-95	1.00461	0.694	0.033	2.61e-91	DaNs																		FAM189A1	1.92e-12	0.371738	0.709	0.563	5.03e-08	Ex3		CTD-2288O8.1	1.95e-56	0.401718	0.296	0.029	5.11e-52	Ex6b		FAM110B	1.38e-06	0.442595	0.694	0.503	0.036054	In6a
	EN1	2.22e-90	0.612189	0.486	0.004	5.05e-86	DaNs																		FGFR1	2.2e-12	0.32393	0.38	0.168	5.75e-08	Ex3		C10orf11	4.03e-56	1.01727	0.598	0.17	1.05e-51	Ex6b		PRSS23	1.57e-06	0.417385	0.375	0.173	0.04102	In6a
	GABRA4	4.19e-88	0.605796	0.472	0.005	9.52e-84	DaNs																		OVOL2	2.45e-12	0.291634	0.272	0.136	6.41e-08	Ex3		DSCAML1	4.21e-54	0.845535	0.933	0.475	1.1e-49	Ex6b		FGF12	0	0.82921	0.999	0.942	0	In6b
	SLC18A2	4.26e-82	2.39729	0.861	0.026	9.69e-78	DaNs																		AC013463.2	2.56e-12	0.448865	0.535	0.323	6.69e-08	Ex3		TMEFF2	2e-52	0.934757	0.944	0.708	5.23e-48	Ex6b		CNTNAP3B	3e-280	1.03058	0.919	0.335	7.9e-276	In6b
	MIR4500HG	4.92e-80	0.756974	0.458	0.011	1.12e-75	DaNs																		RP11-197K6.1	3.42e-12	0.34817	0.329	0.16	8.95e-08	Ex3		TRPM3	1.16e-51	1.02004	0.916	0.624	3.03e-47	Ex6b		DPP10	9.4e-268	1.82733	0.981	0.607	2.5e-263	In6b
	SGCD	1.7e-79	1.40848	0.736	0.33	3.87e-75	DaNs																		KIAA2012	4.14e-12	0.350505	0.329	0.169	1.08e-07	Ex3		SEMA3E	1.11e-50	1.22291	0.793	0.109	2.9e-46	Ex6b		KIAA1217	1.3e-252	1.07203	0.996	0.591	3.3e-248	In6b
	DRD2	1.71e-79	0.497424	0.417	0.005	3.89e-75	DaNs																		RP11-75C9.2	7.91e-12	0.623962	0.741	0.44	2.07e-07	Ex3		ASTN2	1.08e-49	0.791081	0.838	0.708	2.82e-45	Ex6b		RP11-444D3.1	7.1e-243	0.883262	0.868	0.337	1.9e-238	In6b
	CNTNAP2	7.03e-79	1.66144	0.833	0.605	1.6e-74	DaNs																		PTPRD	7.99e-12	0.738773	1	0.953	2.09e-07	Ex3		GRIK3	7.05e-49	0.782092	0.726	0.141	1.84e-44	Ex6b		TMEM132C	4e-238	0.979047	0.852	0.253	1e-233	In6b
	SNCA	2.47e-77	1.3598	0.861	0.29	5.62e-73	DaNs																		TRHDE	8.97e-12	0.64568	0.775	0.47	2.34e-07	Ex3		SLC8A1	4.9e-48	0.699323	0.994	0.946	1.28e-43	Ex6b		PRKG1	6.3e-238	1.10346	0.937	0.322	1.7e-233	In6b
	CHRNB3	3.71e-75	1.03538	0.597	0.016	8.44e-71	DaNs																		SLC26A4	1.33e-11	0.32999	0.437	0.27	3.47e-07	Ex3		36951	2.94e-47	0.789209	0.922	0.846	7.69e-43	Ex6b		MAGI1	2e-235	0.544578	0.988	0.858	5.3e-231	In6b
	SLITRK5	4.82e-74	0.651689	0.569	0.027	1.1e-69	DaNs																		PTCHD4	1.37e-11	0.420794	0.671	0.38	3.58e-07	Ex3		RYR3	5.81e-46	0.95753	0.905	0.441	1.52e-41	Ex6b		BTBD11	1e-227	0.802431	0.855	0.39	2.7e-223	In6b
	AMMECR1	1.17e-71	0.770253	0.639	0.072	2.66e-67	DaNs																		RP11-413B19.2	2.42e-11	0.34246	0.288	0.119	6.33e-07	Ex3		LRP1B	1.98e-45	1.06195	1	0.958	5.19e-41	Ex6b		CNTNAP3	1.3e-225	0.926279	0.742	0.156	3.4e-221	In6b
	TUB	3.17e-71	0.586875	0.5	0.021	7.21e-67	DaNs																		SCHLAP1	2.62e-11	0.586111	0.405	0.164	6.86e-07	Ex3		AMOTL1	9.32e-45	0.560033	0.413	0.078	2.44e-40	Ex6b		DLGAP1	1.2e-219	0.508805	1	0.991	3.2e-215	In6b
	SV2C	1.13e-68	1.66725	0.722	0.035	2.56e-64	DaNs																		AC009264.1	3.18e-11	0.317605	0.307	0.159	8.3e-07	Ex3		SSBP2	2.3e-44	0.669535	0.911	0.682	6.01e-40	Ex6b		KLF12	3.2e-217	0.764882	0.932	0.534	8.2e-213	In6b
	ATXN8OS	1.43e-67	0.628469	0.431	0.005	3.25e-63	DaNs																		RXFP1	3.21e-11	0.6726	0.68	0.314	8.38e-07	Ex3		MCC	3.86e-44	0.561388	0.536	0.121	1.01e-39	Ex6b		SOX6	1.1e-209	0.981639	0.933	0.296	2.8e-205	In6b
	GBE1	2.09e-67	0.894871	0.653	0.134	4.76e-63	DaNs																		MRAP2	4.29e-11	0.283062	0.329	0.154	1.12e-06	Ex3		LUZP2	1.97e-43	1.03879	0.816	0.246	5.14e-39	Ex6b		MAGI2	1.9e-208	0.532053	1	0.968	5e-204	In6b
	ADARB2	3.34e-67	1.12938	0.694	0.356	7.59e-63	DaNs																		TSHZ3	7.39e-11	0.36636	0.554	0.333	1.93e-06	Ex3		HCRTR2	5.94e-43	0.404969	0.313	0.038	1.55e-38	Ex6b		SLIT2	4.3e-204	1.05457	0.929	0.388	1.1e-199	In6b
	EPHA5-AS1	3.67e-66	0.606323	0.5	0.01	8.35e-62	DaNs																		TEX30	9.29e-11	0.266444	0.269	0.113	2.43e-06	Ex3		ROBO2	2.54e-42	1.26654	0.994	0.863	6.65e-38	Ex6b		DTNA	1.4e-200	0.676334	0.958	0.61	3.8e-196	In6b
	DYNC1I1	9.56e-66	1.16171	0.889	0.331	2.17e-61	DaNs																		GRIA1	9.49e-11	0.415102	0.924	0.771	2.48e-06	Ex3		DOCK4	1.83e-41	0.629347	0.955	0.854	4.78e-37	Ex6b		ATRNL1	9e-195	0.787314	0.989	0.749	2.4e-190	In6b
	RCAN2	7.72e-65	0.81032	0.819	0.304	1.76e-60	DaNs																		MPPED2	1.65e-10	0.421814	0.604	0.396	4.32e-06	Ex3		SULF1	4.73e-40	0.564801	0.335	0.021	1.24e-35	Ex6b		PLCL1	2e-194	0.859337	0.693	0.191	5.2e-190	In6b
	NTSR1	5.29e-64	0.472094	0.333	0.007	1.2e-59	DaNs																		AC007796.1	2.82e-10	0.299357	0.364	0.188	7.36e-06	Ex3		RGMA	7.51e-40	0.525972	0.447	0.113	1.96e-35	Ex6b		SLC9A9	1.2e-193	0.946261	0.802	0.241	3e-189	In6b
	RP11-412B14.1	1.28e-63	0.45614	0.361	0.005	2.91e-59	DaNs																		SEMA6D	3.2e-10	0.549289	0.772	0.515	8.37e-06	Ex3		ADAMTSL1	4.51e-38	0.541458	0.52	0.146	1.18e-33	Ex6b		TAC1	8.6e-183	1.15081	0.73	0.092	2.2e-178	In6b
	GAPDH	4.22e-63	1.54498	0.903	0.703	9.6e-59	DaNs																		RP11-420N3.2	4.36e-10	0.513881	0.598	0.343	1.14e-05	Ex3		RP11-776H12.1	7.17e-38	0.441528	0.408	0.106	1.87e-33	Ex6b		CADPS	5.3e-173	0.492866	0.985	0.852	1.4e-168	In6b
	RIMS1	2.92e-61	1.55665	0.708	0.159	6.63e-57	DaNs																		AP000462.2	7.86e-10	0.368314	0.665	0.482	2.05e-05	Ex3		TENM1	1.06e-37	0.611996	0.598	0.23	2.77e-33	Ex6b		KCNC2	6.3e-171	0.59218	0.976	0.786	1.7e-166	In6b
	DAPL1	1.16e-60	0.910885	0.528	0.028	2.64e-56	DaNs																		EPHB6	8.73e-10	0.42118	0.589	0.379	2.28e-05	Ex3		FILIP1	2.5e-37	0.490116	0.413	0.109	6.54e-33	Ex6b		CACNB4	2e-168	0.59161	0.949	0.682	5.1e-164	In6b
	SLITRK4	2.05e-60	0.666759	0.5	0.013	4.65e-56	DaNs																		DCC	9.37e-10	0.772309	0.851	0.54	2.45e-05	Ex3		KLHL5	5.53e-37	0.807662	0.67	0.181	1.44e-32	Ex6b		TENM2	1e-166	0.687831	0.995	0.817	2.6e-162	In6b
	CHRNA4	2.33e-60	0.600903	0.389	0.014	5.3e-56	DaNs																		SCN3A	1.02e-09	0.446059	0.842	0.642	2.66e-05	Ex3		DPP4	1.1e-36	0.450029	0.397	0.062	2.88e-32	Ex6b		NDST3	1.7e-164	0.822929	0.73	0.225	4.3e-160	In6b
	KLHL13	7.55e-60	0.840432	0.597	0.049	1.72e-55	DaNs																		LDLRAD3	1.32e-09	0.302211	0.402	0.205	3.45e-05	Ex3		MDFIC	1.18e-36	0.5009	0.363	0.082	3.09e-32	Ex6b		MMP16	6.4e-164	0.792964	0.8	0.339	1.7e-159	In6b
	NRXN3	1.82e-59	0.993881	0.944	0.75	4.14e-55	DaNs																		MAML3	2.05e-09	0.405508	0.503	0.313	5.35e-05	Ex3		SEZ6L	1.22e-36	0.586669	0.788	0.614	3.19e-32	Ex6b		ERBB4	6.2e-159	0.5636	0.999	0.903	1.6e-154	In6b
	IQCJ-SCHIP1	3.94e-59	1.90788	0.764	0.318	8.97e-55	DaNs																		NEUROD6	3.39e-09	0.50784	0.491	0.25	8.87e-05	Ex3		LINC01122	2.33e-36	0.628247	0.894	0.708	6.09e-32	Ex6b		EPB41	1.5e-157	0.69884	0.626	0.174	4e-153	In6b
	MACROD2	5.99e-59	1.10761	0.778	0.469	1.36e-54	DaNs																		SNED1	7.04e-09	0.447341	0.639	0.413	0.000184	Ex3		SMURF1	1.66e-35	0.455589	0.698	0.401	4.35e-31	Ex6b		FRMD5	2.4e-157	0.514196	0.976	0.784	6.2e-153	In6b
	TIAM2	6.13e-59	0.559582	0.639	0.168	1.39e-54	DaNs																		SUSD4	7.24e-09	0.292431	0.554	0.417	0.000189	Ex3		EPHA5	3.97e-35	0.696895	0.855	0.552	1.04e-30	Ex6b		LRRTM4	2.3e-149	0.686478	0.994	0.779	6.1e-145	In6b
	MYRIP	7.5e-59	1.64374	0.75	0.144	1.7e-54	DaNs																		FILIP1L	7.58e-09	0.39334	0.804	0.659	0.000198	Ex3		PLCB4	6e-35	0.563788	0.654	0.313	1.57e-30	Ex6b		ERC2	1e-147	0.480808	0.957	0.787	2.6e-143	In6b
	GPR161	4.37e-58	0.4526	0.444	0.018	9.94e-54	DaNs																		NEGR1	9.01e-09	0.510333	1	0.928	0.000236	Ex3		FUT9	1.15e-34	0.581001	0.894	0.731	3.02e-30	Ex6b		MEF2C	2.5e-147	0.4579	0.981	0.877	6.6e-143	In6b
	UXS1	4.23e-57	0.673999	0.542	0.045	9.61e-53	DaNs																		CDK18	9.22e-09	0.251072	0.307	0.133	0.000241	Ex3		MEIS2	4.51e-34	0.786037	0.899	0.439	1.18e-29	Ex6b		PAM	1.1e-145	0.680662	0.928	0.627	3e-141	In6b
	ST8SIA6-AS1	9.72e-57	0.405817	0.347	0.005	2.21e-52	DaNs																		NCAM2	1e-08	0.464539	0.987	0.821	0.000262	Ex3		MCTP1	2.72e-33	0.851251	0.983	0.759	7.12e-29	Ex6b		SLC26A4	1.5e-145	0.707745	0.56	0.103	3.8e-141	In6b
	GRHL1	1.51e-56	0.345922	0.292	0.006	3.43e-52	DaNs																		GPR63	1.66e-08	0.267111	0.326	0.179	0.000433	Ex3		RPS6KA2	4.36e-33	0.563644	0.827	0.475	1.14e-28	Ex6b		SUPT3H	5.5e-145	0.50708	0.902	0.634	1.4e-140	In6b
	RP11-1000B6.3	1.99e-56	0.295515	0.764	0.521	4.53e-52	DaNs																		FOXP2	1.72e-08	0.5417	0.642	0.319	0.000449	Ex3		LRP8	9.85e-33	0.394162	0.391	0.116	2.57e-28	Ex6b		FMN1	3.1e-144	0.714252	0.848	0.418	8.2e-140	In6b
	DRP2	1.03e-55	0.272989	0.306	0.011	2.34e-51	DaNs																		CTC-575N7.1	1.8e-08	0.338719	0.557	0.37	0.000471	Ex3		DDR2	2.14e-32	0.385816	0.274	0.049	5.59e-28	Ex6b		CUX2	3.6e-143	0.888633	0.621	0.152	9.4e-139	In6b
	PPFIA2	1.25e-55	0.88373	0.792	0.389	2.84e-51	DaNs																		AC005237.4	2.01e-08	0.320428	0.329	0.198	0.000526	Ex3		NOS1AP	2.78e-32	0.532264	0.788	0.487	7.26e-28	Ex6b		SPARCL1	5.6e-143	0.950517	0.958	0.499	1.5e-138	In6b
	CADM2	1.53e-55	0.664394	0.903	0.821	3.48e-51	DaNs																		TMEM196	2.57e-08	0.535543	0.497	0.22	0.000673	Ex3		ITPR2	9.89e-32	0.939421	0.709	0.334	2.59e-27	Ex6b		EPHA6	4.5e-142	0.695495	0.902	0.619	1.2e-137	In6b
	PBX1	8.76e-55	1.70422	0.778	0.272	1.99e-50	DaNs																		SNCA	3.48e-08	0.556798	0.842	0.646	0.000911	Ex3		NFIB	1.8e-31	0.727314	0.911	0.599	4.69e-27	Ex6b		ADAMTS17	4.7e-142	0.765128	0.658	0.193	1.2e-137	In6b
	LRP1B	1.47e-54	0.679762	0.792	0.796	3.35e-50	DaNs																		PCDH11X	3.64e-08	0.445636	0.684	0.487	0.000952	Ex3		CDH11	2.1e-31	0.573689	0.615	0.264	5.49e-27	Ex6b		SAT1	8.5e-140	0.788368	0.856	0.432	2.2e-135	In6b
	ASB4	1.53e-54	0.472071	0.361	0.01	3.47e-50	DaNs																		IL1RAP	3.66e-08	0.382267	0.468	0.297	0.000957	Ex3		COL19A1	6.86e-31	0.580755	0.782	0.478	1.79e-26	Ex6b		ESRRG	1.6e-135	0.602612	0.828	0.518	4.1e-131	In6b
	EMB	1.74e-54	0.732411	0.583	0.02	3.95e-50	DaNs																		RYR3	3.71e-08	0.342612	0.655	0.415	0.000969	Ex3		TNIK	2.63e-30	0.590107	0.905	0.719	6.88e-26	Ex6b		DPP10-AS3	5.2e-135	0.711845	0.503	0.058	1.4e-130	In6b
	PLD3	7.95e-54	1.43555	0.875	0.269	1.81e-49	DaNs																		SLC30A3	4.23e-08	0.44286	0.434	0.256	0.001105	Ex3		STXBP5	5.48e-30	0.506607	0.922	0.82	1.43e-25	Ex6b		ZNF804A	6.4e-135	0.665338	0.883	0.446	1.7e-130	In6b
	CLDN1	8.19e-54	0.337468	0.347	0.004	1.86e-49	DaNs																		PCSK2	4.83e-08	0.406203	0.835	0.614	0.001262	Ex3		ZFPM2	1.62e-29	0.590696	0.972	0.796	4.23e-25	Ex6b		AC010127.3	1.1e-134	0.649396	0.759	0.361	2.8e-130	In6b
	FTX	2.19e-53	0.443643	0.778	0.745	4.98e-49	DaNs																		LINC01481	5.38e-08	0.327797	0.614	0.485	0.001407	Ex3		CNTNAP3	5.02e-29	0.627256	0.525	0.154	1.31e-24	Ex6b		GRIK3	1.6e-134	0.657603	0.663	0.151	4.1e-130	In6b
	ADGRB3	4.93e-53	0.498144	0.75	0.708	1.12e-48	DaNs																		RP11-82L20.1	5.58e-08	0.259156	0.304	0.18	0.001459	Ex3		B3GALT2	7.65e-29	0.426954	0.469	0.15	2e-24	Ex6b		FHIT	2.1e-134	0.590291	0.862	0.527	5.5e-130	In6b
	VAT1	9.61e-53	0.678672	0.458	0.036	2.19e-48	DaNs																		CHRM2	5.83e-08	0.365907	0.307	0.126	0.001524	Ex3		MGST1	8.36e-29	0.53843	0.782	0.651	2.19e-24	Ex6b		KLHL5	1.3e-133	0.608469	0.762	0.337	3.4e-129	In6b
	APBA1	1.11e-52	0.767282	0.694	0.181	2.52e-48	DaNs																		ATP8B1	1.04e-07	0.394032	0.592	0.363	0.002731	Ex3		CADPS	1.05e-28	0.666553	0.994	0.912	2.75e-24	Ex6b		FAM19A2	1.4e-131	0.654534	0.919	0.588	3.6e-127	In6b
	SCUBE1	1.42e-52	0.459185	0.292	0.006	3.22e-48	DaNs																		ADAMTS19	1.08e-07	0.313523	0.547	0.385	0.00283	Ex3		FRMD3	3.31e-28	0.489325	0.542	0.238	8.64e-24	Ex6b		CLEC16A	1.7e-131	0.531766	0.747	0.388	4.3e-127	In6b
	LMX1B	4.31e-52	0.351788	0.361	0.018	9.79e-48	DaNs																		P3H2	1.33e-07	0.332979	0.43	0.271	0.003466	Ex3		RP11-69I8.3	6.9e-28	0.570992	0.453	0.041	1.8e-23	Ex6b		MYO5B	1.4e-130	0.689119	0.501	0.049	3.7e-126	In6b
	KIF26B	7.78e-52	1.33509	0.653	0.136	1.77e-47	DaNs																		USP43	1.73e-07	0.391575	0.437	0.264	0.004532	Ex3		DGKH	1.05e-27	0.511781	0.676	0.398	2.75e-23	Ex6b		RGS5	3.2e-130	0.734516	0.475	0.064	8.5e-126	In6b
	ERC2	8.25e-52	1.62664	0.778	0.201	1.88e-47	DaNs																		CDH8	2.1e-07	0.512955	0.886	0.616	0.005482	Ex3		MAP3K8	2.76e-27	0.317639	0.274	0.051	7.22e-23	Ex6b		SLC4A10	4.3e-129	0.412699	0.952	0.764	1.1e-124	In6b
	MAP1B	1.01e-51	1.37312	0.944	0.438	2.3e-47	DaNs																		TUBB2A	2.44e-07	0.498813	0.807	0.696	0.006382	Ex3		NPFFR2	7.42e-27	0.565163	0.369	0.028	1.94e-22	Ex6b		SORBS1	9.7e-128	0.462901	0.922	0.69	2.5e-123	In6b
	CDK14	1.82e-51	1.30418	0.806	0.177	4.13e-47	DaNs																		DMD	2.55e-07	0.409659	0.981	0.91	0.006665	Ex3		SORBS2	8.49e-27	0.573832	0.989	0.873	2.22e-22	Ex6b		AGBL4	3.5e-126	0.495372	0.951	0.766	9.3e-122	In6b
	ARHGEF28	3.31e-51	0.641189	0.542	0.054	7.52e-47	DaNs																		SLIT1	2.61e-07	0.380053	0.627	0.432	0.006833	Ex3		ZBTB7C	2.13e-26	0.498685	0.531	0.249	5.57e-22	Ex6b		PPARGC1A	6e-124	0.640576	0.584	0.165	1.6e-119	In6b
	RP11-115D19.1	1.4e-50	0.706924	0.458	0.044	3.18e-46	DaNs																		NKAIN2	2.82e-07	0.532875	0.991	0.856	0.007386	Ex3		LNPEP	2.36e-26	0.442934	0.52	0.282	6.16e-22	Ex6b		LRRFIP1	1e-123	0.4506	0.869	0.593	2.6e-119	In6b
	AHI1	8.38e-50	0.755831	0.75	0.432	1.91e-45	DaNs																		NBEA	3.65e-07	0.380797	0.994	0.913	0.009544	Ex3		RAB8B	7.98e-26	0.369665	0.374	0.148	2.09e-21	Ex6b		KCND2	1.3e-121	0.474039	0.952	0.715	3.5e-117	In6b
	ALDOA	9.42e-50	1.59178	0.792	0.34	2.14e-45	DaNs																		TCTN3	4.1e-07	0.27275	0.31	0.216	0.010712	Ex3		CTD-2544M6.1	1.07e-25	0.298967	0.296	0.087	2.8e-21	Ex6b		CEMIP	3.3e-119	0.771435	0.5	0.109	8.7e-115	In6b
	TEX15	1.01e-49	0.306757	0.292	0.006	2.3e-45	DaNs																		RP11-315E17.1	4.88e-07	0.467731	0.88	0.751	0.012748	Ex3		RP11-597D13.9	4.95e-25	0.367829	0.363	0.119	1.29e-20	Ex6b		TMEM108	2.2e-118	0.453832	0.861	0.581	5.8e-114	In6b
	CYP27C1	2.14e-49	0.31921	0.319	0.006	4.87e-45	DaNs																		CLSTN2	5.13e-07	0.554602	0.826	0.529	0.013412	Ex3		FOXP2	6.77e-25	0.744916	0.894	0.431	1.77e-20	Ex6b		SLC24A2	1.7e-116	0.569374	0.88	0.5	4.4e-112	In6b
	CHCHD2	4.24e-49	1.05659	0.819	0.305	9.64e-45	DaNs																		PRSS3	6.07e-07	0.309814	0.358	0.205	0.015859	Ex3		SEMA3A	1.45e-24	0.665348	0.782	0.392	3.79e-20	Ex6b		CNTNAP2	5.6e-116	0.255935	1	0.996	1.5e-111	In6b
	ANK2	6.63e-49	0.323	0.889	0.773	1.51e-44	DaNs																		RORB	6.42e-07	0.631064	0.709	0.398	0.016788	Ex3		SEC24D	2.9e-24	0.624486	0.737	0.391	7.58e-20	Ex6b		CPLX1	1.1e-115	0.548887	0.61	0.218	2.9e-111	In6b
	ATP1A1	7.99e-49	0.663913	0.708	0.209	1.82e-44	DaNs																		GRM7	7.7e-07	0.520448	0.987	0.848	0.020122	Ex3		DIRAS2	3.6e-24	0.601159	0.782	0.413	9.42e-20	Ex6b		RUNX2	1.4e-115	0.605184	0.537	0.146	3.7e-111	In6b
	CLSTN2	1.52e-48	1.91831	0.764	0.056	3.46e-44	DaNs																		MYO1D	8.21e-07	0.435631	0.775	0.515	0.021469	Ex3		ARSJ	3.75e-24	0.640615	0.564	0.126	9.79e-20	Ex6b		SULF1	1.3e-112	0.704368	0.413	0.038	3.5e-108	In6b
	RP11-498P14.5	1.55e-48	0.346433	0.403	0.02	3.53e-44	DaNs																		LRRN3	1.04e-06	0.331761	0.487	0.327	0.02724	Ex3		SORCS3	5.78e-24	0.62111	0.883	0.508	1.51e-19	Ex6b		ETV6	5.4e-112	0.536281	0.603	0.23	1.4e-107	In6b
	CUX2	2.15e-48	1.03192	0.653	0.039	4.9e-44	DaNs																		PCDH11Y	1.14e-06	0.384906	0.532	0.308	0.029748	Ex3		RP11-286B14.1	8.04e-24	0.446165	0.374	0.097	2.1e-19	Ex6b		CACNA1A	3.9e-110	0.376679	0.959	0.787	1e-105	In6b
	CDH8	3.88e-48	1.05786	0.792	0.19	8.83e-44	DaNs																		SEMA5A	1.15e-06	0.277009	0.329	0.157	0.030145	Ex3		SYNPO2	8.62e-24	0.605769	0.76	0.487	2.25e-19	Ex6b		PPP2R2B	9.6e-110	0.331981	0.972	0.854	2.5e-105	In6b
	PIP5K1B	1.02e-47	0.940185	0.708	0.073	2.32e-43	DaNs																		S100A6	1.16e-06	0.341545	0.472	0.317	0.030344	Ex3		PDZRN4	1.37e-23	0.833955	0.849	0.457	3.58e-19	Ex6b		TENM3	1.1e-109	0.533756	0.92	0.654	2.9e-105	In6b
	HSP90AB1	1.25e-47	1.51601	0.903	0.368	2.85e-43	DaNs																		RP3-525N10.2	1.21e-06	0.391624	0.753	0.596	0.031608	Ex3		GPD2	1.57e-23	0.426214	0.464	0.182	4.1e-19	Ex6b		PPIP5K2	1.5e-109	0.474167	0.666	0.343	3.8e-105	In6b
	HOOK1	1.48e-47	0.411783	0.292	0.007	3.36e-43	DaNs																		CTD-2269F5.1	1.26e-06	0.314912	0.38	0.232	0.033063	Ex3		GAS7	1.95e-23	0.455764	0.855	0.69	5.11e-19	Ex6b		STXBP5-AS1	3.3e-109	0.628452	0.698	0.253	8.6e-105	In6b
	C12orf40	1.86e-47	0.520648	0.431	0.056	4.23e-43	DaNs																		RP11-897M7.4	0	0.824824	0.543	0.052	0	Ex4		RASGRP1	2.72e-23	0.48712	0.615	0.293	7.12e-19	Ex6b		RAPGEF5	6.9e-109	0.60602	0.762	0.315	1.8e-104	In6b
	SEMA6D	2.04e-47	1.7083	0.764	0.118	4.64e-43	DaNs																		RP11-384G23.1	0	0.775591	0.433	0.026	0	Ex4		ARHGAP22	4.69e-23	0.487631	0.581	0.262	1.23e-18	Ex6b		SNAP25-AS1	1.5e-108	0.468598	0.941	0.802	4e-104	In6b
	LINC00632	2.25e-47	1.50608	0.722	0.294	5.11e-43	DaNs																		TSHZ2	5.9e-215	1.73556	0.971	0.309	1.5e-210	Ex4		WSB1	5.16e-23	0.404557	0.955	0.859	1.35e-18	Ex6b		LRRC4C	3.6e-108	0.396518	0.984	0.84	9.4e-104	In6b
	RP11-436D23.1	2.25e-47	0.650526	0.681	0.425	5.12e-43	DaNs																		RHOBTB2	1.5e-197	0.906028	0.777	0.344	3.8e-193	Ex4		FCHSD2	6.84e-23	0.457219	0.777	0.522	1.79e-18	Ex6b		RASAL2	2.8e-107	0.388433	0.907	0.691	7.4e-103	In6b
	EHBP1	6.87e-47	0.822925	0.708	0.218	1.56e-42	DaNs																		GABRG1	5.4e-173	0.696754	0.486	0.077	1.4e-168	Ex4		NR4A2	1.82e-22	0.426854	0.358	0.057	4.77e-18	Ex6b		TRPC5	3.1e-107	0.594634	0.526	0.139	8.2e-103	In6b
	NGFRAP1	8.13e-47	1.40796	0.875	0.352	1.85e-42	DaNs																		RP11-707A18.1	1.1e-163	0.99879	0.642	0.103	2.9e-159	Ex4		RAP1GAP2	1.93e-22	0.508047	0.922	0.672	5.05e-18	Ex6b		NEGR1	2.3e-106	0.49514	0.967	0.798	5.9e-102	In6b
	CORO2A	1.37e-46	0.34798	0.375	0.015	3.12e-42	DaNs																		RP4-678D15.1	1.4e-157	1.5453	0.915	0.235	3.6e-153	Ex4		ANGPTL1	2.46e-22	0.48072	0.704	0.466	6.44e-18	Ex6b		OSBPL3	6.4e-106	0.538241	0.769	0.393	1.7e-101	In6b
	SRP14	3.4e-46	1.06917	0.847	0.403	7.72e-42	DaNs																		SLC22A10	2.1e-153	0.974938	0.828	0.321	5.4e-149	Ex4		OSBPL10	2.88e-22	0.5323	0.721	0.421	7.53e-18	Ex6b		RPS6KA2	7.1e-105	0.412346	0.891	0.669	1.9e-100	In6b
	JAKMIP1	3.56e-46	0.815599	0.611	0.031	8.09e-42	DaNs																		FOXP2	2.9e-153	1.12482	0.89	0.277	7.5e-149	Ex4		SEMA5A	3.22e-22	0.535805	0.352	0.131	8.42e-18	Ex6b		RASGRF2	8.9e-105	0.54576	0.888	0.473	2.3e-100	In6b
	MIR137HG	5.47e-46	1.24075	0.625	0.021	1.24e-41	DaNs																		RP11-475O6.1	6.4e-151	1.0521	0.746	0.342	1.7e-146	Ex4		TENM3	5.7e-22	0.587841	0.782	0.562	1.49e-17	Ex6b		ANKRD34C-AS1	1.2e-104	0.588227	0.522	0.142	3.2e-100	In6b
	LRRC3B	6.83e-46	1.01225	0.583	0.03	1.55e-41	DaNs																		TOX	2.9e-141	1.11007	0.915	0.407	7.6e-137	Ex4		FAM155A	6.49e-22	0.413152	1	0.998	1.7e-17	Ex6b		TENM1	7.1e-103	0.529353	0.761	0.361	1.85e-98	In6b
	SPCS3	7.71e-46	0.403114	0.597	0.099	1.75e-41	DaNs																		VWC2L	4.7e-140	0.885175	0.74	0.233	1.2e-135	Ex4		DCHS2	7.25e-22	0.490677	0.503	0.114	1.9e-17	Ex6b		SNCG	2.6e-102	0.633387	0.595	0.19	6.77e-98	In6b
	DAB1	1.34e-45	1.81614	0.764	0.21	3.05e-41	DaNs																		AC133680.1	2e-134	0.754093	0.634	0.197	5.3e-130	Ex4		DGKI	8.51e-22	0.394359	0.961	0.922	2.22e-17	Ex6b		ASTN2	3.6e-101	0.365024	0.977	0.778	9.38e-97	In6b
	SIAH3	1.46e-45	0.433021	0.306	0.005	3.31e-41	DaNs																		SLC22A24	6.8e-128	0.696387	0.596	0.186	1.8e-123	Ex4		RP11-707A18.1	8.88e-22	0.709373	0.654	0.193	2.32e-17	Ex6b		RBFOX1	7.4e-101	0.325682	1	0.966	1.94e-96	In6b
	IFT57	4.5e-45	0.384154	0.486	0.049	1.02e-40	DaNs																		FSHR	5.9e-121	0.623629	0.324	0.065	1.5e-116	Ex4		ITGA8	9.75e-22	0.713106	0.587	0.094	2.55e-17	Ex6b		KIF26B	8e-101	0.511059	0.857	0.459	2.08e-96	In6b
	TMCC3	6.43e-45	0.336663	0.653	0.204	1.46e-40	DaNs																		DCC	7.7e-120	1.30149	0.996	0.508	2e-115	Ex4		AC004158.3	1.28e-21	0.50902	0.503	0.174	3.35e-17	Ex6b		SRRM4	2.2e-99	0.37073	0.854	0.665	5.78e-95	In6b
	SOD1	7.49e-45	1.42696	0.833	0.326	1.7e-40	DaNs																		IL1RAPL2	8.8e-114	1.30678	0.982	0.366	2.3e-109	Ex4		RP11-31I22.3	2.65e-21	0.385925	0.464	0.231	6.94e-17	Ex6b		NEAT1	6.3e-99	0.740285	0.721	0.383	1.64e-94	In6b
	CCDC189	7.98e-45	0.69926	0.514	0.014	1.81e-40	DaNs																		COBLL1	4.6e-112	0.683513	0.549	0.122	1.2e-107	Ex4		AFF3	1.07e-20	0.44009	0.978	0.9	2.81e-16	Ex6b		PTPRM	1.75e-98	0.491593	0.961	0.601	4.58e-94	In6b
	VDAC3	1.16e-44	1.04496	0.819	0.201	2.63e-40	DaNs																		AC107218.3	5.9e-104	0.76775	0.754	0.332	1.5e-99	Ex4		PARVB	1.33e-20	0.349181	0.385	0.219	3.47e-16	Ex6b		RP11-649G15.2	6.66e-98	0.494674	0.869	0.58	1.74e-93	In6b
	LAMA3	1.27e-44	0.484801	0.431	0.041	2.88e-40	DaNs																		RORB	8.4e-104	1.17332	0.937	0.358	2.2e-99	Ex4		RXFP1	1.58e-20	0.655308	0.81	0.431	4.13e-16	Ex6b		EYS	2.31e-96	0.630781	0.619	0.219	6.04e-92	In6b
	L1CAM	1.63e-44	0.425003	0.333	0.009	3.7e-40	DaNs																		RARB	1.63e-93	0.706931	0.747	0.373	4.27e-89	Ex4		RNF220	2.7e-20	0.396362	0.346	0.205	7.06e-16	Ex6b		PDE4DIP	3.22e-96	0.267594	0.938	0.835	8.42e-92	In6b
	TUBA1B	2.65e-44	2.11394	0.944	0.377	6.02e-40	DaNs																		ARHGAP15	4.84e-92	0.94341	0.296	0.186	1.27e-87	Ex4		RP11-17A1.3	3.51e-20	0.261478	0.307	0.085	9.17e-16	Ex6b		CKMT2-AS1	4.97e-96	0.515532	0.724	0.369	1.3e-91	In6b
	RTN3	3.42e-44	0.807716	0.917	0.531	7.78e-40	DaNs																		ALDH1A1	2.3e-91	0.419778	0.324	0.059	6.01e-87	Ex4		ANO6	8.11e-20	0.342875	0.43	0.173	2.12e-15	Ex6b		ENOX1	5.78e-96	0.452534	0.949	0.665	1.51e-91	In6b
	ADAMTS2	4.08e-44	0.29129	0.361	0.026	9.27e-40	DaNs																		FRMPD2	1.14e-90	0.610315	0.426	0.106	2.97e-86	Ex4		SLC8A1-AS1	1.33e-19	0.47541	0.81	0.711	3.49e-15	Ex6b		TAOK3	1.42e-93	0.405933	0.787	0.517	3.71e-89	In6b
	HINT1	5.64e-44	1.0317	0.736	0.292	1.28e-39	DaNs																		LINC01202	1.68e-81	0.730132	0.586	0.191	4.4e-77	Ex4		PTPRR	1.37e-19	0.41421	0.866	0.707	3.59e-15	Ex6b		RNF144B	1.68e-93	0.533399	0.382	0.055	4.38e-89	In6b
	SLC18A1	6.98e-44	0.449917	0.278	0.002	1.59e-39	DaNs																		PAPSS2	6.68e-80	0.558178	0.465	0.146	1.75e-75	Ex4		GNB4	1.44e-19	0.341945	0.369	0.117	3.78e-15	Ex6b		RP11-766N7.3	2.73e-93	0.489758	0.578	0.223	7.14e-89	In6b
	SDC2	7.18e-44	0.950593	0.694	0.042	1.63e-39	DaNs																		RP11-460M2.1	4.5e-79	0.60076	0.283	0.094	1.18e-74	Ex4		CALN1	1.83e-19	0.485057	0.782	0.532	4.79e-15	Ex6b		KHDRBS2	3.66e-93	0.502605	0.924	0.63	9.57e-89	In6b
	ANK3	8.09e-44	0.314783	0.819	0.666	1.84e-39	DaNs																		SLC22A8	6.1e-78	0.508127	0.417	0.148	1.59e-73	Ex4		SLC24A2	3.35e-19	0.490118	0.961	0.838	8.76e-15	Ex6b		ADCY1	1.73e-92	0.468742	0.671	0.324	4.53e-88	In6b
	ATP6V0B	1.04e-43	0.89919	0.764	0.31	2.37e-39	DaNs																		LYPD6B	9.19e-74	0.439697	0.362	0.106	2.4e-69	Ex4		RALYL	3.87e-19	0.393159	1	0.995	1.01e-14	Ex6b		MYO1B	2.84e-92	0.527861	0.422	0.093	7.42e-88	In6b
	AC058791.1	1.43e-43	0.716403	0.653	0.134	3.24e-39	DaNs																		EDIL3	1.26e-71	0.520422	0.859	0.524	3.3e-67	Ex4		DPP10	3.97e-19	0.695198	1	0.981	1.04e-14	Ex6b		OPCML	1.42e-91	0.276244	0.985	0.932	3.71e-87	In6b
	FAM189A1	2.27e-43	0.858915	0.625	0.055	5.16e-39	DaNs																		SLC22A6	4.3e-71	0.538825	0.495	0.206	1.13e-66	Ex4		AC140912.1	5.16e-19	0.303418	0.318	0.085	1.35e-14	Ex6b		MIR4435-2HG	2.72e-91	0.572692	0.496	0.128	7.12e-87	In6b
	BICD1	3.28e-43	0.365626	0.708	0.315	7.45e-39	DaNs																		PLCXD3	5.06e-71	0.730714	0.623	0.208	1.32e-66	Ex4		LIPI	5.82e-19	0.271188	0.335	0.123	1.52e-14	Ex6b		TRIO	1.55e-90	0.319771	0.903	0.732	4.05e-86	In6b
	RTN2	3.35e-43	0.294643	0.319	0.011	7.61e-39	DaNs																		TDO2	5.54e-70	0.36794	0.286	0.059	1.45e-65	Ex4		RP11-238K6.1	6.08e-19	0.469256	0.268	0.112	1.59e-14	Ex6b		RSPO2	1.72e-90	0.513893	0.447	0.111	4.49e-86	In6b
	CSMD2	3.49e-43	1.06848	0.694	0.144	7.94e-39	DaNs																		RP11-32K4.1	4.18e-69	0.580862	0.685	0.413	1.09e-64	Ex4		ACTN2	1.07e-18	0.526325	0.503	0.29	2.8e-14	Ex6b		IL1RAPL1	2.52e-90	0.256111	0.999	0.968	6.59e-86	In6b
	ATP2A3	5.24e-43	0.454143	0.347	0.024	1.19e-38	DaNs																		SCHLAP1	7.36e-64	0.694413	0.484	0.142	1.92e-59	Ex4		COMMD2	1.13e-18	0.343492	0.447	0.255	2.96e-14	Ex6b		LUZP1	2.41e-89	0.448716	0.647	0.325	6.3e-85	In6b
	CEP126	6.79e-43	0.633706	0.639	0.106	1.54e-38	DaNs																		NEUROD6	5.98e-62	0.655327	0.564	0.228	1.56e-57	Ex4		RP11-123O10.4	1.42e-18	0.519057	0.709	0.339	3.71e-14	Ex6b		SAMD5	1.07e-88	0.552542	0.58	0.185	2.8e-84	In6b
	PCNXL2	7.86e-43	0.783213	0.708	0.187	1.79e-38	DaNs																		PDZRN4	1.91e-61	0.843697	0.79	0.331	5.01e-57	Ex4		GALNT16	1.52e-18	0.351431	0.419	0.198	3.97e-14	Ex6b		NQO2	2.39e-88	0.443051	0.621	0.292	6.24e-84	In6b
	UCHL1	8.47e-43	2.55219	0.917	0.235	1.93e-38	DaNs																		POU6F2	1.34e-57	0.879234	0.925	0.475	3.49e-53	Ex4		CNTNAP5	2.01e-18	0.427443	0.978	0.888	5.26e-14	Ex6b		RP11-315E17.1	3.22e-88	0.509753	0.822	0.542	8.42e-84	In6b
	GRIA3	1.05e-42	0.643268	0.667	0.208	2.39e-38	DaNs																		CTNNA2	7.15e-56	0.676903	1	0.937	1.87e-51	Ex4		PCDH17	2.65e-18	0.398993	0.553	0.225	6.92e-14	Ex6b		ST8SIA1	9.46e-88	0.454992	0.569	0.234	2.47e-83	In6b
	KCNJ6	1.1e-42	2.61162	0.847	0.041	2.5e-38	DaNs																		KCND3	7.89e-55	0.484648	0.762	0.527	2.06e-50	Ex4		ETV1	2.86e-18	0.5132	0.531	0.208	7.47e-14	Ex6b		FAM19A4	4.54e-87	0.601172	0.45	0.1	1.19e-82	In6b
	APP	1.21e-42	0.258536	0.986	0.686	2.76e-38	DaNs																		ANXA1	1.18e-54	0.654862	0.447	0.042	3.1e-50	Ex4		DACH1	3.26e-18	0.558357	0.592	0.246	8.52e-14	Ex6b		XYLT1	2.42e-85	0.572579	0.558	0.183	6.34e-81	In6b
	AEBP2	1.44e-42	0.63622	0.667	0.21	3.28e-38	DaNs																		UBE2E3	1.8e-54	0.546505	0.752	0.478	4.72e-50	Ex4		ADRBK2	3.68e-18	0.39271	0.782	0.53	9.61e-14	Ex6b		CAMK1D	1.03e-84	0.392844	0.856	0.583	2.7e-80	In6b
	CMAS	2.05e-42	1.11246	0.667	0.088	4.66e-38	DaNs																		FAM19A2	4.13e-54	0.672786	0.986	0.769	1.08e-49	Ex4		LINC01572	4.59e-18	0.645698	0.631	0.303	1.2e-13	Ex6b		SCN9A	1.34e-84	0.510236	0.523	0.16	3.5e-80	In6b
	PCDH8	2.65e-42	0.329601	0.292	0.003	6.01e-38	DaNs																		LRRN3	1.43e-53	0.463999	0.563	0.31	3.74e-49	Ex4		KIAA1456	5.01e-18	0.493919	0.844	0.425	1.31e-13	Ex6b		RP11-307P5.1	2.37e-84	0.529444	0.529	0.164	6.18e-80	In6b
	PREPL	2.8e-42	0.804145	0.861	0.243	6.37e-38	DaNs																		MEGF10	1.9e-53	0.290833	0.261	0.06	4.97e-49	Ex4		CRYBG3	5.46e-18	0.387643	0.346	0.103	1.43e-13	Ex6b		SETBP1	3.11e-84	0.296975	0.895	0.709	8.14e-80	In6b
	COL12A1	4.57e-42	0.513986	0.361	0.021	1.04e-37	DaNs																		CNTNAP4	2.24e-53	0.46917	0.749	0.402	5.86e-49	Ex4		TMEM2	7.9e-18	0.506505	0.67	0.352	2.06e-13	Ex6b		CDH18	1.7e-83	0.527518	0.718	0.52	4.45e-79	In6b
	RHEB	4.63e-42	0.761997	0.736	0.169	1.05e-37	DaNs																		RP11-114G22.1	3.03e-53	0.427834	0.325	0.118	7.93e-49	Ex4		LMO3	8.09e-18	0.353518	0.749	0.653	2.11e-13	Ex6b		HCN1	3.3e-83	0.317818	0.879	0.655	8.62e-79	In6b
	ERBB4	6.19e-42	0.647356	0.736	0.668	1.41e-37	DaNs																		CD53	3.2e-52	0.411829	0.271	0.071	8.36e-48	Ex4		SGCZ	9.97e-18	0.902725	0.832	0.462	2.61e-13	Ex6b		PPFIA2	1.35e-82	0.305594	0.928	0.76	3.52e-78	In6b
	ATP6V1H	6.77e-42	0.678585	0.736	0.186	1.54e-37	DaNs																		MSC-AS1	5.4e-52	0.550857	0.388	0.106	1.41e-47	Ex4		ASTN2-AS1	9.99e-18	0.260686	0.285	0.099	2.61e-13	Ex6b		PLXNA4	5.2e-82	0.436331	0.822	0.498	1.36e-77	In6b
	TMEM255A	7.56e-42	0.664584	0.472	0.023	1.72e-37	DaNs																		LRMP	7.58e-52	0.504218	0.468	0.199	1.98e-47	Ex4		RP11-379B18.6	3.57e-17	0.389572	0.447	0.214	9.33e-13	Ex6b		OPRD1	8.27e-82	0.46923	0.35	0.058	2.16e-77	In6b
	TTC6	8.16e-42	1.18645	0.639	0.054	1.85e-37	DaNs																		KIF16B	1.01e-51	0.411889	0.502	0.272	2.64e-47	Ex4		MSC-AS1	5.16e-17	0.506789	0.492	0.17	1.35e-12	Ex6b		SIPA1L1	4.61e-81	0.270685	0.942	0.761	1.2e-76	In6b
	SLC2A6	8.79e-42	0.488891	0.431	0.031	2e-37	DaNs																		RP11-79E3.2	1.15e-50	0.846581	0.473	0.078	3.02e-46	Ex4		GPR137C	7.12e-17	0.355652	0.626	0.44	1.86e-12	Ex6b		UBE2E2	1.68e-80	0.343818	0.854	0.636	4.39e-76	In6b
	UBE2T	1.04e-41	0.442349	0.306	0.011	2.38e-37	DaNs																		KCNH5	5.51e-50	0.674589	0.79	0.406	1.44e-45	Ex4		RP11-399K21.11	7.59e-17	0.318555	0.33	0.126	1.98e-12	Ex6b		SFMBT2	2.16e-80	0.510989	0.597	0.219	5.65e-76	In6b
	REEP5	2.98e-41	0.99412	0.778	0.209	6.78e-37	DaNs																		PTK7	1.54e-49	0.299905	0.265	0.094	4.01e-45	Ex4		PKP4	8.77e-17	0.416569	0.939	0.79	2.29e-12	Ex6b		TBC1D5	2.45e-80	0.30518	0.823	0.606	6.41e-76	In6b
	PPIP5K2	3.95e-41	0.403302	0.583	0.141	8.98e-37	DaNs																		SLIT1	1.07e-48	0.499357	0.687	0.415	2.8e-44	Ex4		LINC00937	8.83e-17	0.366677	0.771	0.572	2.31e-12	Ex6b		WDPCP	2.65e-80	0.302819	0.832	0.636	6.92e-76	In6b
	TMEM178B	5.26e-41	1.27729	0.694	0.173	1.2e-36	DaNs																		MET	7.03e-47	0.382422	0.261	0.071	1.84e-42	Ex4		DMD	1.15e-16	0.412922	0.978	0.976	3.01e-12	Ex6b		CRHBP	2.33e-79	0.530727	0.402	0.086	6.1e-75	In6b
	BCO2	7.33e-41	0.59902	0.625	0.129	1.67e-36	DaNs																		FSTL4	8.08e-47	0.771889	0.938	0.61	2.11e-42	Ex4		SOHLH1	1.48e-16	0.282175	0.302	0.101	3.86e-12	Ex6b		GAS2	7.75e-79	0.457412	0.512	0.19	2.03e-74	In6b
	MAP1LC3A	7.6e-41	1.00239	0.792	0.231	1.73e-36	DaNs																		TSHZ3	1.6e-45	0.494012	0.566	0.319	4.18e-41	Ex4		PAK7	1.6e-16	0.425734	0.821	0.64	4.19e-12	Ex6b		VWC2	8.41e-79	0.366456	0.823	0.517	2.2e-74	In6b
	ALDH1A1	8.01e-41	3.28848	0.708	0.063	1.82e-36	DaNs																		PCLO	3.29e-44	0.507375	0.951	0.792	8.6e-40	Ex4		SDK2	3.38e-16	0.333034	0.441	0.176	8.84e-12	Ex6b		RP11-586K2.1	2.13e-78	0.50712	0.527	0.186	5.57e-74	In6b
	KIFAP3	1.44e-40	0.774526	0.75	0.153	3.26e-36	DaNs																		MTHFD2L	2.11e-43	0.338901	0.44	0.24	5.52e-39	Ex4		GRAMD3	6.06e-16	0.323931	0.363	0.113	1.58e-11	Ex6b		OXR1	2.18e-78	0.255937	0.979	0.833	5.7e-74	In6b
	PTDSS1	1.45e-40	0.455568	0.5	0.047	3.3e-36	DaNs																		STAMBPL1	5.39e-42	0.398045	0.482	0.257	1.41e-37	Ex4		CHRM5	6.2e-16	0.402271	0.324	0.115	1.62e-11	Ex6b		SNRPN	5.76e-77	0.26267	0.922	0.752	1.51e-72	In6b
	NPNT	1.52e-40	0.739825	0.458	0.021	3.44e-36	DaNs																		ASPH	1.34e-41	0.413072	0.709	0.488	3.52e-37	Ex4		PCDH9	6.41e-16	0.409181	1	0.997	1.68e-11	Ex6b		CNTNAP5	1.31e-76	0.322748	0.934	0.757	3.43e-72	In6b
	SEPW1	1.55e-40	0.514343	0.847	0.584	3.53e-36	DaNs																		CTD-2269F5.1	1.83e-41	0.397596	0.427	0.219	4.79e-37	Ex4		RYR2	7.08e-16	0.402911	0.978	0.983	1.85e-11	Ex6b		PTPRG	1.53e-76	0.289062	0.938	0.797	3.99e-72	In6b
	HSP90AA1	1.86e-40	1.27564	0.903	0.649	4.22e-36	DaNs																		SLC44A5	5.24e-41	0.476087	0.881	0.645	1.37e-36	Ex4		NRP1	7.24e-16	0.485395	0.497	0.255	1.89e-11	Ex6b		MIAT	1.53e-76	0.31322	0.81	0.542	4.01e-72	In6b
	ATP6V0D1	2.16e-40	1.00768	0.625	0.137	4.91e-36	DaNs																		AC007796.1	3.63e-40	0.347919	0.378	0.176	9.49e-36	Ex4		STARD13	8.82e-16	0.520204	0.709	0.417	2.31e-11	Ex6b		ANK1	1.66e-76	0.360236	0.731	0.429	4.33e-72	In6b
	NTN1	2.17e-40	1.02112	0.694	0.109	4.94e-36	DaNs																		GS1-57L11.1	3.72e-40	0.491597	0.411	0.167	9.73e-36	Ex4		SEL1L3	1.04e-15	0.31954	0.408	0.203	2.72e-11	Ex6b		PVALB	6.69e-76	0.67277	0.45	0.075	1.75e-71	In6b
	SARAF	2.2e-40	1.00943	0.861	0.402	4.99e-36	DaNs																		RORB-AS1	6.08e-40	0.415888	0.341	0.109	1.59e-35	Ex4		MMP16	1.09e-15	0.358374	0.927	0.815	2.86e-11	Ex6b		FAM78B	2.68e-75	0.410949	0.506	0.212	7.02e-71	In6b
	CADPS2	2.58e-40	2.12506	0.792	0.078	5.87e-36	DaNs																		INPP4B	3.27e-39	0.492823	0.901	0.598	8.54e-35	Ex4		BCL11B	1.2e-15	0.435293	0.369	0.126	3.14e-11	Ex6b		PTPRS	1.21e-74	0.287945	0.772	0.566	3.16e-70	In6b
	UBA6-AS1	2.68e-40	0.859219	0.736	0.283	6.1e-36	DaNs																		KHDRBS2	1.09e-38	0.626386	0.996	0.854	2.84e-34	Ex4		MLLT4	2.62e-15	0.33256	0.553	0.347	6.86e-11	Ex6b		LANCL1	9.1e-74	0.362738	0.678	0.44	2.38e-69	In6b
	SYN1	2.79e-40	0.498713	0.403	0.019	6.35e-36	DaNs																		RP11-281P23.2	2.84e-38	0.344775	0.264	0.105	7.42e-34	Ex4		RP11-260O18.1	2.63e-15	0.35248	0.268	0.096	6.88e-11	Ex6b		SASH1	1.49e-73	0.459315	0.528	0.204	3.9e-69	In6b
	YWHAG	3.9e-40	1.30426	0.778	0.137	8.87e-36	DaNs																		SCN1B	9.07e-36	0.37571	0.415	0.201	2.37e-31	Ex4		ASAP2	3.03e-15	0.315808	0.559	0.289	7.92e-11	Ex6b		RP11-452H21.1	1.72e-73	0.372315	0.703	0.409	4.51e-69	In6b
	ATP6V1B2	4.09e-40	1.33427	0.792	0.093	9.29e-36	DaNs																		CCDC3	1.11e-35	0.507703	0.679	0.434	2.9e-31	Ex4		ULK3	3.1e-15	0.369963	0.721	0.505	8.11e-11	Ex6b		FAR2	2.18e-73	0.346763	0.686	0.407	5.69e-69	In6b
	CTD-2050N2.1	4.14e-40	0.914122	0.528	0.009	9.41e-36	DaNs																		ALCAM	1.55e-34	0.398695	0.707	0.387	4.06e-30	Ex4		AGAP1	5.37e-15	0.340367	0.922	0.841	1.4e-10	Ex6b		RP3-525N10.2	3.79e-73	0.369598	0.671	0.39	9.9e-69	In6b
	ACTR10	6.01e-40	0.776127	0.722	0.193	1.37e-35	DaNs																		SLC38A11	1.69e-34	0.604464	0.6	0.221	4.43e-30	Ex4		PLOD2	5.49e-15	0.315897	0.313	0.124	1.44e-10	Ex6b		OSBPL10	3.99e-73	0.403167	0.594	0.29	1.04e-68	In6b
	FAM127A	7.4e-40	0.829555	0.722	0.215	1.68e-35	DaNs																		ADGRL2	3.76e-34	0.537091	0.967	0.765	9.83e-30	Ex4		PCDH11Y	5.72e-15	0.539032	0.687	0.311	1.5e-10	Ex6b		AEBP2	4.95e-73	0.279664	0.837	0.651	1.29e-68	In6b
	ABCA5	8.57e-40	0.408905	0.625	0.215	1.95e-35	DaNs																		ESR1	5.52e-34	0.281916	0.251	0.116	1.44e-29	Ex4		FRMPD4	6.9e-15	0.379086	1	0.971	1.8e-10	Ex6b		LDB2	9.25e-73	0.647386	0.631	0.312	2.42e-68	In6b
	ATL1	1.29e-39	0.629577	0.75	0.253	2.93e-35	DaNs																		NUAK1	1.03e-33	0.466592	0.655	0.422	2.7e-29	Ex4		SLIT3	7.54e-15	0.492865	0.793	0.519	1.97e-10	Ex6b		R3HDM1	2.02e-72	0.27426	0.853	0.678	5.29e-68	In6b
	ST8SIA6	1.45e-39	1.69073	0.653	0.021	3.3e-35	DaNs																		MRAP2	3.04e-33	0.302601	0.314	0.145	7.94e-29	Ex4		SGMS1	9.83e-15	0.366015	0.737	0.554	2.57e-10	Ex6b		DOCK11	3.49e-72	0.416532	0.481	0.175	9.11e-68	In6b
	CACNB4	1.96e-39	1.20865	0.722	0.159	4.46e-35	DaNs																		TSPAN13	1.04e-32	0.446719	0.698	0.483	2.73e-28	Ex4		RAP1GAP	1.19e-14	0.377412	0.804	0.622	3.11e-10	Ex6b		FBLN7	5.48e-72	0.407937	0.368	0.087	1.43e-67	In6b
	CLTC	2.27e-39	0.642699	0.75	0.261	5.16e-35	DaNs																		IPCEF1	6.18e-32	0.391968	0.408	0.17	1.62e-27	Ex4		NRXN1	1.25e-14	0.292112	1	0.998	3.26e-10	Ex6b		RP11-18D7.3	6.48e-72	0.458833	0.499	0.187	1.7e-67	In6b
	ATP5G3	2.38e-39	1.15118	0.778	0.179	5.42e-35	DaNs																		MARCKS	3.45e-31	0.251575	0.281	0.124	9.03e-27	Ex4		HIVEP3	1.28e-14	0.409531	0.916	0.696	3.36e-10	Ex6b		TRPC4	2.06e-71	0.468084	0.499	0.156	5.38e-67	In6b
	AC016831.7	2.46e-39	0.506784	0.708	0.328	5.59e-35	DaNs																		NPTX1	2.44e-30	0.317394	0.366	0.184	6.38e-26	Ex4		RBM20	1.38e-14	0.285567	0.302	0.065	3.61e-10	Ex6b		SND1	2.47e-71	0.357615	0.672	0.404	6.47e-67	In6b
	YWHAZ	2.56e-39	0.566827	0.764	0.193	5.82e-35	DaNs																		CPNE9	5.58e-30	0.359755	0.413	0.213	1.46e-25	Ex4		ILDR2	1.78e-14	0.296985	0.43	0.229	4.64e-10	Ex6b		NCOA2	5.92e-71	0.302695	0.805	0.571	1.55e-66	In6b
	CLIP3	2.77e-39	0.807025	0.667	0.075	6.3e-35	DaNs																		RP11-413B19.2	9.4e-30	0.314195	0.29	0.109	2.46e-25	Ex4		PIK3R4	1.78e-14	0.357388	0.419	0.26	4.65e-10	Ex6b		KCNS3	2.27e-70	0.417225	0.403	0.12	5.94e-66	In6b
	NAP1L1	5.5e-39	0.545635	0.806	0.227	1.25e-34	DaNs																		OLFM1	1.31e-29	0.436321	0.72	0.526	3.42e-25	Ex4		CELF2	2.29e-14	0.274667	1	0.995	5.99e-10	Ex6b		GSTK1	2.45e-70	0.386253	0.542	0.241	6.4e-66	In6b
	FBXL16	6.01e-39	0.283362	0.278	0.01	1.37e-34	DaNs																		PPFIBP1	4.45e-29	0.528594	0.829	0.553	1.16e-24	Ex4		RP13-726E6.2	2.88e-14	0.281941	0.475	0.262	7.53e-10	Ex6b		NIN	2.63e-70	0.42558	0.582	0.264	6.88e-66	In6b
	EVL	7.5e-39	0.494521	0.778	0.26	1.7e-34	DaNs																		MSRB3	4.04e-28	0.304098	0.424	0.231	1.06e-23	Ex4		KCNMB4	3.1e-14	0.436051	0.754	0.495	8.11e-10	Ex6b		EVL	3.1e-70	0.312588	0.744	0.499	8.12e-66	In6b
	ZFHX4	7.73e-39	0.413559	0.667	0.198	1.76e-34	DaNs																		TBL1X	1.45e-27	0.279699	0.316	0.147	3.78e-23	Ex4		CES4A	3.12e-14	0.417275	0.866	0.762	8.15e-10	Ex6b		AFF1	3.15e-70	0.404031	0.404	0.117	8.23e-66	In6b
	GDAP1	1.12e-38	0.525299	0.792	0.294	2.54e-34	DaNs																		KLHL32	2.79e-27	0.428614	0.814	0.588	7.3e-23	Ex4		WDR61	3.16e-14	0.638654	0.665	0.563	8.25e-10	Ex6b		KCNAB1	3.31e-70	0.393668	0.937	0.66	8.65e-66	In6b
	SNHG24	1.13e-38	0.565179	0.458	0.012	2.57e-34	DaNs																		DPY19L1	1.14e-26	0.377559	0.492	0.284	2.99e-22	Ex4		CEP85L	3.78e-14	0.35384	0.665	0.52	9.89e-10	Ex6b		MICAL2	7.1e-70	0.382776	0.666	0.359	1.86e-65	In6b
	AC074363.1	1.34e-38	1.57515	0.667	0.069	3.05e-34	DaNs																		RP11-197K6.1	1.42e-26	0.32887	0.332	0.149	3.72e-22	Ex4		MIR4500HG	4.2e-14	0.391486	0.525	0.281	1.1e-09	Ex6b		CUX1	8.52e-69	0.31804	0.743	0.471	2.23e-64	In6b
	OPTN	1.35e-38	0.530328	0.569	0.093	3.06e-34	DaNs																		CNTN5	1.89e-26	0.478467	0.998	0.761	4.95e-22	Ex4		NAV2	5.24e-14	0.403697	0.922	0.813	1.37e-09	Ex6b		CTD-2020K17.1	6.99e-68	0.39653	0.434	0.151	1.83e-63	In6b
	PLEKHA5	1.46e-38	1.54065	0.722	0.222	3.31e-34	DaNs																		CREG2	2.5e-26	0.417835	0.544	0.329	6.55e-22	Ex4		PTCHD4	6.11e-14	0.262173	0.508	0.342	1.6e-09	Ex6b		STXBP5	1.03e-67	0.288851	0.725	0.515	2.69e-63	In6b
	SH3BGRL3	1.65e-38	0.718865	0.667	0.182	3.74e-34	DaNs																		KHDRBS3	5.13e-25	0.551147	0.935	0.72	1.34e-20	Ex4		RNF130	6.91e-14	0.349857	0.821	0.62	1.81e-09	Ex6b		CTB-178M22.1	1.06e-67	0.41256	0.469	0.165	2.78e-63	In6b
	RIMBP2	1.92e-38	0.539081	0.5	0.043	4.36e-34	DaNs																		SPTSSB	6.65e-25	0.296152	0.332	0.171	1.74e-20	Ex4		PRKCE	6.98e-14	0.404444	0.944	0.847	1.83e-09	Ex6b		SORBS2	1.22e-67	0.325894	0.816	0.551	3.2e-63	In6b
	C4orf50	2.94e-38	0.381244	0.361	0.015	6.68e-34	DaNs																		HS3ST2	8.68e-25	0.520111	0.563	0.229	2.27e-20	Ex4		ADCY1	8.92e-14	0.361445	0.799	0.622	2.33e-09	Ex6b		GHR	3.01e-67	0.429921	0.407	0.13	7.88e-63	In6b
	RTN1	2.94e-38	1.47376	0.944	0.315	6.68e-34	DaNs																		SEC16B	1.26e-24	0.308792	0.27	0.132	3.3e-20	Ex4		CNTNAP4	1.04e-13	0.377331	0.709	0.416	2.72e-09	Ex6b		HECW1	3.08e-67	0.356448	0.719	0.434	8.04e-63	In6b
	CYB5R1	3.07e-38	0.60937	0.528	0.063	6.98e-34	DaNs																		ITPK1	2.29e-24	0.311553	0.494	0.31	5.98e-20	Ex4		RP4-736H5.3	1.4e-13	0.306048	0.274	0.031	3.65e-09	Ex6b		TTLL7	3.5e-67	0.258814	0.793	0.603	9.14e-63	In6b
	DGKH	4.99e-38	0.444198	0.5	0.059	1.13e-33	DaNs																		TNNT2	3.87e-24	0.360919	0.337	0.154	1.01e-19	Ex4		GRIP1	1.51e-13	0.478466	0.777	0.476	3.94e-09	Ex6b		ST8SIA4	5.06e-67	0.425641	0.32	0.067	1.32e-62	In6b
	SLC2A13	5.22e-38	1.66659	0.819	0.087	1.19e-33	DaNs																		FSTL5	5.7e-24	0.379797	0.814	0.458	1.49e-19	Ex4		PRKAG2	1.85e-13	0.421494	0.911	0.723	4.83e-09	Ex6b		SERPINI1	1.18e-66	0.442365	0.841	0.586	3.09e-62	In6b
	MTCL1	5.31e-38	0.360461	0.444	0.077	1.21e-33	DaNs																		MAGI3	2.06e-23	0.385786	0.745	0.546	5.39e-19	Ex4		FARP1	1.93e-13	0.347479	0.76	0.532	5.03e-09	Ex6b		AC016831.7	1.75e-66	0.307812	0.848	0.683	4.57e-62	In6b
	ATP6V1G1	7.94e-38	1.2461	0.75	0.161	1.8e-33	DaNs																		BCAR3	2.2e-23	0.257771	0.349	0.195	5.76e-19	Ex4		PDE4B	2.22e-13	0.557718	0.916	0.626	5.81e-09	Ex6b		SYN2	4.92e-66	0.309406	0.914	0.708	1.29e-61	In6b
	C7orf60	8.04e-38	0.423304	0.5	0.063	1.83e-33	DaNs																		BMPER	3.69e-23	0.472196	0.799	0.544	9.65e-19	Ex4		SLC7A5	2.49e-13	0.269211	0.268	0.128	6.5e-09	Ex6b		FAM135B	6.01e-66	0.357908	0.685	0.387	1.57e-61	In6b
	SYT14	8.06e-38	0.497533	0.653	0.165	1.83e-33	DaNs																		CD200	1.19e-22	0.313395	0.585	0.409	3.12e-18	Ex4		GRM5	2.74e-13	0.317182	0.983	0.972	7.17e-09	Ex6b		OSBPL6	2.38e-65	0.268789	0.877	0.651	6.23e-61	In6b
	COMTD1	8.33e-38	0.363968	0.292	0.007	1.89e-33	DaNs																		UBE3D	1.51e-22	0.359586	0.558	0.382	3.95e-18	Ex4		PRKG1	4.1e-13	0.435506	0.899	0.677	1.07e-08	Ex6b		ZMAT4	2.73e-65	0.398987	0.935	0.576	7.14e-61	In6b
	WDR17	9.28e-38	0.616146	0.639	0.096	2.11e-33	DaNs																		KIAA0319	2.78e-22	0.41477	0.72	0.494	7.28e-18	Ex4		PWRN1	5.39e-13	0.387931	0.436	0.138	1.41e-08	Ex6b		TMEM178A	3.28e-65	0.403327	0.469	0.191	8.58e-61	In6b
	PRKG1	9.62e-38	2.12455	0.75	0.156	2.19e-33	DaNs																		37681	3.41e-22	0.286243	0.287	0.152	8.91e-18	Ex4		RP11-39E3.3	6.8e-13	0.561466	0.52	0.314	1.78e-08	Ex6b		DLGAP1-AS5	3.48e-65	0.391102	0.468	0.207	9.1e-61	In6b
	KAZN	9.69e-38	0.81418	0.764	0.386	2.2e-33	DaNs																		RORA	7.85e-22	0.329094	0.97	0.919	2.05e-17	Ex4		SNX25	7.01e-13	0.369589	0.503	0.32	1.83e-08	Ex6b		RP11-285E18.2	6.65e-65	0.470411	0.274	0.018	1.74e-60	In6b
	CXXC4	1.04e-37	0.564753	0.444	0.036	2.36e-33	DaNs																		STMN1	8.61e-22	0.550959	0.943	0.807	2.25e-17	Ex4		BCL11A	7.66e-13	0.37903	0.777	0.568	2e-08	Ex6b		HOOK2	8.79e-65	0.283525	0.742	0.524	2.3e-60	In6b
	UBE3D	1.08e-37	0.456375	0.583	0.153	2.46e-33	DaNs																		SCG3	9.76e-22	0.31921	0.644	0.458	2.55e-17	Ex4		AVEN	8.09e-13	0.277286	0.279	0.14	2.11e-08	Ex6b		RYR2	2.64e-64	0.292915	0.854	0.702	6.9e-60	In6b
	ME1	1.38e-37	0.547112	0.708	0.152	3.13e-33	DaNs																		PTMA	1.6e-21	0.308244	0.78	0.662	4.17e-17	Ex4		CNTNAP3B	8.26e-13	0.516329	0.659	0.347	2.16e-08	Ex6b		ECM1	9.02e-64	0.413503	0.288	0.042	2.36e-59	In6b
	FBXL2	1.51e-37	0.563284	0.736	0.185	3.44e-33	DaNs																		STXBP1	1.79e-21	0.408532	0.873	0.711	4.69e-17	Ex4		ERBB4	8.56e-13	0.664825	0.486	0.283	2.24e-08	Ex6b		DLG1	3.33e-63	0.320305	0.641	0.391	8.71e-59	In6b
	ADGRV1	1.52e-37	1.18713	0.639	0.059	3.45e-33	DaNs																		CA11	5.08e-21	0.416483	0.694	0.499	1.33e-16	Ex4		BICD1	9.2e-13	0.386029	0.905	0.729	2.4e-08	Ex6b		SH3GL2	4.02e-63	0.355129	0.585	0.315	1.05e-58	In6b
	PRICKLE2	2.75e-37	0.821494	0.625	0.099	6.26e-33	DaNs																		AC016716.2	5.79e-21	0.349122	0.587	0.38	1.51e-16	Ex4		RALGPS2	1e-12	0.325262	0.52	0.339	2.61e-08	Ex6b		SRSF7	1.08e-62	0.309305	0.729	0.481	2.82e-58	In6b
	ACOT7	4.04e-37	1.63393	0.722	0.108	9.18e-33	DaNs																		FNBP1L	2.7e-20	0.304147	0.523	0.319	7.06e-16	Ex4		RP11-867G2.8	1.3e-12	0.339063	0.402	0.2	3.39e-08	Ex6b		KIAA0922	1.28e-62	0.381213	0.476	0.204	3.35e-58	In6b
	SCRN1	4.4e-37	0.52517	0.528	0.11	1e-32	DaNs																		PTPN14	6.18e-20	0.297187	0.373	0.213	1.62e-15	Ex4		CACNA2D3	1.36e-12	0.41426	0.978	0.924	3.55e-08	Ex6b		NAV1	2.33e-62	0.32231	0.728	0.505	6.08e-58	In6b
	CKB	7.54e-37	1.17118	0.806	0.467	1.71e-32	DaNs																		BRINP1	6.32e-20	0.410988	0.82	0.647	1.65e-15	Ex4		TMEM178A	1.42e-12	0.356727	0.693	0.424	3.7e-08	Ex6b		SCN1A	3.09e-62	0.280751	0.881	0.642	8.09e-58	In6b
	HARS	7.89e-37	0.643017	0.569	0.111	1.79e-32	DaNs																		RP11-766N7.3	1.11e-19	0.362259	0.541	0.357	2.9e-15	Ex4		ACVR2A	1.49e-12	0.344045	0.57	0.378	3.9e-08	Ex6b		FHOD3	6.34e-62	0.34052	0.654	0.341	1.66e-57	In6b
	INPP4B	8.94e-37	1.42264	0.708	0.156	2.03e-32	DaNs																		GOLIM4	1.97e-19	0.257319	0.33	0.167	5.15e-15	Ex4		TEX2	1.74e-12	0.320798	0.43	0.236	4.56e-08	Ex6b		CTNNAL1	7.54e-62	0.388103	0.475	0.196	1.97e-57	In6b
	ARHGDIG	1.02e-36	0.433582	0.333	0.021	2.32e-32	DaNs																		CTNNB1	2.63e-19	0.312171	0.521	0.364	6.88e-15	Ex4		DNAJA4	3.54e-12	0.544243	0.374	0.23	9.25e-08	Ex6b		LPP	7.97e-62	0.291514	0.702	0.462	2.08e-57	In6b
	SERGEF	1.36e-36	0.477639	0.542	0.085	3.08e-32	DaNs																		GABRA5	6.92e-19	0.267885	0.352	0.203	1.81e-14	Ex4		LARGE	4.24e-12	0.387804	0.972	0.897	1.11e-07	Ex6b		HTR4	1.2e-61	0.387781	0.293	0.052	3.14e-57	In6b
	MDH1	1.58e-36	1.95095	0.819	0.189	3.59e-32	DaNs																		DPY19L3	2.57e-18	0.270745	0.364	0.226	6.72e-14	Ex4		SLC1A2	5.03e-12	0.328111	0.587	0.361	1.31e-07	Ex6b		VPS13D	1.58e-61	0.308845	0.697	0.48	4.14e-57	In6b
	SLC10A4	1.79e-36	0.473568	0.389	0.001	4.07e-32	DaNs																		IL1RAP	5.13e-18	0.306506	0.447	0.289	1.34e-13	Ex4		FGD4	5.28e-12	0.390321	0.413	0.225	1.38e-07	Ex6b		AC074391.1	1.94e-61	0.371794	0.552	0.287	5.08e-57	In6b
	RP11-315E17.1	1.97e-36	0.645022	0.583	0.18	4.48e-32	DaNs																		FXYD7	6.92e-18	0.418108	0.721	0.486	1.81e-13	Ex4		BMPER	5.87e-12	0.31979	0.86	0.706	1.53e-07	Ex6b		SHISA9	1.84e-60	0.383414	0.906	0.577	4.8e-56	In6b
	KCND3	2.09e-36	1.32713	0.736	0.052	4.75e-32	DaNs																		RXFP1	7.33e-18	0.505546	0.629	0.297	1.92e-13	Ex4		UBE2QL1	7.49e-12	0.26022	0.391	0.214	1.96e-07	Ex6b		NXPH1	9.18e-60	0.500633	0.973	0.512	2.4e-55	In6b
	CHN1	2.12e-36	0.970413	0.764	0.147	4.82e-32	DaNs																		TRHDE	8.21e-18	0.489189	0.772	0.452	2.15e-13	Ex4		CAMK2D	8.19e-12	0.49386	0.866	0.583	2.14e-07	Ex6b		DLGAP2	1.65e-59	0.363349	0.587	0.278	4.32e-55	In6b
	DCX	2.47e-36	0.43196	0.431	0.018	5.63e-32	DaNs																		FOXP1	9.55e-18	0.429433	0.926	0.728	2.5e-13	Ex4		SDK1	1.28e-11	0.454962	0.698	0.429	3.33e-07	Ex6b		PRKAG2	2.02e-59	0.328374	0.552	0.278	5.27e-55	In6b
	PLA2R1	2.82e-36	0.490368	0.556	0.062	6.42e-32	DaNs																		ST3GAL6	1.01e-17	0.293775	0.451	0.288	2.64e-13	Ex4		CEP126	1.29e-11	0.375257	0.676	0.501	3.37e-07	Ex6b		RP1-34H18.1	3.02e-59	0.385571	0.596	0.296	7.91e-55	In6b
	PCMT1	2.84e-36	0.84462	0.764	0.248	6.46e-32	DaNs																		SPAG16	2.45e-17	0.311497	0.827	0.689	6.41e-13	Ex4		PLAGL1	1.35e-11	0.270341	0.436	0.209	3.53e-07	Ex6b		MDH1	5e-59	0.280664	0.794	0.643	1.31e-54	In6b
	TMEM179	3.02e-36	0.464369	0.347	0.021	6.87e-32	DaNs																		NOVA1	1.37e-16	0.329728	0.893	0.758	3.58e-12	Ex4		CLSTN2	1.72e-11	0.570054	0.939	0.661	4.5e-07	Ex6b		ARHGAP20	7.33e-59	0.316171	0.562	0.283	1.92e-54	In6b
	ATP6V1A	3.43e-36	0.433603	0.667	0.163	7.8e-32	DaNs																		ST6GAL2	1.98e-16	0.310132	0.446	0.278	5.18e-12	Ex4		RAB31	1.74e-11	0.259168	0.307	0.142	4.54e-07	Ex6b		CORO6	1.22e-58	0.293722	0.595	0.368	3.18e-54	In6b
	RP5-1101C3.1	3.46e-36	0.882981	0.528	0.025	7.86e-32	DaNs																		RP11-586K2.1	2.16e-16	0.41066	0.681	0.51	5.65e-12	Ex4		MBOAT2	2e-11	0.33451	0.642	0.452	5.23e-07	Ex6b		CTSL	1.73e-58	0.33963	0.458	0.214	4.53e-54	In6b
	KIF21A	3.84e-36	0.780346	0.792	0.252	8.74e-32	DaNs																		CLMP	4.21e-16	0.254643	0.323	0.186	1.1e-11	Ex4		WWOX	2.61e-11	0.391634	0.888	0.736	6.83e-07	Ex6b		KCNMB2-AS1	2.16e-58	0.39989	0.931	0.575	5.66e-54	In6b
	NSF	4.88e-36	1.15515	0.931	0.214	1.11e-31	DaNs																		IFT122	4.95e-16	0.271068	0.469	0.318	1.29e-11	Ex4		TAOK3	2.74e-11	0.305084	0.777	0.659	7.17e-07	Ex6b		SLC4A4	1.9e-57	0.383874	0.452	0.154	4.97e-53	In6b
	UQCRC1	4.97e-36	0.703049	0.5	0.1	1.13e-31	DaNs																		PLEKHG1	7e-16	0.259187	0.366	0.221	1.83e-11	Ex4		LOXL2	2.76e-11	0.32582	0.274	0.167	7.2e-07	Ex6b		PKD2	2.52e-57	0.287009	0.631	0.405	6.59e-53	In6b
	PRKAR2B	5.16e-36	0.591653	0.458	0.038	1.17e-31	DaNs																		KCNQ3	1.02e-15	0.406413	0.946	0.791	2.67e-11	Ex4		WLS	2.82e-11	0.283131	0.285	0.112	7.37e-07	Ex6b		FLRT3	2.98e-57	0.366556	0.339	0.107	7.79e-53	In6b
	NAALAD2	8.98e-36	0.51943	0.583	0.114	2.04e-31	DaNs																		SERPINF1	2.44e-15	0.295282	0.36	0.199	6.37e-11	Ex4		EPHA7	3.1e-11	0.300572	0.497	0.259	8.12e-07	Ex6b		RP11-778J15.1	3.56e-57	0.252691	0.765	0.553	9.3e-53	In6b
	CPEB3	9.54e-36	0.413717	0.764	0.305	2.17e-31	DaNs																		PHLDB2	6.99e-15	0.443266	0.295	0.151	1.83e-10	Ex4		AC098617.1	3.31e-11	0.26628	0.385	0.206	8.67e-07	Ex6b		WIF1	4.26e-57	0.475255	0.458	0.123	1.11e-52	In6b
	PCLO	9.9e-36	1.05152	0.792	0.166	2.25e-31	DaNs																		OPCML	9.72e-15	0.449991	1	0.949	2.54e-10	Ex4		ANO4	3.52e-11	0.371092	0.642	0.389	9.21e-07	Ex6b		DLGAP1-AS3	1.64e-56	0.397532	0.463	0.191	4.29e-52	In6b
	GLS	1.16e-35	0.388646	0.653	0.199	2.63e-31	DaNs																		NAPEPLD	9.9e-15	0.32782	0.666	0.466	2.59e-10	Ex4		LY6H	3.76e-11	0.340151	0.743	0.56	9.83e-07	Ex6b		ZNF385D	2.16e-56	0.295275	0.99	0.846	5.64e-52	In6b
	ATP5B	1.23e-35	1.07229	0.708	0.175	2.79e-31	DaNs																		LY86-AS1	1.92e-14	0.485533	0.739	0.455	5.03e-10	Ex4		ADD3	3.82e-11	0.279988	0.542	0.385	9.98e-07	Ex6b		PPARG	2.24e-56	0.349527	0.407	0.142	5.86e-52	In6b
	NBEA	1.35e-35	0.789827	0.75	0.26	3.07e-31	DaNs																		PDE1A	4.65e-14	0.492099	0.912	0.579	1.22e-09	Ex4		CLMP	4.11e-11	0.277697	0.324	0.191	1.07e-06	Ex6b		COG5	2.29e-56	0.260465	0.738	0.488	5.99e-52	In6b
	CCT5	1.49e-35	0.62641	0.528	0.092	3.39e-31	DaNs																		KIAA1462	9.99e-14	0.254612	0.321	0.196	2.61e-09	Ex4		HOMER1	4.3e-11	0.405636	0.765	0.774	1.12e-06	Ex6b		LDLRAD4	2.72e-56	0.27462	0.735	0.472	7.11e-52	In6b
	GYG1	2.46e-35	0.591534	0.5	0.048	5.6e-31	DaNs																		CHSY3	1.02e-13	0.387866	0.896	0.702	2.66e-09	Ex4		CDH2	4.52e-11	0.344482	0.832	0.688	1.18e-06	Ex6b		SOX5	4.19e-56	0.346844	0.705	0.348	1.1e-51	In6b
	CHSY3	2.64e-35	1.44507	0.708	0.087	6e-31	DaNs																		SERPINI1	1.02e-13	0.38946	0.897	0.75	2.68e-09	Ex4		CLTCL1	4.56e-11	0.290185	0.274	0.113	1.19e-06	Ex6b		RP11-624C23.1	8.52e-56	0.407336	0.33	0.095	2.23e-51	In6b
	MAGED2	2.95e-35	0.797758	0.667	0.137	6.7e-31	DaNs																		RPS6KA5	1.05e-13	0.324203	0.566	0.404	2.73e-09	Ex4		NPTX1	4.6e-11	0.330906	0.52	0.271	1.2e-06	Ex6b		MYH10	8.73e-56	0.255023	0.619	0.411	2.28e-51	In6b
	LSM4	3.08e-35	0.571503	0.528	0.089	7.01e-31	DaNs																		AC114765.1	1.16e-13	0.55533	0.785	0.419	3.04e-09	Ex4		CYTH3	4.62e-11	0.331518	0.615	0.393	1.21e-06	Ex6b		MIR181A1HG	1.07e-55	0.338292	0.584	0.311	2.79e-51	In6b
	VDAC2	4.7e-35	1.07204	0.583	0.141	1.07e-30	DaNs																		RP11-223C24.1	1.31e-13	0.284856	0.512	0.311	3.44e-09	Ex4		ADAMTSL3	4.9e-11	0.252841	0.358	0.21	1.28e-06	Ex6b		BAIAP2L2	1.19e-55	0.378954	0.592	0.334	3.12e-51	In6b
	HSD17B12	4.85e-35	0.392815	0.75	0.285	1.1e-30	DaNs																		NELL2	3.11e-13	0.465567	0.961	0.73	8.14e-09	Ex4		ABCB1	5.12e-11	0.58398	0.458	0.329	1.34e-06	Ex6b		MANBA	1.58e-55	0.340703	0.508	0.26	4.12e-51	In6b
	PDHX	5.37e-35	0.408746	0.569	0.134	1.22e-30	DaNs																		39326	5.45e-13	0.318228	0.885	0.805	1.42e-08	Ex4		OSBPL3	5.35e-11	0.339902	0.603	0.443	1.4e-06	Ex6b		DECR1	2.36e-55	0.355178	0.456	0.195	6.17e-51	In6b
	ACTG1	5.74e-35	0.801872	0.847	0.513	1.3e-30	DaNs																		EPHA3	5.89e-13	0.335422	0.502	0.344	1.54e-08	Ex4		PLXDC2	6.09e-11	0.423853	0.771	0.593	1.59e-06	Ex6b		FAM208B	2.91e-55	0.270927	0.554	0.295	7.61e-51	In6b
	TBC1D19	6.03e-35	0.398444	0.639	0.16	1.37e-30	DaNs																		NRSN1	6.8e-13	0.345117	0.657	0.484	1.78e-08	Ex4		LMO7	6.48e-11	0.32233	0.743	0.559	1.69e-06	Ex6b		MRE11A	6.27e-55	0.381404	0.298	0.092	1.64e-50	In6b
	CSMD1	6.44e-35	1.86183	0.736	0.321	1.46e-30	DaNs																		OSTF1	7.02e-13	0.280837	0.382	0.234	1.83e-08	Ex4		TXNDC16	6.55e-11	0.391253	0.587	0.434	1.71e-06	Ex6b		IDH3A	8.03e-55	0.318551	0.5	0.236	2.1e-50	In6b
	TPGS2	6.65e-35	0.444947	0.569	0.12	1.51e-30	DaNs																		TSPYL1	8.26e-13	0.29402	0.517	0.395	2.16e-08	Ex4		CAMK2G	6.69e-11	0.375814	0.81	0.633	1.75e-06	Ex6b		ERICH1-AS1	8.12e-55	0.35105	0.631	0.347	2.12e-50	In6b
	MAST2	6.71e-35	0.375052	0.556	0.156	1.53e-30	DaNs																		CADM3	1.03e-12	0.254943	0.486	0.368	2.7e-08	Ex4		GLIS1	8.71e-11	0.25566	0.447	0.25	2.28e-06	Ex6b		RP11-463D19.1	1.11e-54	0.301497	0.526	0.301	2.89e-50	In6b
	SLC25A3	6.74e-35	0.897315	0.722	0.179	1.53e-30	DaNs																		CSGALNACT1	1.21e-12	0.285727	0.705	0.49	3.16e-08	Ex4		PRICKLE2	9.11e-11	0.347469	0.777	0.615	2.38e-06	Ex6b		KCNAB3	1.9e-54	0.323854	0.343	0.104	4.98e-50	In6b
	RBMS1	6.86e-35	0.748949	0.611	0.069	1.56e-30	DaNs																		RP11-115D19.1	1.22e-12	0.301393	0.421	0.272	3.2e-08	Ex4		RPH3A	1.01e-10	0.353492	0.693	0.536	2.65e-06	Ex6b		SDK1	2.24e-54	0.335708	0.883	0.616	5.87e-50	In6b
	AP2S1	7e-35	0.787776	0.611	0.107	1.59e-30	DaNs																		SPOCK1	1.33e-12	0.352587	0.902	0.708	3.47e-08	Ex4		SLC16A1-AS1	1.03e-10	0.337602	0.67	0.519	2.69e-06	Ex6b		RP11-68E19.2	2.28e-54	0.361503	0.295	0.064	5.96e-50	In6b
	SVOP	8.23e-35	0.458783	0.444	0.026	1.87e-30	DaNs																		PDP1	1.59e-12	0.296093	0.446	0.293	4.17e-08	Ex4		ATF7IP2	1.13e-10	0.356951	0.698	0.477	2.96e-06	Ex6b		SFXN5	1.36e-53	0.34383	0.452	0.177	3.55e-49	In6b
	RP11-479O9.4	8.87e-35	0.275598	0.597	0.27	2.02e-30	DaNs																		TOLLIP	1.68e-12	0.30807	0.539	0.369	4.4e-08	Ex4		EXTL3	1.67e-10	0.286953	0.469	0.352	4.37e-06	Ex6b		EFR3B	1.91e-53	0.292765	0.646	0.402	5e-49	In6b
	REEP1	9.26e-35	0.864916	0.625	0.047	2.11e-30	DaNs																		NELL1	1.77e-12	0.394343	0.847	0.577	4.64e-08	Ex4		GPR155	1.7e-10	0.315765	0.743	0.555	4.43e-06	Ex6b		FGFR2	2.36e-53	0.358483	0.292	0.069	6.16e-49	In6b
	AJAP1	1.08e-34	0.472446	0.486	0.056	2.47e-30	DaNs																		C4orf3	2.66e-12	0.250872	0.473	0.344	6.95e-08	Ex4		GMDS	1.79e-10	0.2561	0.743	0.614	4.68e-06	Ex6b		RP5-921G16.1	1.24e-52	0.270067	0.735	0.493	3.24e-48	In6b
	TPI1	1.21e-34	1.28017	0.75	0.191	2.75e-30	DaNs																		KIAA1456	3.41e-12	0.275027	0.6	0.406	8.91e-08	Ex4		ANK3	2.14e-10	0.29106	1	0.977	5.61e-06	Ex6b		ZFPM2	2.79e-52	0.356345	0.576	0.307	7.29e-48	In6b
	UBASH3B	1.23e-34	0.477144	0.458	0.062	2.81e-30	DaNs																		HPCA	3.85e-12	0.335121	0.628	0.429	1.01e-07	Ex4		DOK6	2.15e-10	0.406958	0.827	0.624	5.62e-06	Ex6b		IPO9-AS1	3.16e-52	0.293105	0.643	0.428	8.26e-48	In6b
	VPS35	1.27e-34	0.88937	0.611	0.129	2.89e-30	DaNs																		RP11-380P13.1	5.18e-12	0.468781	0.412	0.215	1.35e-07	Ex4		IMPA1	2.38e-10	0.274979	0.291	0.161	6.22e-06	Ex6b		JARID2	3.62e-52	0.273982	0.571	0.333	9.47e-48	In6b
	FAM135B	1.27e-34	0.861083	0.611	0.084	2.9e-30	DaNs																		SESN3	7.48e-12	0.251807	0.538	0.412	1.96e-07	Ex4		KIAA1671	2.91e-10	0.266148	0.598	0.44	7.62e-06	Ex6b		MIR124-2HG	6.92e-52	0.256105	0.591	0.363	1.81e-47	In6b
	ZFHX4-AS1	1.29e-34	0.466278	0.417	0.037	2.93e-30	DaNs																		NRN1	8.01e-12	0.475725	0.66	0.413	2.09e-07	Ex4		ZFC3H1	2.99e-10	0.26452	0.374	0.308	7.83e-06	Ex6b		RP11-317J19.1	8.21e-52	0.263207	0.731	0.51	2.15e-47	In6b
	SCG5	1.29e-34	1.01315	0.792	0.278	2.94e-30	DaNs																		NCDN	8.65e-12	0.272643	0.544	0.403	2.26e-07	Ex4		RP11-465I4.2	3.14e-10	0.293538	0.469	0.252	8.21e-06	Ex6b		DAPK1	8.52e-52	0.284498	0.656	0.399	2.23e-47	In6b
	LPO	1.32e-34	0.33632	0.264	0.008	3.01e-30	DaNs																		RALYL	9.53e-12	0.53761	0.999	0.783	2.49e-07	Ex4		GAN	3.28e-10	0.359839	0.447	0.248	8.58e-06	Ex6b		FASTKD1	8.99e-52	0.282373	0.559	0.301	2.35e-47	In6b
	PKNOX2	2.12e-34	0.40743	0.458	0.052	4.83e-30	DaNs																		ENO2	1.06e-11	0.351145	0.788	0.679	2.78e-07	Ex4		PCDH15	3.35e-10	0.669019	0.525	0.277	8.76e-06	Ex6b		RHOBTB3	9.32e-52	0.336325	0.4	0.159	2.44e-47	In6b
	MRPL4	3.02e-34	0.445174	0.472	0.083	6.88e-30	DaNs																		MAL2	1.86e-11	0.286677	0.455	0.3	4.88e-07	Ex4		FRAS1	3.48e-10	0.466644	0.765	0.506	9.09e-06	Ex6b		TDRD3	1.15e-51	0.294215	0.562	0.32	3.02e-47	In6b
	AC016723.4	3.42e-34	0.619265	0.444	0.026	7.77e-30	DaNs																		FHL1	3.43e-11	0.254203	0.539	0.418	8.97e-07	Ex4		EFR3A	3.63e-10	0.325895	0.676	0.453	9.49e-06	Ex6b		ROR1	2.39e-51	0.413328	0.327	0.085	6.25e-47	In6b
	MAGI3	3.64e-34	0.6874	0.667	0.133	8.27e-30	DaNs																		CAMK1D	4.05e-11	0.406029	0.977	0.83	1.06e-06	Ex4		DNAJA1	3.67e-10	0.438957	0.648	0.553	9.61e-06	Ex6b		38231	2.99e-51	0.300188	0.543	0.276	7.81e-47	In6b
	KIF3A	4.56e-34	0.546577	0.764	0.215	1.04e-29	DaNs																		UNC5D	4.39e-11	0.437994	0.991	0.801	1.15e-06	Ex4		THUMPD2	3.99e-10	0.296865	0.458	0.277	1.04e-05	Ex6b		AP000304.12	3.89e-51	0.267823	0.647	0.417	1.02e-46	In6b
	UBB	5.96e-34	0.798264	0.889	0.59	1.35e-29	DaNs																		UGP2	4.77e-11	0.339242	0.698	0.544	1.25e-06	Ex4		PDE1A	7.26e-10	0.387696	0.961	0.789	1.9e-05	Ex6b		ANKS1A	4.13e-51	0.264025	0.651	0.385	1.08e-46	In6b
	PPM1E	6.27e-34	0.935634	0.764	0.148	1.43e-29	DaNs																		CFAP221	6.72e-11	0.323507	0.549	0.375	1.76e-06	Ex4		DIXDC1	7.97e-10	0.261494	0.475	0.277	2.08e-05	Ex6b		CDK6	5.84e-51	0.33091	0.353	0.124	1.53e-46	In6b
	MGST3	7.75e-34	0.716055	0.819	0.39	1.76e-29	DaNs																		AC013463.2	7.39e-11	0.290196	0.485	0.315	1.93e-06	Ex4		DNAJB1	8.93e-10	0.328572	0.492	0.299	2.33e-05	Ex6b		UGP2	7.62e-51	0.278212	0.6	0.383	1.99e-46	In6b
	MAP1LC3B	8.78e-34	0.86279	0.639	0.135	2e-29	DaNs																		EFNA5	9.85e-11	0.414449	0.906	0.72	2.58e-06	Ex4		B4GALNT3	9.34e-10	0.276802	0.48	0.277	2.44e-05	Ex6b		ADARB1	1.45e-50	0.297353	0.425	0.178	3.79e-46	In6b
	ZC3H8	8.91e-34	0.293756	0.542	0.097	2.03e-29	DaNs																		RP11-191L9.4	1.36e-10	0.454548	0.736	0.422	3.55e-06	Ex4		CSMD2	1.46e-09	0.260141	0.799	0.624	3.81e-05	Ex6b		SLC4A8	2.15e-50	0.256012	0.625	0.379	5.61e-46	In6b
	HCFC1R1	1.07e-33	0.793796	0.694	0.127	2.43e-29	DaNs																		SLC8A1-AS1	2.1e-10	0.372917	0.734	0.568	5.48e-06	Ex4		PSME4	1.47e-09	0.26934	0.492	0.354	3.86e-05	Ex6b		MBNL2	3.57e-50	0.298046	0.537	0.305	9.34e-46	In6b
	CTC-459F4.3	1.1e-33	0.439268	0.528	0.068	2.51e-29	DaNs																		SPATS2L	2.46e-10	0.3033	0.684	0.512	6.43e-06	Ex4		GRIA3	1.55e-09	0.378051	0.944	0.827	4.06e-05	Ex6b		KCNH1	2.43e-49	0.252865	0.794	0.56	6.36e-45	In6b
	MRPL55	1.16e-33	0.629616	0.569	0.112	2.63e-29	DaNs																		RSPO2	3.5e-10	0.27221	0.441	0.298	9.16e-06	Ex4		SH3GL2	1.59e-09	0.277983	0.95	0.901	4.14e-05	Ex6b		MROH1	2.74e-49	0.268852	0.443	0.232	7.16e-45	In6b
	CDK5	1.4e-33	0.599631	0.417	0.032	3.18e-29	DaNs																		GCC2	4.76e-10	0.301093	0.671	0.522	1.24e-05	Ex4		UST	1.68e-09	0.265071	0.447	0.288	4.39e-05	Ex6b		DLGAP1-AS4	3.78e-49	0.288335	0.478	0.248	9.87e-45	In6b
	DSTN	1.58e-33	1.04103	0.736	0.229	3.59e-29	DaNs																		CAP2	5.22e-10	0.322048	0.809	0.684	1.36e-05	Ex4		C9orf3	2.05e-09	0.280567	0.827	0.713	5.37e-05	Ex6b		HUNK	3.92e-49	0.32614	0.558	0.299	1.03e-44	In6b
	SUB1	1.68e-33	0.604576	0.778	0.24	3.82e-29	DaNs																		GABRG2	6.2e-10	0.296077	0.768	0.631	1.62e-05	Ex4		CDHR3	2.52e-09	0.389361	0.525	0.283	6.58e-05	Ex6b		RP11-712B9.2	4.22e-49	0.349078	0.509	0.236	1.1e-44	In6b
	DGKI	1.72e-33	0.533442	0.653	0.203	3.91e-29	DaNs																		RFTN1	6.2e-10	0.310134	0.533	0.366	1.62e-05	Ex4		NNAT	2.55e-09	0.324396	0.553	0.418	6.68e-05	Ex6b		FAM81A	8.22e-49	0.303098	0.498	0.252	2.15e-44	In6b
	SLC25A12	1.77e-33	0.472567	0.681	0.206	4.02e-29	DaNs																		DPY19L2	8.91e-10	0.311394	0.723	0.603	2.33e-05	Ex4		EPN2	2.61e-09	0.287596	0.547	0.381	6.82e-05	Ex6b		WIPF3	1.67e-48	0.322819	0.371	0.122	4.37e-44	In6b
	MICU1	2.48e-33	0.537617	0.722	0.229	5.63e-29	DaNs																		CEMIP	9.54e-10	0.287691	0.411	0.277	2.5e-05	Ex4		CDH9	3.02e-09	0.376112	0.777	0.661	7.89e-05	Ex6b		LAMB1	1.95e-48	0.31131	0.449	0.23	5.1e-44	In6b
	COPS8	2.63e-33	0.524888	0.611	0.15	5.97e-29	DaNs																		SLC24A2	1.03e-09	0.323704	0.929	0.749	2.69e-05	Ex4		RP11-420N3.2	3.65e-09	0.38922	0.659	0.418	9.55e-05	Ex6b		TSHZ3	2.02e-48	0.333907	0.486	0.197	5.28e-44	In6b
	RRAGB	2.65e-33	0.251619	0.514	0.122	6.03e-29	DaNs																		RGS4	1.13e-09	0.415826	0.665	0.473	2.95e-05	Ex4		ZNF385D	4.5e-09	0.493559	0.709	0.335	0.000118	Ex6b		WDR61	2.36e-48	0.410916	0.641	0.448	6.18e-44	In6b
	AL132709.8	2.76e-33	0.468451	0.403	0.012	6.27e-29	DaNs																		GRM3	1.13e-09	0.321073	0.689	0.469	2.96e-05	Ex4		PLS1	5.1e-09	0.283658	0.43	0.268	0.000133	Ex6b		ARX	3.86e-48	0.289397	0.464	0.224	1.01e-43	In6b
	KLC1	2.89e-33	0.90947	0.708	0.15	6.57e-29	DaNs																		EIF4A2	1.49e-09	0.365611	0.86	0.799	3.88e-05	Ex4		PRMT2	6.23e-09	0.263043	0.503	0.325	0.000163	Ex6b		DRP2	4.93e-48	0.293206	0.329	0.106	1.29e-43	In6b
	VWA8	2.93e-33	0.254247	0.694	0.289	6.66e-29	DaNs																		FAM134B	1.81e-09	0.268505	0.528	0.416	4.72e-05	Ex4		HIBCH	6.4e-09	0.263069	0.615	0.447	0.000167	Ex6b		CASC15	5.11e-48	0.274464	0.527	0.292	1.34e-43	In6b
	FLT3	3.14e-33	0.385299	0.347	0.052	7.15e-29	DaNs																		VPS41	2.37e-09	0.284195	0.556	0.408	6.2e-05	Ex4		UTRN	6.46e-09	0.319803	0.475	0.295	0.000169	Ex6b		MRRF	1.38e-47	0.299733	0.433	0.188	3.6e-43	In6b
	DNER	3.17e-33	0.558375	0.792	0.355	7.2e-29	DaNs																		EPHA4	3.61e-09	0.391891	0.849	0.637	9.43e-05	Ex4		MIR7-3HG	6.52e-09	0.29421	0.575	0.333	0.00017	Ex6b		CYTH3	2.12e-47	0.287104	0.518	0.268	5.55e-43	In6b
	SV2B	3.23e-33	0.977327	0.639	0.033	7.34e-29	DaNs																		AC067956.1	4.35e-09	0.449263	0.671	0.387	0.000114	Ex4		ANTXR1	6.8e-09	0.25313	0.441	0.297	0.000178	Ex6b		CYCS	2.74e-47	0.273823	0.727	0.522	7.17e-43	In6b
	CPLX2	3.24e-33	0.827845	0.514	0.024	7.36e-29	DaNs																		SLC8A1	4.45e-09	0.342588	0.957	0.797	0.000116	Ex4		DKK3	8.13e-09	0.406541	0.749	0.522	0.000213	Ex6b		ETFDH	3.74e-47	0.253544	0.595	0.385	9.77e-43	In6b
	PDHB	3.29e-33	0.596384	0.514	0.099	7.49e-29	DaNs																		CCK	6.04e-09	0.340673	0.945	0.701	0.000158	Ex4		PHLPP1	9.55e-09	0.280594	0.531	0.454	0.00025	Ex6b		C8orf4	4.37e-47	0.389518	0.405	0.132	1.14e-42	In6b
	RP11-701H24.9	3.9e-33	0.624669	0.681	0.199	8.87e-29	DaNs																		OLFM3	6.88e-09	0.428206	0.885	0.639	0.00018	Ex4		SOBP	9.9e-09	0.325446	0.827	0.682	0.000259	Ex6b		PRICKLE2	5.62e-47	0.259328	0.698	0.461	1.47e-42	In6b
	MCC	4.25e-33	0.920466	0.542	0.087	9.66e-29	DaNs																		EID1	1.06e-08	0.28434	0.666	0.557	0.000277	Ex4		RP11-321E2.3	1.29e-08	0.301819	0.564	0.37	0.000336	Ex6b		ATP5G1	9.18e-47	0.276198	0.605	0.365	2.4e-42	In6b
	GPX4	4.37e-33	0.887853	0.75	0.314	9.92e-29	DaNs																		DDX24	1.13e-08	0.264652	0.677	0.593	0.000295	Ex4		HTR1E	1.32e-08	0.279223	0.57	0.451	0.000344	Ex6b		PTPN13	1.62e-46	0.365648	0.386	0.143	4.25e-42	In6b
	DYNC1H1	4.73e-33	0.431238	0.722	0.278	1.08e-28	DaNs																		NMT2	1.15e-08	0.250432	0.527	0.403	0.000301	Ex4		SIK2	1.34e-08	0.274097	0.754	0.655	0.00035	Ex6b		LRP8	3.6e-46	0.266973	0.41	0.175	9.41e-42	In6b
	LINC01481	4.92e-33	0.380877	0.694	0.334	1.12e-28	DaNs																		CTC-575N7.1	1.19e-08	0.312704	0.508	0.364	0.000312	Ex4		NETO2	1.58e-08	0.312339	0.531	0.352	0.000413	Ex6b		PCDH9-AS2	8.79e-46	0.344471	0.681	0.489	2.3e-41	In6b
	MAP3K13	5.28e-33	0.282305	0.694	0.278	1.2e-28	DaNs																		RP1-90G24.10	1.36e-08	0.263323	0.476	0.33	0.000355	Ex4		LRTM1	1.8e-08	0.318222	0.749	0.605	0.00047	Ex6b		NCOA3	9.3e-46	0.308523	0.495	0.26	2.43e-41	In6b
	PEBP1	6.45e-33	0.764707	0.847	0.598	1.47e-28	DaNs																		REEP5	1.63e-08	0.253589	0.698	0.589	0.000425	Ex4		PTPRD	1.8e-08	0.35759	1	0.995	0.000471	Ex6b		TPST2	1.11e-45	0.303936	0.356	0.133	2.89e-41	In6b
	ZC2HC1A	7.18e-33	0.394632	0.653	0.165	1.63e-28	DaNs																		PRB2	2.06e-08	0.266876	0.468	0.343	0.000539	Ex4		RAB11FIP4	2.03e-08	0.26566	0.693	0.54	0.000531	Ex6b		KIFC3	1.18e-45	0.286498	0.26	0.066	3.09e-41	In6b
	TTC1	7.23e-33	0.42742	0.583	0.247	1.64e-28	DaNs																		KLHDC3	2.83e-08	0.261506	0.558	0.415	0.000739	Ex4		ATP2C1	2.74e-08	0.344716	0.816	0.728	0.000716	Ex6b		TEAD1	1.62e-45	0.308937	0.526	0.276	4.24e-41	In6b
	PSMA4	7.6e-33	0.582637	0.472	0.122	1.73e-28	DaNs																		LMO4	3.57e-08	0.400527	0.752	0.533	0.000934	Ex4		GNPTAB	2.74e-08	0.274839	0.62	0.439	0.000716	Ex6b		CDH7	1.75e-45	0.312178	0.42	0.166	4.56e-41	In6b
	ABCA9	7.83e-33	0.39498	0.458	0.039	1.78e-28	DaNs																		FAM13A	4.12e-08	0.355718	0.715	0.513	0.001078	Ex4		RP11-739G5.1	3.08e-08	0.318426	0.441	0.193	0.000806	Ex6b		RGS4	5.16e-45	0.337182	0.444	0.172	1.35e-40	In6b
	DCTN2	8.17e-33	0.723627	0.583	0.143	1.86e-28	DaNs																		SLC17A7	5.2e-08	0.264319	0.526	0.362	0.00136	Ex4		GNG12-AS1	3.23e-08	0.317702	0.358	0.182	0.000843	Ex6b		SLIT1	5.61e-44	0.303977	0.407	0.156	1.47e-39	In6b
	ATPIF1	8.25e-33	0.971497	0.806	0.225	1.88e-28	DaNs																		FKBP8	6.6e-08	0.264389	0.655	0.519	0.001725	Ex4		GNG2	3.31e-08	0.308542	0.492	0.344	0.000865	Ex6b		SPATS2L	1.08e-43	0.282613	0.563	0.308	2.82e-39	In6b
	GRIA2	8.28e-33	0.442474	0.722	0.325	1.88e-28	DaNs																		ZMYND8	9.18e-08	0.257687	0.741	0.637	0.0024	Ex4		C16orf52	3.43e-08	0.253364	0.704	0.54	0.000898	Ex6b		FSTL4	2.81e-43	0.323959	0.47	0.214	7.34e-39	In6b
	SYNGR3	9e-33	0.689142	0.403	0.01	2.05e-28	DaNs																		RP11-712B9.2	9.56e-08	0.280025	0.63	0.471	0.0025	Ex4		PBX1	3.66e-08	0.262315	0.922	0.849	0.000957	Ex6b		KCNC1	3.13e-43	0.273056	0.513	0.272	8.2e-39	In6b
	TUBB	9.9e-33	1.4826	0.792	0.189	2.25e-28	DaNs																		RP11-35G9.5	1.38e-07	0.323082	0.368	0.224	0.003605	Ex4		RP1-34H18.1	4.21e-08	0.281215	0.855	0.767	0.0011	Ex6b		RP11-766N7.4	3.26e-43	0.278305	0.28	0.082	8.53e-39	In6b
	CNTN4	1.02e-32	1.84168	0.681	0.108	2.32e-28	DaNs																		SNCA	1.85e-07	0.38721	0.842	0.635	0.004828	Ex4		RUNX1	4.24e-08	0.255157	0.464	0.291	0.001108	Ex6b		LBH	1.46e-42	0.29796	0.317	0.106	3.81e-38	In6b
	PIN1	1.06e-32	1.08733	0.75	0.146	2.4e-28	DaNs																		EIF1	2.02e-07	0.287769	0.873	0.779	0.005287	Ex4		KANSL1L	4.57e-08	0.256324	0.721	0.637	0.001196	Ex6b		GRM8	1.97e-42	0.443248	0.519	0.213	5.16e-38	In6b
	SERINC1	1.07e-32	0.712689	0.764	0.298	2.43e-28	DaNs																		HS3ST4	2.24e-07	0.412266	0.795	0.42	0.005846	Ex4		PTPRN2	4.64e-08	0.301276	0.972	0.865	0.001213	Ex6b		RNF213	2.32e-42	0.251366	0.465	0.245	6.08e-38	In6b
	ADK	1.27e-32	0.335038	0.792	0.339	2.89e-28	DaNs																		ATP8B1	3.95e-07	0.326735	0.525	0.356	0.010324	Ex4		CPE	4.88e-08	0.298425	0.76	0.679	0.001276	Ex6b		RELL2	4.49e-42	0.275691	0.405	0.182	1.17e-37	In6b
	NEDD4L	1.31e-32	0.525381	0.639	0.185	2.97e-28	DaNs																		DGKI	5.13e-07	0.347389	0.951	0.81	0.013424	Ex4		TLK1	5.32e-08	0.310628	0.793	0.581	0.00139	Ex6b		PDGFC	1.34e-41	0.297925	0.255	0.057	3.49e-37	In6b
	SLC8A1-AS1	1.4e-32	0.797364	0.597	0.075	3.19e-28	DaNs																		IFT57	5.91e-07	0.255341	0.468	0.342	0.015464	Ex4		SRGAP1	6.69e-08	0.279273	0.285	0.189	0.001749	Ex6b		RARB	1.95e-41	0.297105	0.497	0.23	5.11e-37	In6b
	MAPRE3	1.55e-32	0.761239	0.611	0.096	3.51e-28	DaNs																		SH3GL2	8.22e-07	0.399476	0.921	0.706	0.021483	Ex4		CBWD5	6.87e-08	0.289376	0.603	0.421	0.001796	Ex6b		DNAJC21	2.23e-41	0.255458	0.263	0.077	5.83e-37	In6b
	SAP18	1.67e-32	0.761084	0.722	0.18	3.81e-28	DaNs																		CACNB4	8.45e-07	0.325567	0.953	0.82	0.022098	Ex4		GABRG3	8.06e-08	0.331721	0.944	0.819	0.002107	Ex6b		GOT1	3.9e-41	0.250217	0.678	0.482	1.02e-36	In6b
	MYL12B	1.71e-32	0.949566	0.611	0.113	3.89e-28	DaNs																		DNAJC1	8.54e-07	0.302366	0.658	0.5	0.022326	Ex4		ARPP21	8.33e-08	0.27236	0.983	0.947	0.002179	Ex6b		KCNIP2-AS1	5.25e-41	0.296682	0.333	0.12	1.37e-36	In6b
	MIR325HG	2.01e-32	0.625794	0.681	0.312	4.57e-28	DaNs																		LINGO2	9.12e-07	0.382588	0.978	0.782	0.023831	Ex4		AQP4-AS1	1.01e-07	0.386667	0.765	0.635	0.00265	Ex6b		EEF2K	9.81e-41	0.252889	0.376	0.171	2.57e-36	In6b
	COX7A2L	2.07e-32	0.812581	0.722	0.143	4.7e-28	DaNs																		NRGN	1.14e-06	0.439386	0.814	0.57	0.029768	Ex4		TBC1D32	1.03e-07	0.261253	0.765	0.593	0.002694	Ex6b		KCTD8	2.07e-40	0.298353	0.676	0.383	5.42e-36	In6b
	C11orf74	2.4e-32	0.382183	0.361	0.038	5.46e-28	DaNs																		NWD2	1.22e-06	0.305017	0.542	0.378	0.031838	Ex4		FHL2	1.08e-07	0.26891	0.564	0.433	0.002813	Ex6b		KIRREL3	2.9e-40	0.340059	0.806	0.536	7.58e-36	In6b
	DCC	2.56e-32	1.83335	0.639	0.181	5.83e-28	DaNs																		STX1A	1.4e-06	0.322787	0.747	0.539	0.036513	Ex4		RP11-18D7.3	1.12e-07	0.252442	0.43	0.262	0.002941	Ex6b		IL1RAP	3.16e-40	0.282827	0.418	0.17	8.27e-36	In6b
	STRAP	2.68e-32	0.655904	0.556	0.121	6.09e-28	DaNs																		TLL1	0	0.929621	0.682	0.073	0	Ex5a		TJP1	1.18e-07	0.272085	0.916	0.844	0.003081	Ex6b		TSPAN9	4.97e-40	0.287401	0.365	0.155	1.3e-35	In6b
	HERC1	3.24e-32	0.280886	0.736	0.35	7.36e-28	DaNs																		ARSJ	0	0.649022	0.519	0.052	0	Ex5a		RP11-479O9.4	1.46e-07	0.267025	0.838	0.754	0.003806	Ex6b		ADAMTS9-AS2	5.5e-40	0.304701	0.668	0.348	1.44e-35	In6b
	ABCA10	3.3e-32	0.406967	0.472	0.036	7.5e-28	DaNs																		CLSTN2	3.2e-274	1.02419	0.961	0.49	8.3e-270	Ex5a		RP11-289H16.1	1.58e-07	0.269147	0.838	0.735	0.004125	Ex6b		ARG2	7.45e-40	0.33709	0.487	0.307	1.95e-35	In6b
	RP11-745L13.2	3.33e-32	0.352378	0.542	0.093	7.57e-28	DaNs																		CTC-340A15.2	7.4e-246	1.63793	0.839	0.238	1.9e-241	Ex5a		GRIK2	1.69e-07	0.285559	0.933	0.868	0.00441	Ex6b		ELL2	8.88e-40	0.274531	0.416	0.189	2.32e-35	In6b
	SPAG16	3.55e-32	0.377975	0.653	0.259	8.07e-28	DaNs																		CTC-535M15.2	6.6e-242	1.35475	0.766	0.164	1.7e-237	Ex5a		KCNT1	1.9e-07	0.276382	0.559	0.38	0.004978	Ex6b		LINC00894	2.21e-39	0.267159	0.325	0.129	5.77e-35	In6b
	FUT9	3.91e-32	0.782287	0.75	0.29	8.88e-28	DaNs																		PCP4	4.5e-241	1.1823	0.769	0.26	1.2e-236	Ex5a		LINC01481	1.92e-07	0.254394	0.687	0.497	0.00503	Ex6b		CRTAC1	3.18e-39	0.324523	0.499	0.239	8.32e-35	In6b
	CYFIP2	3.96e-32	0.536193	0.653	0.133	9.01e-28	DaNs																		CELF4	1.9e-239	0.55274	0.948	0.738	5.1e-235	Ex5a		ERC2	2.14e-07	0.27791	0.983	0.961	0.005601	Ex6b		RP11-631F7.1	3.52e-39	0.290485	0.306	0.1	9.21e-35	In6b
	RBFOX2	6.67e-32	0.473233	0.806	0.268	1.52e-27	DaNs																		CTD-2313P7.1	3e-225	0.468075	0.358	0.036	7.8e-221	Ex5a		LRCH1	2.29e-07	0.269465	0.542	0.345	0.005998	Ex6b		IL18	6.95e-39	0.260878	0.257	0.083	1.82e-34	In6b
	CSRNP3	6.98e-32	0.588493	0.667	0.196	1.59e-27	DaNs																		TRABD2A	2.8e-215	0.361669	0.359	0.051	7.3e-211	Ex5a		SH3GL3	2.5e-07	0.282335	0.844	0.694	0.006533	Ex6b		RP11-62I21.1	1.37e-38	0.291126	0.301	0.11	3.59e-34	In6b
	GSS	7.56e-32	0.482446	0.375	0.063	1.72e-27	DaNs																		FAM3C	8.2e-214	0.671925	0.707	0.387	2.1e-209	Ex5a		ATP2B1	2.62e-07	0.278346	0.966	0.937	0.006848	Ex6b		RP11-180M15.3	2.95e-38	0.313332	0.384	0.19	7.71e-34	In6b
	DYNLRB1	1.2e-31	0.525407	0.681	0.245	2.72e-27	DaNs																		CAMK2D	7.7e-213	0.792918	0.913	0.505	2e-208	Ex5a		VWC2L	4.93e-07	0.290297	0.508	0.276	0.012887	Ex6b		SIDT1-AS1	4.54e-38	0.28526	0.368	0.15	1.19e-33	In6b
	TIPRL	1.36e-31	0.460756	0.542	0.085	3.1e-27	DaNs																		NKAIN2	7.5e-208	0.812744	0.998	0.844	2e-203	Ex5a		TIAM1	5.24e-07	0.291741	0.609	0.511	0.013691	Ex6b		U91319.1	4.53e-36	0.268553	0.55	0.316	1.18e-31	In6b
	DYNC1LI1	1.37e-31	0.347134	0.444	0.093	3.11e-27	DaNs																		CHN2	1.3e-198	0.691372	0.723	0.238	3.5e-194	Ex5a		RGS7BP	5.57e-07	0.281768	0.525	0.433	0.014553	Ex6b		RP11-867G2.8	5.91e-36	0.264878	0.352	0.141	1.55e-31	In6b
	C11orf80	1.38e-31	0.528538	0.5	0.057	3.14e-27	DaNs																		RP11-478B9.1	1.4e-187	0.397666	0.344	0.043	3.7e-183	Ex5a		MAPRE2	5.69e-07	0.266318	0.777	0.726	0.014864	Ex6b		AC007796.1	7.78e-36	0.255675	0.28	0.089	2.03e-31	In6b
	TXNL1	1.39e-31	0.369637	0.639	0.174	3.15e-27	DaNs																		CCDC85A	1.4e-186	0.663073	0.853	0.47	3.7e-182	Ex5a		EXT1	6.79e-07	0.285837	0.86	0.791	0.017759	Ex6b		ZNF124	1.4e-35	0.250769	0.284	0.107	3.66e-31	In6b
	LDHB	1.41e-31	1.47804	0.819	0.203	3.2e-27	DaNs																		DNAH6	1.2e-181	0.571511	0.722	0.328	3.2e-177	Ex5a		PCDH9-AS2	7e-07	0.299154	0.927	0.892	0.018297	Ex6b		RP1-78O14.1	2.14e-35	0.255718	0.725	0.511	5.6e-31	In6b
	UBE2V2	1.48e-31	0.845065	0.597	0.124	3.37e-27	DaNs																		PDE1A	2.3e-179	0.836356	0.973	0.566	6.1e-175	Ex5a		ASAP1	1.85e-06	0.275622	0.899	0.818	0.048438	Ex6b		HS3ST2	5.83e-35	0.352737	0.295	0.079	1.52e-30	In6b
	KLHDC10	1.8e-31	0.400776	0.611	0.162	4.1e-27	DaNs																		IL1RAPL2	2.3e-176	1.04988	0.907	0.362	6.1e-172	Ex5a		POSTN	9.8e-163	1.43451	0.825	0.007	2.6e-158	Ex8		LHX6	8.48e-35	0.260199	0.311	0.106	2.22e-30	In6b
	MNAT1	1.89e-31	0.274436	0.681	0.264	4.3e-27	DaNs																		ETV1	1e-174	0.515284	0.549	0.148	2.7e-170	Ex5a		SMYD1	2.32e-94	0.589172	0.46	0.005	6.08e-90	Ex8		GABRD	1.05e-34	0.323582	0.552	0.244	2.76e-30	In6b
	RP11-484P15.1	1.93e-31	0.290205	0.292	0.009	4.39e-27	DaNs																		LRRK1	2.2e-172	0.733678	0.814	0.333	5.9e-168	Ex5a		ZFHX2	2.5e-73	1.1508	0.905	0.313	6.53e-69	Ex8		NEFL	1.09e-34	0.252299	0.469	0.237	2.86e-30	In6b
	ZNF248	2.27e-31	0.250802	0.611	0.189	5.16e-27	DaNs																		RXFP1	7.5e-169	0.898581	0.85	0.265	2e-164	Ex5a		RGS12	2.17e-63	1.66406	1	0.312	5.66e-59	Ex8		CBR3	3.9e-34	0.253693	0.31	0.117	1.02e-29	In6b
	RUNDC3A	2.36e-31	0.77683	0.556	0.05	5.38e-27	DaNs																		RPRM	5.8e-168	0.520425	0.294	0.044	1.5e-163	Ex5a		HPSE2	1.6e-60	0.982265	0.698	0.121	4.18e-56	Ex8		PLCXD3	5.69e-34	0.369219	0.565	0.252	1.49e-29	In6b
	COX4I1	2.54e-31	0.650985	0.778	0.375	5.78e-27	DaNs																		CPNE4	2.8e-165	0.757805	0.926	0.54	7.4e-161	Ex5a		PDLIM5	4.06e-59	0.692584	0.571	0.051	1.06e-54	Ex8		PRKCA-AS1	7.51e-34	0.340962	0.553	0.346	1.96e-29	In6b
	IL1RAPL2	2.65e-31	1.17513	0.486	0.061	6.03e-27	DaNs																		SMYD2	1.3e-163	0.432169	0.505	0.185	3.3e-159	Ex5a		NTNG2	1.18e-58	0.626587	0.651	0.086	3.09e-54	Ex8		MYO16	1.46e-33	0.339766	0.826	0.414	3.81e-29	In6b
	MRFAP1	2.69e-31	0.612496	0.653	0.207	6.13e-27	DaNs																		PHACTR1	2.3e-160	0.707041	0.998	0.917	6.1e-156	Ex5a		AC009014.3	1.79e-50	0.45288	0.333	0.006	4.69e-46	Ex8		IQCJ-SCHIP1	6.2e-33	0.255526	0.666	0.501	1.62e-28	In6b
	ANK1	2.79e-31	1.48858	0.694	0.033	6.34e-27	DaNs																		CADPS2	1.2e-158	1.03516	0.991	0.558	3.1e-154	Ex5a		CUX1	2.02e-50	1.19953	0.984	0.634	5.28e-46	Ex8		PLOD2	2.62e-32	0.263003	0.305	0.108	6.84e-28	In6b
	PLEKHB2	2.93e-31	0.527905	0.625	0.118	6.66e-27	DaNs																		ELAVL4	1.4e-151	0.638965	0.854	0.526	3.6e-147	Ex5a		STK32B	1.57e-44	0.626542	0.46	0.046	4.12e-40	Ex8		NPPC	1.95e-30	0.281455	0.298	0.101	5.1e-26	In6b
	COPS4	3.74e-31	0.53969	0.597	0.118	8.49e-27	DaNs																		NCALD	3.6e-138	0.561298	0.951	0.722	9.5e-134	Ex5a		ERC2	6.98e-44	0.93913	1	0.961	1.83e-39	Ex8		GPC6	4.1e-29	0.321326	0.579	0.353	1.07e-24	In6b
	EPDR1	3.84e-31	0.698246	0.611	0.055	8.74e-27	DaNs																		MDGA2	1.1e-137	0.445781	0.995	0.909	2.8e-133	Ex5a		SYNPR	5.14e-43	1.83749	0.984	0.462	1.34e-38	Ex8		COL4A2	1.11e-28	0.266681	0.357	0.147	2.91e-24	In6b
	ATP6V1F	4.78e-31	0.8681	0.708	0.171	1.09e-26	DaNs																		PRUNE2	3.9e-137	0.644621	0.814	0.477	1e-132	Ex5a		GALNT14	1.02e-40	0.967295	0.857	0.229	2.66e-36	Ex8		GOLIM4	1.2e-26	0.300304	0.387	0.151	3.14e-22	In6b
	VCP	4.94e-31	0.713226	0.556	0.127	1.12e-26	DaNs																		IPCEF1	1e-136	0.509777	0.481	0.157	2.7e-132	Ex5a		PLD5	3.38e-40	1.17186	0.762	0.236	8.84e-36	Ex8		GNG12-AS1	3.56e-25	0.290233	0.54	0.352	9.3e-21	In6b
	USP5	5.91e-31	0.71166	0.403	0.072	1.34e-26	DaNs																		ADTRP	1.6e-134	0.319165	0.293	0.053	4.2e-130	Ex5a		ITGB8	1.27e-39	0.91254	0.81	0.154	3.31e-35	Ex8		TRPM3	7.45e-23	0.360742	0.422	0.251	1.95e-18	In6b
	C6orf1	6.95e-31	0.600733	0.625	0.112	1.58e-26	DaNs																		RP11-360K13.1	1.5e-132	0.336079	0.253	0.036	3.8e-128	Ex5a		RP11-384F7.2	2.1e-39	1.24833	1	0.858	5.5e-35	Ex8		PLCH1	5.38e-21	0.253182	0.419	0.197	1.41e-16	In6b
	DOK6	7.43e-31	1.58343	0.708	0.081	1.69e-26	DaNs																		LRP1B	2.2e-132	0.561192	0.998	0.941	5.8e-128	Ex5a		UNC5C	2.27e-39	1.08251	1	0.699	5.95e-35	Ex8		RP11-380I10.4	9.89e-21	0.38715	0.287	0.134	2.59e-16	In6b
	RAB18	8.48e-31	0.413128	0.625	0.182	1.93e-26	DaNs																		MIR3681HG	1.6e-129	0.370038	0.45	0.132	4.3e-125	Ex5a		CACHD1	1.68e-36	0.833165	0.714	0.205	4.39e-32	Ex8		GPC5	3.31e-18	0.26539	0.328	0.204	8.64e-14	In6b
	PGM2L1	8.65e-31	1.03033	0.722	0.043	1.97e-26	DaNs																		CTNNA2	5.3e-129	0.478303	0.995	0.936	1.4e-124	Ex5a		TRPC7-AS1	7.31e-36	0.373697	0.286	0.013	1.91e-31	Ex8		SST	2e-105	2.47542	0.887	0.135	5.2e-101	In8
	GNAS	8.7e-31	1.11469	0.903	0.282	1.98e-26	DaNs																		SNAP25	2.7e-126	0.630583	0.999	0.941	7e-122	Ex5a		SORBS2	1.38e-35	0.988512	1	0.875	3.6e-31	Ex8		GRIK1	4.15e-93	1.59876	0.972	0.678	1.09e-88	In8
	BCAT1	8.81e-31	0.471327	0.694	0.151	2e-26	DaNs																		CADM2	3.4e-125	0.410846	0.999	0.988	8.9e-121	Ex5a		SOX5	1.45e-33	1.19712	0.984	0.531	3.78e-29	Ex8		TRHDE	6.29e-79	1.56926	0.707	0.169	1.65e-74	In8
	ATP6V1D	1.01e-30	0.735687	0.597	0.18	2.29e-26	DaNs																		DIRAS2	7.7e-125	0.536797	0.636	0.29	2e-120	Ex5a		SNTB1	2.02e-33	0.521974	0.413	0.072	5.28e-29	Ex8		STXBP6	2.54e-75	1.08248	0.732	0.237	6.64e-71	In8
	SLC44A5	1.08e-30	1.59496	0.667	0.071	2.46e-26	DaNs																		TMTC4	4.5e-124	0.336818	0.402	0.126	1.2e-119	Ex5a		LSAMP	2.59e-33	0.994885	1	0.975	6.76e-29	Ex8		COL25A1	3.12e-53	0.908734	0.564	0.19	8.15e-49	In8
	BCAP31	1.3e-30	0.404823	0.5	0.092	2.97e-26	DaNs																		KCNH7	4.5e-124	0.716065	0.949	0.668	1.2e-119	Ex5a		KCTD16	1.08e-32	1.04075	1	0.854	2.82e-28	Ex8		PLCH1	2.97e-47	0.90231	0.638	0.215	7.76e-43	In8
	SCPEP1	1.35e-30	0.372207	0.597	0.146	3.07e-26	DaNs																		RAB27B	8.3e-122	0.467179	0.659	0.315	2.2e-117	Ex5a		GNAO1	1.55e-32	0.7398	0.921	0.623	4.06e-28	Ex8		BACH1	7.18e-47	0.848132	0.79	0.475	1.88e-42	In8
	KIAA2022	1.77e-30	0.516693	0.5	0.042	4.02e-26	DaNs																		DPP10	2.5e-121	0.608262	0.99	0.885	6.4e-117	Ex5a		ZNF804B	5.23e-32	1.51944	1	0.569	1.37e-27	Ex8		PCDH15	4.9e-44	1.19633	0.785	0.452	1.28e-39	In8
	ZMYND8	2.05e-30	0.281529	0.667	0.332	4.65e-26	DaNs																		TENM4	8.1e-119	0.523743	0.918	0.672	2.1e-114	Ex5a		MGAT5	6.67e-32	0.767602	0.905	0.449	1.74e-27	Ex8		RUNX1T1	2.1e-43	0.780471	0.831	0.497	5.49e-39	In8
	DDA1	2.21e-30	0.690334	0.542	0.079	5.02e-26	DaNs																		PTPRT	1.6e-118	0.680465	0.982	0.663	4.1e-114	Ex5a		RASGEF1C	1.9e-31	0.753314	0.73	0.201	4.98e-27	Ex8		GRIN3A	5.62e-43	0.822389	0.608	0.298	1.47e-38	In8
	UBE2B	2.21e-30	0.341785	0.764	0.279	5.03e-26	DaNs																		BCL11A	8.9e-118	0.468257	0.8	0.453	2.3e-113	Ex5a		CADPS	5.06e-31	0.991864	1	0.914	1.32e-26	Ex8		XKR4	7.93e-42	0.812064	0.97	0.8	2.07e-37	In8
	MORF4L2	3.14e-30	0.735698	0.792	0.272	7.13e-26	DaNs																		PCLO	8.9e-118	0.416271	0.959	0.788	2.3e-113	Ex5a		GNG7	6.4e-31	0.714894	0.794	0.372	1.67e-26	Ex8		NMU	2.6e-41	0.597672	0.296	0.05	6.79e-37	In8
	ARMC2	3.45e-30	0.418909	0.5	0.089	7.84e-26	DaNs																		MGLL	1.1e-117	0.35879	0.641	0.336	3e-113	Ex5a		DSCAML1	8.01e-29	1.03198	0.952	0.483	2.09e-24	Ex8		GRID2	1.89e-40	1.15234	0.92	0.538	4.93e-36	In8
	ATP1B1	4.07e-30	1.24096	0.889	0.527	9.25e-26	DaNs																		SYT1	2.1e-117	0.497438	0.999	0.951	5.6e-113	Ex5a		GNB4	1.27e-28	0.671961	0.571	0.119	3.33e-24	Ex8		PAWR	2.27e-39	0.638386	0.373	0.107	5.93e-35	In8
	SH3BGRL	4.15e-30	0.43808	0.653	0.204	9.44e-26	DaNs																		MKX	1.3e-116	0.403754	0.395	0.106	3.3e-112	Ex5a		CSGALNACT1	5.05e-28	0.790559	0.952	0.575	1.32e-23	Ex8		NETO1	6.51e-39	0.947238	0.729	0.309	1.7e-34	In8
[truncated: 4,161 more rows]
