# Supplementary material for: A single-cell atlas of the human substantia nigra reveals cell-specific pathways associated with neurological disorders
Source: Nat Commun. 2020 Aug 21;11:4183. doi: 10.1038/s41467-020-17876-0 (PMC7442652; doi:10.1038/s41467-020-17876-0)
Supplement: Supplementary file 9 — Supplementary Data 6 [file 41467_2020_17876_MOESM9_ESM.xlsx]

## Sheet: Data 6
Supplementary Data 6: Gene Ontology Biological Process enriched terms for Substantia Nigra cell type modules
dan_m1_term	dan_m1_pval	dan_m2_term	dan_m2_pval	dan_m3_term	dan_m3_pval	dan_m4_term	dan_m4_pval	dan_m5_term	dan_m5_pval	gaba_m1_term	gaba_m1_pval	gaba_m2_term	gaba_m2_pval	gaba_m3_term	gaba_m3_pval	gaba_m4_term	gaba_m4_pval	gaba_m5_term	gaba_m5_pval	gaba_m6_term	gaba_m6_pval	astro_m1_term	astro_m1_pval	astro_m2_term	astro_m2_pval	astro_m3_term	astro_m3_pval	astro_m4_term	astro_m4_pval	astro_m5_term	astro_m5_pval	endo_m1_term	endo_m1_pval	endo_m2_term	endo_m2_pval	endo_m3_term	endo_m3_pval	endo_m4_term	endo_m4_pval	endo_m5_term	endo_m5_pval	micro_m1_term	micro_m1_pval	micro_m2_term	micro_m2_pval	micro_m3_term	micro_m3_pval	micro_m4_term	micro_m4_pval
mitochondrial ATP synthesis coupled elec...	2.7e-29	cellular protein catabolic process	1.6e-18	mitochondrial translational elongation	1.9e-30	signaling	< 1e-30	small molecule metabolic process	3e-30	generation of neurons	9.7e-19	steroid hormone mediated signaling pathw...	6.5e-07	synaptic signaling	< 1e-30	generation of precursor metabolites and ...	2.9e-14	proteoglycan metabolic process	4.2e-09	mitochondrial ATP synthesis coupled elec...	6.4e-26	localization	9.4e-15	regulation of transcription from RNA pol...	< 1e-30	catabolic process	9.6e-15	locomotion	1.1e-22	intracellular signal transduction	4.2e-25	mitochondrial ATP synthesis coupled elec...	2.1e-08	G-protein coupled receptor signaling pat...	1e-19	cotranslational protein targeting to mem...	< 1e-30	actin filament-based process	< 1e-30	signal transduction	< 1e-30	G-protein coupled receptor signaling pat...	9.8e-25	immune system process	< 1e-30	nuclear-transcribed mRNA catabolic proce...	< 1e-30	regulation of transcription, DNA-templat...	< 1e-30
ATP synthesis coupled electron transport	4.7e-29	protein catabolic process	3e-18	mitochondrial translational termination	3.9e-30	chemical synaptic transmission	< 1e-30	carboxylic acid metabolic process	3.1e-26	nervous system development	1e-18	hormone-mediated signaling pathway	1.4e-06	trans-synaptic signaling	< 1e-30	small molecule metabolic process	7e-14	aminoglycan biosynthetic process	2.6e-08	ATP synthesis coupled electron transport	8.8e-26	regulation of system process	2.6e-12	transcription from RNA polymerase II pro...	< 1e-30	organic substance catabolic process	1.7e-14	cell migration	3.1e-21	signaling	4.3e-23	ATP synthesis coupled electron transport	2.6e-08	G-protein coupled receptor signaling pat...	1.6e-11	protein targeting to ER	< 1e-30	actin cytoskeleton organization	1e-27	cellular response to stimulus	< 1e-30	G-protein coupled receptor signaling pat...	1.8e-11	immune response	< 1e-30	nuclear-transcribed mRNA catabolic proce...	< 1e-30	regulation of nucleic acid-templated tra...	< 1e-30
respiratory electron transport chain	4.8e-27	proteolysis involved in cellular protein...	4.1e-17	translational termination	6.6e-30	anterograde trans-synaptic signaling	< 1e-30	oxoacid metabolic process	3e-23	neuron development	2.4e-18	cellular response to steroid hormone sti...	5.4e-06	chemical synaptic transmission	< 1e-30	hydrogen ion transmembrane transport	3.6e-13	glycosaminoglycan biosynthetic process	2.6e-08	oxidative phosphorylation	3.3e-24	movement of cell or subcellular componen...	2.6e-12	regulation of transcription, DNA-templat...	< 1e-30	cellular catabolic process	3.1e-13	chemotaxis	1.6e-20	cell communication	3.1e-21	oxidative phosphorylation	2.1e-07	positive regulation of cell proliferatio...	6e-09	establishment of protein localization to...	< 1e-30	actin filament organization	1.2e-27	signaling	< 1e-30	phospholipase C-activating G-protein cou...	1.2e-10	regulation of response to stimulus	< 1e-30	SRP-dependent cotranslational protein ta...	< 1e-30	regulation of nucleobase-containing comp...	< 1e-30
oxidative phosphorylation	2.8e-26	protein ubiquitination	8.5e-16	translational elongation	8.6e-29	synaptic signaling	< 1e-30	organic acid metabolic process	5.2e-23	neuron projection development	8.3e-18	androgen receptor signaling pathway	6.2e-06	anterograde trans-synaptic signaling	< 1e-30	carboxylic acid metabolic process	5.9e-13	heparan sulfate proteoglycan metabolic p...	3.8e-08	respiratory electron transport chain	6.9e-24	multicellular organismal process	1.2e-11	regulation of RNA metabolic process	< 1e-30	protein folding	2.3e-12	taxis	1.6e-20	signal transduction	2.7e-20	respiratory electron transport chain	3.2e-07	positive regulation of cytosolic calcium...	4.8e-08	SRP-dependent cotranslational protein ta...	< 1e-30	supramolecular fiber organization	2e-27	cell communication	< 1e-30	cell activation	2e-10	signal transduction	< 1e-30	RNA catabolic process	< 1e-30	regulation of RNA biosynthetic process	< 1e-30
electron transport chain	2.8e-25	protein modification by small protein co...	9.1e-16	mitochondrial translation	1.7e-27	trans-synaptic signaling	< 1e-30	oxidation-reduction process	6.8e-20	cell morphogenesis involved in neuron di...	1.6e-17	transcription initiation from RNA polyme...	6.8e-06	cell-cell signaling	< 1e-30	phagosome acidification	2.2e-12	carbohydrate derivative metabolic proces...	2.9e-07	electron transport chain	1e-22	system process	1.3e-11	regulation of nucleic acid-templated tra...	< 1e-30	small molecule catabolic process	8.9e-12	cell motility	7.2e-20	small GTPase mediated signal transductio...	3.4e-20	carbohydrate derivative metabolic proces...	1.2e-06	cellular calcium ion homeostasis	7.4e-08	protein localization to endoplasmic reti...	< 1e-30	cytoskeleton organization	1.4e-26	response to stimulus	< 1e-30	signaling	2.9e-09	signaling	< 1e-30	cotranslational protein targeting to mem...	< 1e-30	regulation of cellular macromolecule bio...	< 1e-30
cellular respiration	8.3e-23	ubiquitin-dependent protein catabolic pr...	8.4e-15	mitochondrial gene expression	2.9e-26	cell communication	< 1e-30	protein folding	5.5e-19	neuron differentiation	3.2e-17	intracellular receptor signaling pathway	1e-05	transport	< 1e-30	proton transport	3.8e-12	glycoprotein metabolic process	3.1e-07	NADH dehydrogenase complex assembly	3.1e-21	muscle system process	2.1e-10	regulation of RNA biosynthetic process	< 1e-30	oxidation-reduction process	1.9e-11	localization of cell	7.2e-20	regulation of small GTPase mediated sign...	6.5e-19	electron transport chain	3.1e-06	regulation of cAMP biosynthetic process	7.7e-08	viral transcription	< 1e-30	movement of cell or subcellular componen...	4.5e-23	regulation of cellular process	1.4e-28	cell communication	3.1e-09	cell communication	< 1e-30	mRNA catabolic process	< 1e-30	transcription, DNA-templated	< 1e-30
mitochondrial electron transport, NADH t...	1.8e-20	modification-dependent protein catabolic...	1.2e-14	translation	3.9e-25	nervous system development	< 1e-30	generation of precursor metabolites and ...	1.2e-16	cell adhesion	5.2e-17	transcription from RNA polymerase II pro...	1.6e-05	establishment of localization	< 1e-30	protein folding	3.9e-12	glycosaminoglycan metabolic process	3.1e-07	mitochondrial respiratory chain complex ...	3.1e-21	calcium ion transport	2.5e-10	positive regulation of transcription fro...	< 1e-30	carboxylic acid metabolic process	3.7e-11	movement of cell or subcellular componen...	1.2e-18	cellular response to stimulus	2.3e-15	protein kinase C-activating G-protein co...	4.3e-06	cAMP biosynthetic process	8.3e-08	nuclear-transcribed mRNA catabolic proce...	< 1e-30	cellular component organization	4.8e-19	intracellular signal transduction	1.9e-28	adenylate cyclase-modulating G-protein c...	5.2e-09	intracellular signal transduction	< 1e-30	protein targeting to ER	< 1e-30	RNA biosynthetic process	< 1e-30
energy derivation by oxidation of organi...	5e-20	protein modification by small protein co...	1.8e-14	peptide biosynthetic process	1.4e-24	cell-cell signaling	< 1e-30	nucleobase-containing small molecule met...	1.5e-16	neurogenesis	5.9e-17	DNA-templated transcription, initiation	3e-05	localization	< 1e-30	hydrogen transport	5.6e-12	aminoglycan metabolic process	3.9e-07	mitochondrial respiratory chain complex ...	3.1e-21	regulation of blood circulation	3e-10	positive regulation of RNA metabolic pro...	< 1e-30	organic acid metabolic process	2.5e-10	cell surface receptor signaling pathway	1.4e-18	regulation of cellular process	3.2e-14	organic anion transport	7.6e-06	calcium ion homeostasis	9.2e-08	viral gene expression	< 1e-30	cell adhesion	1e-18	regulation of biological process	7.6e-25	signal transduction	6.1e-09	regulation of immune system process	< 1e-30	establishment of protein localization to...	< 1e-30	nucleic acid-templated transcription	< 1e-30
mitochondrial respiratory chain complex ...	1.8e-18	modification-dependent macromolecule cat...	1.8e-14	peptide metabolic process	1.5e-23	system process	< 1e-30	cellular amino acid metabolic process	6.1e-16	biological adhesion	6.5e-17	response to steroid hormone	8.1e-05	regulation of transport	< 1e-30	transferrin transport	7.3e-12	proteoglycan biosynthetic process	8.5e-07	mitochondrial electron transport, NADH t...	5.6e-21	regulation of heart contraction	3.2e-10	regulation of cellular macromolecule bio...	< 1e-30	small molecule metabolic process	2.6e-10	immune response	2.2e-18	regulation of GTPase activity	2.9e-13	cellular respiration	8.7e-06	regulation of cytosolic calcium ion conc...	1.2e-07	mRNA metabolic process	< 1e-30	biological adhesion	1.2e-18	regulation of developmental process	2.9e-24	vascular endothelial growth factor produ...	4.9e-08	response to stimulus	< 1e-30	nucleobase-containing compound catabolic...	< 1e-30	regulation of macromolecule biosynthetic...	< 1e-30
NADH dehydrogenase complex assembly	4.6e-18	organonitrogen compound catabolic proces...	5e-14	amide biosynthetic process	9.7e-23	neuron development	< 1e-30	chaperone-mediated protein folding	8.2e-16	cell communication	7.5e-17	cellular response to lipid	0.00012	regulation of membrane potential	3.1e-30	cellular respiration	1.4e-11	post-translational protein modification	3.5e-06	mitochondrial respiratory chain complex ...	9.5e-20	heart contraction	8.7e-10	regulation of macromolecule biosynthetic...	< 1e-30	protein refolding	4e-10	regulation of response to stimulus	8.7e-18	positive regulation of GTPase activity	4.4e-12	hydrogen ion transmembrane transport	1.1e-05	cellular divalent inorganic cation homeo...	1.3e-07	translational initiation	< 1e-30	muscle system process	1e-17	developmental process	3e-24	G-protein coupled purinergic nucleotide ...	5.3e-08	positive regulation of immune system pro...	< 1e-30	translational initiation	< 1e-30	regulation of RNA metabolic process	< 1e-30
mitochondrial respiratory chain complex ...	4.6e-18	protein polyubiquitination	5.1e-14	cellular protein complex disassembly	2.2e-22	neuron projection development	< 1e-30	purine nucleoside triphosphate metabolic...	6.4e-15	cell morphogenesis involved in different...	1.5e-16	regulation of RNA metabolic process	0.00014	ion transmembrane transport	1.8e-29	oxoacid metabolic process	2.7e-11	carbohydrate derivative biosynthetic pro...	5.2e-06	cellular respiration	5e-19	heart process	1.2e-09	positive regulation of transcription, DN...	< 1e-30	oxoacid metabolic process	5.6e-10	leukocyte migration	6.2e-17	protein phosphorylation	6.5e-12	collagen catabolic process	1.3e-05	regulation of cAMP metabolic process	1.5e-07	protein targeting to membrane	< 1e-30	localization	1.8e-17	system development	3.5e-24	leukocyte migration	8.5e-08	regulation of signal transduction	< 1e-30	protein localization to endoplasmic reti...	< 1e-30	regulation of cellular biosynthetic proc...	< 1e-30
mitochondrial respiratory chain complex ...	4.6e-18	SCF-dependent proteasomal ubiquitin-depe...	8.8e-13	cellular amide metabolic process	1.4e-20	regulation of membrane potential	7.5e-29	nucleoside triphosphate metabolic proces...	7.8e-15	signaling	1.6e-16	regulation of transcription from RNA pol...	0.00017	regulation of ion transport	1.9e-29	ferric iron transport	2.8e-11	sulfur compound metabolic process	1.1e-05	ATP metabolic process	1e-18	actin filament organization	1.4e-09	positive regulation of nucleic acid-temp...	< 1e-30	response to temperature stimulus	1.9e-09	transmembrane receptor protein tyrosine ...	2e-16	regulation of intracellular signal trans...	1.3e-11	anion transport	1.3e-05	regulation of cyclic nucleotide biosynth...	1.6e-07	mRNA catabolic process	< 1e-30	cellular component organization or bioge...	3.9e-17	regulation of cell communication	8.1e-24	cellular response to stimulus	1.9e-07	regulation of immune response	< 1e-30	heterocycle catabolic process	< 1e-30	nucleobase-containing compound biosynthe...	< 1e-30
generation of precursor metabolites and ...	1.7e-15	proteasomal protein catabolic process	9.3e-13	protein complex disassembly	4.7e-19	neuron differentiation	8.6e-29	nucleotide metabolic process	1.2e-14	cell development	1.7e-16	intracellular steroid hormone receptor s...	0.0002	ion transport	3.1e-29	trivalent inorganic cation transport	2.8e-11	carbohydrate derivative catabolic proces...	1.5e-05	purine nucleoside monophosphate metaboli...	2.5e-18	actin filament-based process	1.7e-09	positive regulation of RNA biosynthetic ...	< 1e-30	response to chemical	6.3e-09	response to external stimulus	2.1e-16	response to stimulus	2.3e-11	ion transport	1.7e-05	divalent inorganic cation homeostasis	1.9e-07	RNA catabolic process	< 1e-30	vesicle-mediated transport	5e-17	regulation of signal transduction	1.1e-23	cell surface receptor signaling pathway	2.8e-07	cellular response to stimulus	< 1e-30	cellular nitrogen compound catabolic pro...	< 1e-30	regulation of biosynthetic process	< 1e-30
ATP metabolic process	5.5e-15	cellular macromolecule catabolic process	1.5e-12	macromolecular complex disassembly	6e-18	neuron projection morphogenesis	1e-28	nucleoside phosphate metabolic process	1.6e-14	axon development	2.5e-16	cellular response to organic cyclic comp...	0.00023	inorganic ion transmembrane transport	7.6e-29	organic acid metabolic process	4.1e-11	glycosaminoglycan catabolic process	2.4e-05	purine ribonucleoside monophosphate meta...	2.5e-18	anatomical structure development	2.6e-09	transcription, DNA-templated	< 1e-30	monocarboxylic acid metabolic process	7.3e-09	immune system process	3.2e-16	biological regulation	3.9e-11	energy derivation by oxidation of organi...	2.7e-05	angiogenesis	2.1e-07	nuclear-transcribed mRNA catabolic proce...	< 1e-30	muscle contraction	2.3e-16	anatomical structure development	4e-23	purinergic nucleotide receptor signaling...	3.4e-07	positive regulation of response to stimu...	< 1e-30	aromatic compound catabolic process	< 1e-30	regulation of nitrogen compound metaboli...	< 1e-30
purine ribonucleoside triphosphate metab...	1.5e-13	regulation of protein catabolic process	4.2e-12	RNA processing	3.9e-17	regulation of biological quality	3.1e-28	purine ribonucleoside triphosphate metab...	1.9e-14	intracellular signal transduction	3e-16	regulation of mRNA splicing, via spliceo...	0.00024	neurotransmitter transport	5.1e-27	energy derivation by oxidation of organi...	4.7e-11	aminoglycan catabolic process	3.1e-05	ribonucleoside monophosphate metabolic p...	6.3e-18	supramolecular fiber organization	3.2e-09	regulation of nucleobase-containing comp...	< 1e-30	regulation of cellular response to heat	7.6e-09	glycosaminoglycan metabolic process	4.4e-16	regulation of biological process	8.7e-11	regulation of proteolysis	2.8e-05	response to peptide hormone	2.5e-07	RNA processing	< 1e-30	cell-substrate adhesion	5.5e-16	regulation of response to stimulus	4.5e-23	positive regulation of Rho protein signa...	4.5e-07	regulation of intracellular signal trans...	< 1e-30	mRNA metabolic process	< 1e-30	heterocycle biosynthetic process	< 1e-30
ribonucleoside triphosphate metabolic pr...	2.7e-13	macromolecule catabolic process	7.3e-12	gene expression	2.1e-16	plasma membrane bounded cell projection ...	4.9e-28	ribonucleoside triphosphate metabolic pr...	3.4e-14	axonogenesis	3.9e-16	regulation of nucleobase-containing comp...	0.00024	signaling	2.4e-26	ATP metabolic process	4.8e-11	retinoid metabolic process	5.2e-05	purine ribonucleoside triphosphate metab...	1e-17	transport	3.8e-09	nucleic acid-templated transcription	< 1e-30	response to heat	1.1e-08	signal transduction	6.5e-16	Ras protein signal transduction	8.7e-11	extracellular matrix organization	2.9e-05	cyclic nucleotide biosynthetic process	2.5e-07	ribonucleoprotein complex biogenesis	< 1e-30	regulation of actin filament-based proce...	1.5e-15	regulation of signaling	4.6e-23	regulation of macrophage migration	4.5e-07	regulation of signaling	< 1e-30	organic cyclic compound catabolic proces...	< 1e-30	aromatic compound biosynthetic process	< 1e-30
purine nucleoside triphosphate metabolic...	3.4e-13	proteasome-mediated ubiquitin-dependent ...	1.9e-11	cellular nitrogen compound metabolic pro...	1.5e-15	cell projection morphogenesis	6.3e-28	ATP metabolic process	4.2e-14	neuron projection morphogenesis	9e-16	transcription, DNA-templated	0.00031	modulation of chemical synaptic transmis...	3.1e-26	purine nucleoside triphosphate metabolic...	6.9e-11	heparan sulfate proteoglycan biosyntheti...	5.7e-05	ribonucleoside triphosphate metabolic pr...	1.6e-17	blood circulation	3.8e-09	RNA biosynthetic process	< 1e-30	response to unfolded protein	5.1e-08	aminoglycan metabolic process	8.6e-16	phosphate-containing compound metabolic ...	4.5e-10	extracellular structure organization	3.1e-05	cyclic purine nucleotide metabolic proce...	2.5e-07	rRNA processing	< 1e-30	regulation of actin filament organizatio...	3.4e-15	multicellular organism development	6.5e-23	adenylate cyclase-activating G-protein c...	5.8e-07	cell activation	< 1e-30	viral transcription	< 1e-30	regulation of primary metabolic process	< 1e-30
ribonucleoside monophosphate metabolic p...	6.9e-13	protein ubiquitination involved in ubiqu...	5.9e-11	mRNA metabolic process	1.7e-15	nervous system process	1.3e-27	small molecule biosynthetic process	8.7e-14	homophilic cell adhesion via plasma memb...	9.9e-16	nucleic acid-templated transcription	0.00033	system process	4.8e-26	NADH metabolic process	9.5e-11	glycoprotein biosynthetic process	7.3e-05	nucleoside monophosphate metabolic proce...	1.6e-17	plasma membrane bounded cell projection ...	4e-09	regulation of biosynthetic process	< 1e-30	generation of precursor metabolites and ...	5.8e-08	positive regulation of response to stimu...	2.3e-15	regulation of signaling	7.8e-10	glycoprotein metabolic process	3.4e-05	regulation of nucleotide biosynthetic pr...	2.9e-07	symbiosis, encompassing mutualism throug...	< 1e-30	actin filament-based movement	5e-15	anatomical structure morphogenesis	6.6e-23	cellular response to fatty acid	6.6e-07	regulation of cell communication	< 1e-30	viral gene expression	< 1e-30	regulation of transcription from RNA pol...	< 1e-30
purine nucleoside monophosphate metaboli...	1.1e-12	positive regulation of protein modificat...	7.3e-11	mRNA processing	5.9e-13	generation of neurons	1.5e-27	NADH metabolic process	1.3e-13	cell-cell adhesion via plasma-membrane a...	1.4e-15	RNA biosynthetic process	0.00036	regulation of ion transmembrane transpor...	9.3e-26	ribonucleoside monophosphate metabolic p...	1.3e-10	diterpenoid metabolic process	8.3e-05	purine nucleoside triphosphate metabolic...	1.9e-17	cell projection organization	4.1e-09	regulation of cellular biosynthetic proc...	< 1e-30	cellular response to heat	6.3e-08	regulation of immune response	4.5e-15	phosphorus metabolic process	8.5e-10	multicellular organismal catabolic proce...	3.5e-05	regulation of purine nucleotide biosynth...	2.9e-07	viral process	< 1e-30	regulation of supramolecular fiber organ...	7.6e-15	cellular developmental process	3e-22	platelet activation	7.3e-07	immune effector process	< 1e-30	protein targeting to membrane	< 1e-30	transcription from RNA polymerase II pro...	< 1e-30
purine ribonucleoside monophosphate meta...	1.1e-12	positive regulation of protein catabolic...	1.8e-10	cellular component disassembly	1.4e-12	cell part morphogenesis	6e-27	cofactor metabolic process	3.4e-13	axon guidance	2.2e-15	regulation of transcription, DNA-templat...	0.00037	regulation of localization	1.2e-25	purine ribonucleoside triphosphate metab...	1.6e-10	terpenoid metabolic process	0.00012	energy derivation by oxidation of organi...	7.1e-17	circulatory system process	4.7e-09	positive regulation of gene expression	< 1e-30	regulation of catabolic process	1.2e-07	enzyme linked receptor protein signaling...	6.4e-15	Rho protein signal transduction	1.1e-09	mitochondrial electron transport, NADH t...	6.9e-05	adenylate cyclase-modulating G-protein c...	3.1e-07	interspecies interaction between organis...	< 1e-30	actin polymerization or depolymerization	7.7e-15	positive regulation of biological proces...	4.5e-22	G-protein coupled purinergic receptor si...	7.6e-07	activation of immune response	< 1e-30	cellular amide metabolic process	< 1e-30	organic cyclic compound biosynthetic pro...	< 1e-30
nucleoside monophosphate metabolic proce...	2.5e-12	positive regulation of protein ubiquitin...	1.8e-10	ribonucleoprotein complex biogenesis	1.6e-11	neurogenesis	1.1e-26	ribonucleoside monophosphate metabolic p...	4.1e-13	plasma membrane bounded cell projection ...	2.3e-15	regulation of cellular macromolecule bio...	0.00038	inorganic cation transmembrane transport	2.4e-25	pyruvate metabolic process	2e-10	isoprenoid metabolic process	0.0003	nucleoside triphosphate metabolic proces...	8.2e-17	establishment of localization	5.9e-09	regulation of gene expression	< 1e-30	response to stress	1.8e-07	immune effector process	9.4e-15	regulation of cell communication	2.2e-09	response to copper ion	7.6e-05	blood vessel development	3.2e-07	ribosome biogenesis	< 1e-30	cell junction assembly	7.9e-15	positive regulation of metabolic process	5e-22	inflammatory response	7.6e-07	leukocyte activation	< 1e-30	translation	< 1e-30	positive regulation of transcription, DN...	< 1e-30
nucleoside triphosphate metabolic proces...	2.6e-12	proteolysis	4.2e-10	RNA splicing	1.8e-11	regulation of localization	2.4e-26	NAD metabolic process	4.9e-13	cell projection morphogenesis	2.7e-15	regulation of nucleic acid-templated tra...	0.00042	metal ion transport	3.1e-25	aerobic respiration	2.3e-10	protein polyubiquitination	0.00033	generation of precursor metabolites and ...	1.1e-14	cellular component morphogenesis	6e-09	regulation of nitrogen compound metaboli...	< 1e-30	response to abiotic stimulus	1.8e-07	regulation of response to external stimu...	1.1e-14	regulation of Ras protein signal transdu...	2.2e-09	organonitrogen compound metabolic proces...	8.9e-05	cAMP metabolic process	3.5e-07	establishment of protein localization to...	< 1e-30	anatomical structure morphogenesis	1.3e-14	positive regulation of cellular metaboli...	5.4e-22	cellular response to chemical stimulus	1.5e-06	cell surface receptor signaling pathway	< 1e-30	peptide biosynthetic process	< 1e-30	positive regulation of nucleic acid-temp...	< 1e-30
oxidation-reduction process	4.9e-11	regulation of protein modification by sm...	6.6e-10	macromolecular complex subunit organizat...	3.7e-11	regulation of ion transport	1.5e-25	purine nucleoside monophosphate metaboli...	7.7e-13	neuron projection guidance	2.9e-15	regulation of RNA biosynthetic process	0.00043	regulation of transmembrane transport	6.7e-25	ribonucleoside triphosphate metabolic pr...	2.6e-10	C-terminal protein lipidation	0.00054	purine-containing compound metabolic pro...	7.2e-14	divalent metal ion transport	6.9e-09	positive regulation of macromolecule bio...	< 1e-30	coenzyme metabolic process	2e-07	regulation of immune system process	2e-14	system development	5.4e-09	glycosaminoglycan metabolic process	0.00011	regulation of cyclic nucleotide metaboli...	3.7e-07	rRNA metabolic process	< 1e-30	system process	1.8e-14	positive regulation of nitrogen compound...	1.4e-21	response to stimulus	1.7e-06	positive regulation of immune response	< 1e-30	peptide metabolic process	< 1e-30	positive regulation of RNA biosynthetic ...	< 1e-30
vesicle localization	1.4e-10	regulation of protein ubiquitination	1.2e-09	RNA splicing, via transesterification re...	5e-11	plasma membrane bounded cell projection ...	2.3e-25	purine ribonucleoside monophosphate meta...	7.7e-13	synapse organization	3.7e-15	cellular response to hormone stimulus	0.00045	establishment of vesicle localization	1.6e-24	NADH regeneration	3e-10	neuron development	0.00071	purine ribonucleotide metabolic process	1.2e-13	signaling	7.4e-09	regulation of primary metabolic process	< 1e-30	response to topologically incorrect prot...	2.4e-07	aminoglycan biosynthetic process	2.4e-14	positive regulation of hydrolase activit...	6e-09	regulation of peptidase activity	0.00012	response to estradiol	4.6e-07	translation	< 1e-30	cellular component morphogenesis	2.2e-14	biological regulation	1.5e-21	positive regulation of cytokine producti...	1.8e-06	regulation of molecular function	< 1e-30	amide biosynthetic process	< 1e-30	nucleic acid metabolic process	< 1e-30
establishment of vesicle localization	1.9e-10	positive regulation of ubiquitin-protein...	1.4e-09	mRNA splicing, via spliceosome	5e-11	cell morphogenesis involved in neuron di...	2.6e-25	nucleoside monophosphate metabolic proce...	1.3e-12	signal transduction	6.3e-15	regulation of alternative mRNA splicing,...	0.00053	presynaptic process involved in chemical...	1.9e-24	energy coupled proton transmembrane tran...	3e-10	C-terminal protein amino acid modificati...	0.00078	purine nucleotide metabolic process	2.1e-13	divalent inorganic cation transport	8e-09	positive regulation of nucleobase-contai...	< 1e-30	regulation of cellular catabolic process	3.1e-07	glycosaminoglycan biosynthetic process	2.4e-14	anatomical structure development	9.5e-09	aminoglycan metabolic process	0.00015	vasculature development	5e-07	nucleobase-containing compound catabolic...	< 1e-30	cell-matrix adhesion	2.8e-14	cell differentiation	3e-21	regulation of vascular endothelial growt...	2.2e-06	innate immune response	< 1e-30	rRNA processing	< 1e-30	regulation of gene expression	< 1e-30
cellular protein complex assembly	5.7e-10	regulation of cellular amine metabolic p...	4.5e-09	cellular macromolecule biosynthetic proc...	5.6e-11	regulation of transport	2.9e-25	oxidoreduction coenzyme metabolic proces...	1.4e-12	cell part morphogenesis	1e-14	regulation of macromolecule biosynthetic...	0.00056	regulation of biological quality	2.2e-24	ATP hydrolysis coupled proton transport	3e-10	organonitrogen compound biosynthetic pro...	0.00083	ribonucleotide metabolic process	2.4e-13	metal ion transport	8.1e-09	positive regulation of biosynthetic proc...	< 1e-30	RNA catabolic process	3.2e-07	signaling	2.9e-14	phosphorylation	1.4e-08	cellular oxidant detoxification	0.00018	positive regulation of cAMP biosynthetic...	5.2e-07	heterocycle catabolic process	< 1e-30	cell junction organization	6.2e-14	positive regulation of macromolecule met...	3e-21	purinergic receptor signaling pathway	2.2e-06	positive regulation of catalytic activit...	< 1e-30	rRNA metabolic process	< 1e-30	RNA metabolic process	< 1e-30
mitochondrial electron transport, cytoch...	7e-10	regulation of cellular protein catabolic...	5.5e-09	RNA splicing, via transesterification re...	6e-11	metal ion transport	5.7e-25	pyridine nucleotide metabolic process	1.5e-12	regulation of nervous system development	2.5e-14	RNA metabolic process	0.00075	cation transport	3.5e-24	canonical glycolysis	3e-10	glycoprotein catabolic process	0.00114	nucleotide metabolic process	3.6e-13	cardiac conduction	1.9e-08	regulation of cellular metabolic process	< 1e-30	carbohydrate catabolic process	4.7e-07	cell communication	3.4e-14	regulation of signal transduction	2.4e-08	catabolic process	0.00018	cardiovascular system development	5.7e-07	protein targeting	< 1e-30	regulation of actin cytoskeleton organiz...	1.1e-13	positive regulation of cellular process	4.6e-21	macrophage migration	2.2e-06	immune response-regulating signaling pat...	< 1e-30	ribosome biogenesis	< 1e-30	regulation of macromolecule metabolic pr...	< 1e-30
cytoskeleton-dependent intracellular tra...	1.3e-09	regulation of proteolysis involved in ce...	6.4e-09	macromolecule biosynthetic process	7e-11	cell projection organization	1.3e-24	nicotinamide nucleotide metabolic proces...	1.5e-12	plasma membrane bounded cell projection ...	2.5e-14	regulation of gene expression	0.00078	neurotransmitter secretion	5.3e-24	glucose catabolic process to pyruvate	3e-10	cell morphogenesis involved in neuron di...	0.00117	ribose phosphate metabolic process	4.2e-13	muscle contraction	2e-08	positive regulation of cellular biosynth...	< 1e-30	chaperone-mediated protein folding	6.4e-07	regulation of signal transduction	4.1e-14	regulation of Rho protein signal transdu...	4e-08	L-alpha-amino acid transmembrane transpo...	0.00019	vascular process in circulatory system	5.8e-07	cellular nitrogen compound catabolic pro...	< 1e-30	anatomical structure development	1.2e-13	cellular response to chemical stimulus	1.1e-20	cytokine production	2.9e-06	immune response-activating signal transd...	< 1e-30	RNA processing	< 1e-30	positive regulation of RNA metabolic pro...	< 1e-30
vesicle-mediated transport	1.3e-09	positive regulation of catabolic process	8.3e-09	organonitrogen compound biosynthetic pro...	1e-10	cation transmembrane transport	4.4e-24	organophosphate metabolic process	2.6e-12	cell morphogenesis	5.6e-14	regulation of mRNA processing	0.00105	signal release from synapse	5.3e-24	NAD metabolic process	3.9e-10	neuron projection development	0.00128	nucleoside phosphate metabolic process	4.3e-13	chemical synaptic transmission	2.5e-08	regulation of macromolecule metabolic pr...	< 1e-30	transport	7.4e-07	positive regulation of immune system pro...	4.2e-14	anatomical structure morphogenesis	4e-08	glycoprotein biosynthetic process	0.0002	positive regulation of cAMP metabolic pr...	6.2e-07	aromatic compound catabolic process	< 1e-30	import into cell	1.4e-13	negative regulation of cellular process	1.3e-20	response to fatty acid	4.9e-06	regulation of catalytic activity	< 1e-30	ncRNA processing	< 1e-30	regulation of cellular metabolic process	< 1e-30
carbohydrate derivative metabolic proces...	2.5e-09	cellular catabolic process	8.7e-09	cellular nitrogen compound biosynthetic ...	1.2e-10	inorganic cation transmembrane transport	7.6e-24	pyridine-containing compound metabolic p...	2.7e-12	cell projection organization	7.3e-14	regulation of cellular biosynthetic proc...	0.00109	cell communication	7.3e-24	nucleoside monophosphate metabolic proce...	4.1e-10	purine ribonucleoside bisphosphate metab...	0.00191	carbohydrate derivative metabolic proces...	1.1e-12	anterograde trans-synaptic signaling	2.5e-08	nucleobase-containing compound biosynthe...	< 1e-30	establishment of localization	7.4e-07	activation of immune response	5e-14	peptidyl-serine phosphorylation	4.7e-08	collagen metabolic process	0.00023	cellular metal ion homeostasis	7.4e-07	organic cyclic compound catabolic proces...	< 1e-30	actin filament polymerization	1.9e-13	cell proliferation	2.3e-20	positive regulation of macrophage chemot...	7.8e-06	phagocytosis	< 1e-30	establishment of protein localization to...	< 1e-30	cellular macromolecule biosynthetic proc...	< 1e-30
mitochondrion organization	4e-09	regulation of catabolic process	8.9e-09	cellular macromolecule metabolic process	2.7e-10	multicellular organismal process	1.4e-23	phagosome acidification	3.1e-12	cellular component morphogenesis	2.2e-13	regulation of RNA splicing	0.00113	regulation of neurotransmitter levels	8.6e-24	nucleoside triphosphate metabolic proces...	4.2e-10	3'-phosphoadenosine 5'-phosphosulfate me...	0.00191	nucleobase-containing small molecule met...	1.9e-12	synaptic signaling	2.8e-08	aromatic compound biosynthetic process	< 1e-30	organic substance transport	7.9e-07	positive regulation of protein phosphory...	5.7e-14	regulation of hydrolase activity	5.1e-08	diterpenoid metabolic process	0.00025	phospholipase C-activating G-protein cou...	8e-07	peptide biosynthetic process	< 1e-30	regulation of actin polymerization or de...	2.7e-13	cellular response to organic substance	2.7e-20	regulation of cytokine production	8.2e-06	positive regulation of molecular functio...	< 1e-30	ribonucleoprotein complex biogenesis	< 1e-30	positive regulation of macromolecule bio...	< 1e-30
hydrogen ion transmembrane transport	1.3e-08	regulation of ubiquitin-protein transfer...	1.3e-08	macromolecule metabolic process	7.5e-10	modulation of chemical synaptic transmis...	2.5e-23	citrate metabolic process	3.6e-12	cell-cell adhesion	2.5e-13	alternative mRNA splicing, via spliceoso...	0.00118	nervous system process	1.5e-23	glycolytic process through fructose-6-ph...	5.3e-10	neuron projection morphogenesis	0.00208	mitochondrion organization	5.2e-12	trans-synaptic signaling	2.8e-08	positive regulation of macromolecule met...	< 1e-30	macromolecule catabolic process	8.2e-07	cell activation	6.5e-14	cell morphogenesis	6e-08	cellular detoxification	0.00025	response to peptide	8.9e-07	ncRNA processing	< 1e-30	cellular component assembly	3.1e-13	response to organic substance	3.2e-20	cAMP-mediated signaling	9.1e-06	positive regulation of signal transducti...	< 1e-30	viral process	< 1e-30	positive regulation of nucleobase-contai...	< 1e-30
ribonucleotide metabolic process	1.4e-08	cellular response to hypoxia	2.3e-08	regulation of mRNA splicing, via spliceo...	2.9e-09	regulation of ion transmembrane transpor...	6.9e-23	de novo' protein folding	3.6e-12	synapse assembly	2.6e-13	gene expression	0.00136	cation transmembrane transport	1.5e-23	glycolytic process through glucose-6-pho...	5.3e-10	cell development	0.00225	organophosphate metabolic process	2.2e-10	multicellular organism development	3.1e-08	heterocycle biosynthetic process	< 1e-30	NAD metabolic process	9e-07	defense response	7.6e-14	cellular component morphogenesis	6.7e-08	response to stress	0.00026	regulation of vasculature development	9.1e-07	peptide metabolic process	< 1e-30	regulation of actin filament length	3.1e-13	animal organ development	7.6e-20	dopamine receptor signaling pathway	9.7e-06	protein phosphorylation	< 1e-30	cellular macromolecule catabolic process	< 1e-30	positive regulation of gene expression	< 1e-30
purine ribonucleotide metabolic process	1.8e-08	catabolic process	2.3e-08	transcription-coupled nucleotide-excisio...	3.9e-09	cell morphogenesis	8.8e-23	coenzyme metabolic process	4e-12	retinal ganglion cell axon guidance	6.3e-13	positive regulation of RNA metabolic pro...	0.00137	vesicle localization	2e-23	intracellular pH reduction	5.6e-10	organonitrogen compound catabolic proces...	0.00232	oxidation-reduction process	2.1e-09	developmental process	3.4e-08	organic cyclic compound biosynthetic pro...	< 1e-30	nitrogen compound transport	9.9e-07	positive regulation of phosphorylation	7.7e-14	regulation of cell differentiation	6.8e-08	mitochondrial electron transport, cytoch...	0.00027	blood vessel morphogenesis	9.5e-07	amide biosynthetic process	< 1e-30	regulation of cytoskeleton organization	7.7e-13	regulation of cell proliferation	8.5e-20	positive regulation of macrophage migrat...	1.1e-05	defense response	< 1e-30	interspecies interaction between organis...	< 1e-30	regulation of metabolic process	< 1e-30
ribose phosphate metabolic process	2.8e-08	regulation of protein ubiquitination inv...	3.7e-08	protein targeting to ER	5.1e-09	cation transport	2e-22	transferrin transport	5.6e-12	small GTPase mediated signal transductio...	1.1e-12	regulation of biosynthetic process	0.00144	transmembrane transport	7.7e-23	pH reduction	7.7e-10	regulation of chromatin binding	0.00236	small molecule metabolic process	2.2e-09	regulation of localization	4.3e-08	positive regulation of nitrogen compound...	< 1e-30	organic acid catabolic process	1e-06	positive regulation of phosphorus metabo...	1.2e-13	regulation of developmental process	6.9e-08	cellular response to zinc ion	0.00027	signal transduction	1e-06	cellular macromolecule catabolic process	< 1e-30	cellular developmental process	2e-12	circulatory system development	8.7e-20	positive regulation of cytokine biosynth...	1.1e-05	small GTPase mediated signal transductio...	< 1e-30	symbiosis, encompassing mutualism throug...	< 1e-30	positive regulation of transcription fro...	< 1e-30
purine nucleotide metabolic process	3.7e-08	cellular response to decreased oxygen le...	3.9e-08	establishment of protein localization to...	8.1e-09	regulation of postsynaptic membrane pote...	3.1e-22	ribose phosphate metabolic process	5.6e-12	system development	4.9e-12	nucleic acid metabolic process	0.00189	multicellular organismal signaling	4.1e-22	purine nucleoside monophosphate metaboli...	8.6e-10	plasma membrane bounded cell projection ...	0.00237	cellular protein complex assembly	6.4e-09	anatomical structure morphogenesis	4.6e-08	RNA metabolic process	< 1e-30	carboxylic acid catabolic process	1e-06	positive regulation of phosphate metabol...	1.2e-13	multicellular organism development	6.9e-08	NADH dehydrogenase complex assembly	0.0003	positive regulation of cyclic nucleotide...	1.1e-06	cellular amide metabolic process	< 1e-30	membrane organization	2e-12	multicellular organismal process	2.2e-19	positive regulation of cytosolic calcium...	1.1e-05	positive regulation of intracellular sig...	< 1e-30	ncRNA metabolic process	< 1e-30	cellular nitrogen compound biosynthetic ...	< 1e-30
purine-containing compound metabolic pro...	5.2e-08	macroautophagy	5.5e-08	nitrogen compound metabolic process	9.8e-09	regulation of transmembrane transport	4.5e-22	ribonucleotide metabolic process	1.1e-11	chemotaxis	5.8e-12	positive regulation of nucleobase-contai...	0.00196	synaptic vesicle transport	7.1e-22	purine ribonucleoside monophosphate meta...	8.6e-10	cell projection morphogenesis	0.00242	mitochondrial electron transport, cytoch...	2e-08	cytoskeleton organization	4.7e-08	regulation of metabolic process	< 1e-30	mRNA catabolic process	1.1e-06	regulation of developmental process	1.3e-13	developmental process	9.1e-08	mitochondrial respiratory chain complex ...	0.0003	cellular response to glucagon stimulus	1.1e-06	establishment of protein localization to...	2.1e-29	developmental process	2e-12	cardiovascular system development	3.2e-19	positive regulation of Ras protein signa...	1.2e-05	positive regulation of cell communicatio...	3.2e-29	protein targeting	< 1e-30	macromolecule biosynthetic process	< 1e-30
microtubule-based movement	7.3e-08	positive regulation of cellular protein ...	8.3e-08	ribosome biogenesis	1.3e-08	inorganic ion transmembrane transport	1.2e-21	cellular oxidant detoxification	1.3e-11	taxis	5.8e-12	regulation of hormone biosynthetic proce...	0.00205	regulation of postsynaptic membrane pote...	7.1e-22	catabolic process	9.7e-10	sulfur compound biosynthetic process	0.0029	hydrogen ion transmembrane transport	5.4e-07	cell morphogenesis	7.2e-08	positive regulation of cellular metaboli...	< 1e-30	oxidoreduction coenzyme metabolic proces...	1.2e-06	regulation of protein phosphorylation	1.3e-13	peptidyl-serine modification	1.3e-07	mitochondrial respiratory chain complex ...	0.0003	cyclic nucleotide metabolic process	1.2e-06	organic substance catabolic process	2.2e-29	endocytosis	2.3e-12	regulation of multicellular organismal d...	3.9e-19	cellular response to oxygen-containing c...	1.4e-05	positive regulation of signaling	5.5e-29	macromolecule catabolic process	< 1e-30	positive regulation of cellular biosynth...	< 1e-30
establishment of localization	7.5e-08	positive regulation of canonical Wnt sig...	8.8e-08	regulation of RNA splicing	1.4e-08	cell morphogenesis involved in different...	1.7e-21	tricarboxylic acid metabolic process	1.3e-11	regulation of cell development	6.3e-12	nucleobase-containing compound biosynthe...	0.00212	establishment of synaptic vesicle locali...	7.1e-22	phagosome maturation	1e-09	cell part morphogenesis	0.00294	endoplasmic reticulum tubular network or...	1.6e-06	system development	1.1e-07	cellular macromolecule biosynthetic proc...	< 1e-30	neutrophil activation involved in immune...	1.3e-06	regulation of phosphorylation	1.4e-13	positive regulation of catalytic activit...	1.5e-07	multicellular organismal macromolecule m...	0.0003	signaling	1.3e-06	ncRNA metabolic process	4.8e-29	regulation of actin filament polymerizat...	2.4e-12	negative regulation of biological proces...	5.3e-19	regulation of immune system process	1.6e-05	phosphorylation	8.8e-29	organic substance catabolic process	< 1e-30	nucleobase-containing compound metabolic...	< 1e-30
ER to Golgi vesicle-mediated transport	7.5e-08	autophagosome assembly	9.2e-08	protein deneddylation	3.7e-08	axonogenesis	1.8e-21	tricarboxylic acid cycle	1.5e-11	protein phosphorylation	7.6e-12	mating behavior	0.00234	vesicle-mediated transport in synapse	7.1e-22	oxidation-reduction process	1e-09	neuron differentiation	0.00316	cellular macromolecular complex assembly	4e-06	locomotion	1.4e-07	positive regulation of metabolic process	< 1e-30	neutrophil degranulation	1.3e-06	peptidyl-tyrosine phosphorylation	2e-13	nervous system development	3.5e-07	transmembrane transport	0.00036	cell communication	1.3e-06	negative regulation of gene expression	6.1e-29	multicellular organismal process	3.3e-12	regulation of cell differentiation	5.6e-19	cyclic-nucleotide-mediated signaling	1.7e-05	positive regulation of hydrolase activit...	1.4e-28	cellular catabolic process	5.9e-29	positive regulation of biosynthetic proc...	< 1e-30
nucleotide metabolic process	7.7e-08	positive regulation of protein ubiquitin...	9.2e-08	primary metabolic process	4.5e-08	synapse organization	1.9e-21	purine ribonucleotide metabolic process	1.6e-11	cell differentiation	8.8e-12	positive regulation of transcription, DN...	0.00265	signal release	7.1e-22	cellular catabolic process	1.8e-09	cell fate determination	0.00339	proton transport	1.1e-05	cation transport	1.7e-07	macromolecule biosynthetic process	< 1e-30	regulation of response to stress	1.4e-06	peptidyl-tyrosine modification	2.5e-13	neuron development	3.8e-07	detoxification	0.00038	positive regulation of cyclic nucleotide...	1.4e-06	macromolecule catabolic process	1.6e-28	extracellular matrix organization	3.5e-12	vasculature development	8.3e-19	response to wounding	1.7e-05	regulation of GTPase activity	4.2e-28	establishment of protein localization to...	1.2e-28	positive regulation of macromolecule met...	< 1e-30
transport	9.5e-08	negative regulation of ubiquitin-protein...	9.5e-08	protein localization to endoplasmic reti...	5e-08	cellular component morphogenesis	2.2e-21	NADH regeneration	1.9e-11	anatomical structure development	1.6e-11	positive regulation of nucleic acid-temp...	0.00265	synaptic vesicle cycle	1.5e-21	nucleotide metabolic process	3.5e-09	positive regulation of BMP signaling pat...	0.00339	hydrogen transport	1.3e-05	actin cytoskeleton organization	1.8e-07	negative regulation of nucleic acid-temp...	< 1e-30	mRNA metabolic process	1.4e-06	regulation of cell communication	3.3e-13	regulation of multicellular organismal d...	4.5e-07	regulation of endopeptidase activity	0.0004	cAMP-mediated signaling	1.5e-06	protein localization to organelle	3e-27	extracellular structure organization	3.8e-12	positive regulation of developmental pro...	9.5e-19	cellular calcium ion homeostasis	1.8e-05	regulation of hydrolase activity	5.2e-28	catabolic process	4e-26	heterocycle metabolic process	< 1e-30
nucleoside phosphate metabolic process	9.9e-08	regulation of ubiquitin-protein ligase a...	1.1e-07	ncRNA metabolic process	1.1e-07	multicellular organismal signaling	2.8e-21	canonical glycolysis	1.9e-11	regulation of small GTPase mediated sign...	1.7e-11	heterocycle biosynthetic process	0.00266	synaptic vesicle localization	3e-21	glucose catabolic process	3.9e-09	cell morphogenesis involved in different...	0.00379	sulfur compound biosynthetic process	2.1e-05	regulation of cytosolic calcium ion conc...	1.9e-07	negative regulation of RNA biosynthetic ...	< 1e-30	glucose catabolic process	1.5e-06	positive regulation of immune response	3.6e-13	multicellular organismal process	6.5e-07	transition metal ion homeostasis	0.00041	second-messenger-mediated signaling	1.7e-06	protein localization to membrane	1.6e-26	cell projection organization	4.9e-12	small GTPase mediated signal transductio...	9.8e-19	G-protein coupled acetylcholine receptor...	1.8e-05	regulation of small GTPase mediated sign...	2.2e-27	negative regulation of gene expression	6.3e-26	gene expression	< 1e-30
transport along microtubule	1.2e-07	cellular response to oxygen levels	1.2e-07	regulation of mRNA processing	1.3e-07	axon development	3.1e-21	glucose catabolic process to pyruvate	1.9e-11	regulation of multicellular organismal d...	2.2e-11	positive regulation of RNA biosynthetic ...	0.00267	behavior	2.2e-20	iron ion transport	4.4e-09	protein ubiquitination	0.00426	monovalent inorganic cation transport	2.2e-05	cell motility	2.1e-07	negative regulation of transcription fro...	< 1e-30	neutrophil activation	1.5e-06	regulation of cell proliferation	5.5e-13	positive regulation of molecular functio...	7.2e-07	terpenoid metabolic process	0.00046	positive regulation of nucleotide biosyn...	2e-06	negative regulation of macromolecule met...	1.2e-25	cell morphogenesis	6.5e-12	regulation of molecular function	9.9e-19	leukocyte activation	1.9e-05	cell motility	2.5e-27	organonitrogen compound biosynthetic pro...	1.2e-24	cellular aromatic compound metabolic pro...	< 1e-30
microtubule-based transport	1.2e-07	autophagy	1.3e-07	ribonucleoprotein complex assembly	1.4e-07	cell development	3.3e-21	ferric iron transport	1.9e-11	cellular developmental process	2.9e-11	aromatic compound biosynthetic process	0.00271	nervous system development	2e-19	nucleoside phosphate metabolic process	4.7e-09	chondroitin sulfate proteoglycan biosynt...	0.00428	leukotriene biosynthetic process	4e-05	localization of cell	2.1e-07	negative regulation of transcription, DN...	< 1e-30	granulocyte activation	1.7e-06	B cell activation	7.3e-13	neurogenesis	8e-07	cellular response to toxic substance	0.00046	positive regulation of purine nucleotide...	2e-06	intracellular protein transport	1e-24	regulation of cellular component organiz...	8.3e-12	blood vessel development	2e-18	second-messenger-mediated signaling	2e-05	localization of cell	2.5e-27	cellular nitrogen compound metabolic pro...	1.5e-23	cellular macromolecule metabolic process	< 1e-30
antigen processing and presentation of e...	2.3e-07	process utilizing autophagic mechanism	1.3e-07	nucleotide-excision repair	2.1e-07	signal release	8.8e-21	trivalent inorganic cation transport	1.9e-11	ephrin receptor signaling pathway	3.2e-11	peptidyl-lysine modification	0.00272	establishment of organelle localization	4.2e-19	nucleobase-containing small molecule met...	4.8e-09	mucopolysaccharide metabolic process	0.00437	cellular modified amino acid metabolic p...	4.3e-05	cellular calcium ion homeostasis	2.4e-07	nucleic acid metabolic process	< 1e-30	neutrophil mediated immunity	1.8e-06	regulation of signaling	8e-13	cell morphogenesis involved in different...	1e-06	aminoglycan biosynthetic process	0.00047	metal ion homeostasis	2e-06	multi-organism process	1.9e-24	establishment of localization	1.3e-11	regulation of catalytic activity	2.1e-18	calcium ion homeostasis	2.2e-05	cell migration	5.2e-27	protein localization to organelle	2.3e-23	positive regulation of nitrogen compound...	< 1e-30
nucleobase-containing small molecule met...	2.3e-07	regulation of transcription from RNA pol...	1.3e-07	ribonucleoprotein complex subunit organi...	2.5e-07	ion transport	3.5e-20	cellular detoxification	2.7e-11	regulation of neurogenesis	4.3e-11	mRNA processing	0.00275	regulation of exocytosis	1.9e-18	cellular amide metabolic process	7.6e-09	multicellular organism development	0.00505	inorganic cation transmembrane transport	0.0001	calcium ion transmembrane transport	2.5e-07	cellular nitrogen compound biosynthetic ...	< 1e-30	organic cyclic compound catabolic proces...	1.8e-06	leukocyte activation	1.1e-12	response to wounding	1.1e-06	glycosaminoglycan biosynthetic process	0.00047	cyclic-nucleotide-mediated signaling	2.7e-06	catabolic process	7.4e-24	plasma membrane bounded cell projection ...	1.9e-11	response to endogenous stimulus	2.6e-18	positive regulation of small GTPase medi...	2.3e-05	locomotion	7.6e-27	protein localization to membrane	8.3e-23	organic cyclic compound metabolic proces...	< 1e-30
antigen processing and presentation of p...	3.7e-07	autophagosome organization	1.3e-07	nuclear-transcribed mRNA catabolic proce...	3.3e-07	system development	1e-19	glycolytic process through fructose-6-ph...	3.4e-11	multicellular organism development	7.7e-11	response to lipid	0.0029	cardiac conduction	2.1e-18	pyridine nucleotide metabolic process	1.4e-08	negative regulation of protein complex a...	0.00522	inorganic ion transmembrane transport	0.00011	cell communication	2.8e-07	gene expression	< 1e-30	pyridine nucleotide metabolic process	1.9e-06	positive regulation of multicellular org...	1.5e-12	cellular developmental process	1.2e-06	macromolecular complex remodeling	0.0005	cellular cation homeostasis	3.1e-06	cellular catabolic process	2.3e-23	regulation of anatomical structure size	2.6e-11	positive regulation of transcription fro...	4.6e-18	regulation of macrophage chemotaxis	2.3e-05	regulation of protein phosphorylation	8.1e-27	negative regulation of macromolecule met...	4.7e-21	positive regulation of metabolic process	< 1e-30
antigen processing and presentation of p...	4.3e-07	regulation of hematopoietic stem cell di...	1.5e-07	SRP-dependent cotranslational protein ta...	3.5e-07	axon guidance	1.1e-19	glycolytic process through glucose-6-pho...	3.4e-11	developmental process	9.4e-11	cellular macromolecule biosynthetic proc...	0.00319	establishment of localization in cell	2.6e-18	nicotinamide nucleotide metabolic proces...	1.4e-08	protein polymerization	0.00557	protein complex assembly	0.00012	calcium ion homeostasis	3.9e-07	negative regulation of RNA metabolic pro...	< 1e-30	nicotinamide nucleotide metabolic proces...	1.9e-06	cell adhesion	2.7e-12	regulation of response to stimulus	1.2e-06	protein-lipid complex remodeling	0.0005	circulatory system development	3.5e-06	negative regulation of metabolic process	8.1e-23	transport	3.3e-11	regulation of multicellular organismal p...	6.8e-18	cellular response to prostaglandin E sti...	2.3e-05	myeloid leukocyte activation	1e-26	multi-organism process	9.6e-21	positive regulation of cellular metaboli...	< 1e-30
localization	4.3e-07	regulation of cellular amino acid metabo...	1.6e-07	viral gene expression	3.8e-07	signal transduction	1.1e-19	purine nucleotide metabolic process	3.6e-11	regulation of intracellular signal trans...	1.2e-10	response to hormone	0.00347	regulation of heart contraction	2.9e-18	pyridine-containing compound metabolic p...	2.2e-08	nucleoside bisphosphate metabolic proces...	0.00562	protein complex biogenesis	0.00012	cell development	4e-07	negative regulation of cellular macromol...	< 1e-30	regulation of mRNA metabolic process	2.2e-06	biological adhesion	3.1e-12	cell development	1.5e-06	plasma lipoprotein particle remodeling	0.0005	cellular ion homeostasis	3.6e-06	cellular aromatic compound metabolic pro...	8.5e-22	regulation of protein polymerization	4.7e-11	blood vessel morphogenesis	7.4e-18	regulation of cytosolic calcium ion conc...	2.4e-05	regulation of phosphorylation	1.4e-26	negative regulation of metabolic process	4e-20	macromolecule metabolic process	< 1e-30
vesicle cytoskeletal trafficking	1.4e-06	response to hypoxia	1.6e-07	nucleic acid metabolic process	5.1e-07	neuron projection guidance	1.6e-19	purine-containing compound metabolic pro...	4.8e-11	regulation of synapse organization	1.8e-10	positive regulation of macromolecule bio...	0.0036	heart contraction	2.9e-18	chaperone-mediated protein folding	2.5e-08	ribonucleoside bisphosphate metabolic pr...	0.00562	endoplasmic reticulum organization	0.00013	G-protein coupled receptor signaling pat...	4.3e-07	negative regulation of macromolecule bio...	< 1e-30	cofactor metabolic process	2.6e-06	regulation of cell migration	3.4e-12	neuron projection development	1.8e-06	glutathione derivative metabolic process	0.0005	response to glucagon	3.6e-06	heterocycle metabolic process	2.5e-21	cell-substrate junction assembly	6.6e-11	regulation of intracellular signal trans...	8.1e-18	leukocyte activation involved in immune ...	2.5e-05	positive regulation of GTPase activity	2.9e-26	cellular aromatic compound metabolic pro...	9.7e-19	negative regulation of nucleobase-contai...	< 1e-30
establishment of organelle localization	1.8e-06	innate immune response activating cell s...	1.7e-07	cotranslational protein targeting to mem...	5.2e-07	ion transmembrane transport	1.9e-19	aerobic respiration	6.4e-11	anatomical structure morphogenesis	3.4e-10	negative regulation of mRNA splicing, vi...	0.00366	heart process	4.9e-18	small molecule biosynthetic process	2.6e-08	purine nucleoside bisphosphate metabolic...	0.00562	glutathione derivative metabolic process	0.00015	nervous system development	5e-07	negative regulation of nucleobase-contai...	< 1e-30	pyridine-containing compound metabolic p...	2.7e-06	positive regulation of cell communicatio...	4.6e-12	regulation of catalytic activity	1.9e-06	glutathione derivative biosynthetic proc...	0.0005	regulation of tube diameter	3.9e-06	nucleobase-containing compound metabolic...	3.6e-21	cellular component biogenesis	1.1e-10	response to oxygen-containing compound	9.1e-18	cation homeostasis	2.5e-05	cell activation involved in immune respo...	1.8e-25	heterocycle metabolic process	3.9e-18	negative regulation of cellular macromol...	< 1e-30
cellular macromolecular complex assembly	3.3e-06	stimulatory C-type lectin receptor signa...	1.7e-07	organic substance biosynthetic process	5.4e-07	regulation of signaling	3.5e-19	detoxification	6.9e-11	regulation of cell morphogenesis involve...	3.8e-10	regulation of nitrogen compound metaboli...	0.0037	cellular localization	5.4e-18	cellular monovalent inorganic cation hom...	3.2e-08	generation of neurons	0.00634	glutathione derivative biosynthetic proc...	0.00015	second-messenger-mediated signaling	5.1e-07	negative regulation of cellular biosynth...	< 1e-30	aromatic compound catabolic process	2.8e-06	regulation of immune effector process	5.1e-12	generation of neurons	1.9e-06	carboxylic acid transmembrane transport	0.00051	regulation of blood vessel diameter	3.9e-06	cellular nitrogen compound metabolic pro...	4.9e-21	actin filament bundle assembly	1.6e-10	response to chemical	2e-17	wound healing	2.5e-05	regulation of cell activation	5.7e-25	RNA metabolic process	4.1e-18	negative regulation of nucleic acid-temp...	< 1e-30
organelle localization	3.9e-06	positive regulation of ubiquitin-protein...	1.7e-07	cellular biosynthetic process	6e-07	cognition	1.1e-18	cellular response to toxic substance	1.1e-10	regulation of synapse structure or activ...	4e-10	bile acid and bile salt transport	0.00403	regulation of blood circulation	6.9e-18	peptide metabolic process	4.1e-08	chondroitin sulfate metabolic process	0.00674	cation transport	0.0002	divalent inorganic cation homeostasis	6.2e-07	negative regulation of biosynthetic proc...	< 1e-30	response to organic substance	4.5e-06	glycosaminoglycan catabolic process	5.1e-12	cell differentiation	2.2e-06	proton transport	0.00052	cell proliferation	4e-06	organic cyclic compound metabolic proces...	3.2e-20	cellular localization	1.8e-10	regulation of programmed cell death	6e-17	cell activation involved in immune respo...	2.6e-05	actin cytoskeleton organization	6.1e-25	organic cyclic compound metabolic proces...	1.4e-17	cellular nitrogen compound metabolic pro...	< 1e-30
proton transport	4.2e-06	positive regulation of proteolysis invol...	1.9e-07	organic substance metabolic process	6.2e-07	behavior	1.6e-18	proton transport	1.2e-10	phosphorylation	4.8e-10	regulation of hormone metabolic process	0.00403	calcium ion regulated exocytosis	8.2e-18	hexose catabolic process	6.4e-08	system development	0.00679	phosphorus metabolic process	0.00022	modulation of chemical synaptic transmis...	6.7e-07	nucleobase-containing compound metabolic...	< 1e-30	hexose catabolic process	4.6e-06	regulation of multicellular organismal p...	5.3e-12	platelet activation	2.7e-06	hydrogen transport	0.0006	cellular response to peptide hormone sti...	4.9e-06	cellular macromolecule localization	4.1e-20	actin filament bundle organization	1.9e-10	positive regulation of cellular biosynth...	7.5e-17	cellular divalent inorganic cation homeo...	2.9e-05	leukocyte activation involved in immune ...	6.9e-25	nucleobase-containing compound metabolic...	1.5e-17	negative regulation of RNA biosynthetic ...	< 1e-30
clathrin-dependent endocytosis	4.7e-06	anaphase-promoting complex-dependent cat...	2.2e-07	biosynthetic process	9.1e-07	regulation of cell communication	3.4e-18	hydrogen transport	1.6e-10	regulation of GTPase activity	5e-10	organic cyclic compound biosynthetic pro...	0.00423	synaptic vesicle exocytosis	1.3e-17	oxidoreduction coenzyme metabolic proces...	6.9e-08	chondroitin sulfate proteoglycan metabol...	0.00753	leukotriene metabolic process	0.00026	cellular divalent inorganic cation homeo...	8.8e-07	negative regulation of gene expression	< 1e-30	carbohydrate metabolic process	4.9e-06	positive regulation of signaling	5.7e-12	regulation of multicellular organismal p...	2.7e-06	organic acid transmembrane transport	0.00061	adenylate cyclase-activating G-protein c...	5e-06	cellular protein localization	8.1e-20	protein polymerization	2.2e-10	positive regulation of biosynthetic proc...	8.1e-17	inorganic ion homeostasis	2.9e-05	leukocyte mediated immunity	1.2e-24	intracellular protein transport	2.3e-17	negative regulation of macromolecule bio...	< 1e-30
hydrogen transport	5.2e-06	negative regulation of ubiquitin protein...	2.2e-07	viral transcription	1.2e-06	regulation of multicellular organismal p...	1.1e-17	binding of sperm to zona pellucida	2.1e-10	adherens junction organization	8.2e-10	chromatin organization	0.00433	organelle localization	1.1e-16	ribonucleotide metabolic process	1e-07	plasma membrane bounded cell projection ...	0.0076	sulfur compound metabolic process	0.00029	cell-cell signaling	9.7e-07	cellular aromatic compound metabolic pro...	< 1e-30	NADH metabolic process	5.5e-06	regulation of phosphate metabolic proces...	6.3e-12	plasma membrane bounded cell projection ...	3.8e-06	response to interferon-beta	0.00065	regulation of blood vessel size	5.3e-06	organonitrogen compound biosynthetic pro...	3.8e-19	regulation of cellular component biogene...	3e-10	regulation of apoptotic process	9.1e-17	regulation of immune effector process	3.3e-05	regulation of innate immune response	1.4e-24	gene expression	6.9e-17	negative regulation of transcription, DN...	< 1e-30
protein complex assembly	7.3e-06	gamma-aminobutyric acid signaling pathwa...	2.2e-07	rRNA processing	1.2e-06	anatomical structure development	1.6e-17	hexose catabolic process	2.2e-10	movement of cell or subcellular componen...	8.3e-10	covalent chromatin modification	0.00454	vesicle-mediated transport	1.1e-16	tricarboxylic acid cycle	1e-07	protein modification by small protein co...	0.00769	phosphate-containing compound metabolic ...	0.0003	ion transport	1.1e-06	heterocycle metabolic process	< 1e-30	heterocycle catabolic process	5.6e-06	regulation of cell activation	7.4e-12	regulation of localization	5.1e-06	response to interferon-gamma	0.00066	response to organonitrogen compound	5.3e-06	nucleic acid metabolic process	4.6e-19	regulation of organelle organization	7.7e-10	apoptotic process	9.9e-17	regulation of catalytic activity	3.3e-05	response to external stimulus	2.8e-24	nucleic acid metabolic process	4e-16	negative regulation of RNA metabolic pro...	< 1e-30
protein complex biogenesis	7.3e-06	response to decreased oxygen levels	2.4e-07	RNA metabolic process	1.3e-06	regulation of synaptic plasticity	3e-17	glucose catabolic process	2.6e-10	regulation of developmental process	8.4e-10	macromolecule biosynthetic process	0.00474	regulation of synaptic plasticity	5e-16	regulation of intracellular pH	1.3e-07	regulation of plasma membrane bounded ce...	0.00803	cation transmembrane transport	0.00034	regulation of multicellular organismal p...	1.6e-06	organic cyclic compound metabolic proces...	< 1e-30	leukocyte degranulation	5.7e-06	regulation of phosphorus metabolic proce...	9.1e-12	cell migration	5.6e-06	retinoid metabolic process	0.00067	regulation of tube size	5.5e-06	gene expression	6.2e-19	positive regulation of cytoskeleton orga...	1.1e-09	positive regulation of transcription, DN...	1e-16	cellular response to nitrogen compound	3.8e-05	signal transduction by protein phosphory...	3.7e-24	regulation of gene expression	1.4e-14	cellular biosynthetic process	< 1e-30
membrane organization	1.6e-05	mitochondrial fission	2.5e-07	regulation of alternative mRNA splicing,...	2.1e-06	learning or memory	4e-17	energy derivation by oxidation of organi...	2.9e-10	regulation of cellular process	1e-09	reproductive behavior	0.00525	regulation of system process	6.1e-16	cofactor metabolic process	1.6e-07	organonitrogen compound metabolic proces...	0.00843	regulation of sodium ion transmembrane t...	0.00037	regulation of cardiac conduction	1.8e-06	organic substance biosynthetic process	< 1e-30	NADH regeneration	6e-06	regulation of multicellular organismal d...	9.6e-12	animal organ development	6e-06	collagen fibril organization	0.00071	purine ribonucleotide biosynthetic proce...	6e-06	RNA metabolic process	8.4e-18	regulation of localization	1.4e-09	positive regulation of nucleic acid-temp...	1e-16	divalent inorganic cation homeostasis	3.9e-05	positive regulation of protein phosphory...	4.1e-24	cellular nitrogen compound biosynthetic ...	6.4e-14	negative regulation of cellular biosynth...	5.2e-30
organophosphate metabolic process	2e-05	antigen processing and presentation of p...	2.8e-07	metabolic process	2.5e-06	intracellular signal transduction	4.6e-17	regulation of establishment of protein l...	5.7e-10	regulation of neuron differentiation	1.2e-09	response to organic cyclic compound	0.00536	action potential	1.1e-15	ribose phosphate metabolic process	2e-07	protein lipidation	0.00855	phosphorylation	0.00056	cellular metal ion homeostasis	1.8e-06	cellular biosynthetic process	< 1e-30	canonical glycolysis	6e-06	aminoglycan catabolic process	1.1e-11	regulation of molecular function	6e-06	negative regulation of protein metabolic...	0.00076	positive regulation of alcohol biosynthe...	6.2e-06	establishment of protein localization	2.9e-16	regulation of protein depolymerization	2.2e-09	positive regulation of RNA biosynthetic ...	1.1e-16	cellular response to ammonium ion	4e-05	regulation of response to stress	6.5e-24	cellular macromolecule localization	1e-12	organic substance biosynthetic process	1e-29
vesicle transport along microtubule	3e-05	hematopoietic stem cell differentiation	3.2e-07	cellular protein metabolic process	2.8e-06	action potential	4.6e-17	pyruvate metabolic process	6.2e-10	positive regulation of phosphorus metabo...	1.8e-09	negative regulation of RNA splicing	0.0057	synaptic transmission, glutamatergic	2.8e-15	regulation of cellular pH	2.1e-07	regulation of cell projection organizati...	0.00858	positive regulation of sodium ion transp...	0.0009	cell migration	2.2e-06	biosynthetic process	1.8e-30	glucose catabolic process to pyruvate	6e-06	system development	1.2e-11	cell projection organization	6.5e-06	carboxylic acid transport	0.00077	purine nucleotide biosynthetic process	6.6e-06	protein transport	5.9e-16	muscle structure development	2.6e-09	cell surface receptor signaling pathway	1.2e-16	cell chemotaxis	4.2e-05	movement of cell or subcellular componen...	7.6e-24	cellular protein localization	2.2e-12	negative regulation of biosynthetic proc...	1.8e-29
vesicle organization	5e-05	regulation of hematopoietic progenitor c...	3.2e-07	nucleobase-containing compound metabolic...	2.9e-06	membrane depolarization	5e-17	energy coupled proton transmembrane tran...	6.5e-10	positive regulation of phosphate metabol...	1.8e-09	regulation of primary metabolic process	0.00589	monovalent inorganic cation transport	4.1e-15	ATP hydrolysis coupled cation transmembr...	2.4e-07	cell projection organization	0.00875	macromolecular complex assembly	0.00094	actin-mediated cell contraction	2.2e-06	positive regulation of cellular process	3.6e-30	myeloid cell activation involved in immu...	6.2e-06	positive regulation of intracellular sig...	1.5e-11	plasma membrane bounded cell projection ...	6.7e-06	organic acid transport	0.0008	positive regulation of nucleotide metabo...	7.2e-06	amide transport	8.6e-16	actin-mediated cell contraction	2.9e-09	regulation of cell death	1.4e-16	response to prostaglandin E	4.3e-05	positive regulation of phosphorylation	7.7e-24	nitrogen compound metabolic process	2.2e-12	biosynthetic process	6.4e-29
vesicle coating	7e-05	antigen processing and presentation of e...	3.6e-07	protein metabolic process	3.3e-06	calcium ion transport	7.5e-17	ATP hydrolysis coupled proton transport	6.5e-10	regulation of plasma membrane bounded ce...	1.9e-09	positive regulation of cellular biosynth...	0.00668	regulation of secretion by cell	5.7e-15	purine ribonucleotide metabolic process	3.8e-07	dendrite morphogenesis	0.00896	icosanoid biosynthetic process	0.001	multicellular organismal signaling	2.2e-06	cellular nitrogen compound metabolic pro...	8.6e-30	cellular nitrogen compound catabolic pro...	6.9e-06	immune response-regulating signaling pat...	1.5e-11	regulation of body fluid levels	6.9e-06	cholesterol efflux	0.00084	positive regulation of purine nucleotide...	7.2e-06	cellular metabolic process	1.1e-15	locomotion	3e-09	regulation of hydrolase activity	1.8e-16	metal ion homeostasis	4.5e-05	actin filament-based process	1.9e-23	cytoplasmic translation	2.9e-12	nitrogen compound metabolic process	1.7e-28
protein complex subunit organization	9e-05	negative regulation of G2/M transition o...	3.7e-07	rRNA metabolic process	4.1e-06	multicellular organism development	8.4e-17	positive regulation of telomerase RNA lo...	6.7e-10	cellular response to stimulus	2.7e-09	histone modification	0.0067	regulation of secretion	8.3e-15	citrate metabolic process	3.9e-07	regulation of skeletal muscle tissue dev...	0.00924	xenobiotic metabolic process	0.00103	cellular cation homeostasis	2.9e-06	negative regulation of cellular metaboli...	2.5e-29	myeloid leukocyte activation	7.2e-06	cellular response to stimulus	1.5e-11	cell projection morphogenesis	7.2e-06	positive regulation of proteolysis	0.00084	cation homeostasis	7.3e-06	regulation of gene expression	1.1e-15	organelle organization	3.4e-09	cell migration	2e-16	regulation of molecular function	4.6e-05	lymphocyte activation	2.4e-23	organonitrogen compound metabolic proces...	1.9e-11	positive regulation of cellular process	1.3e-26
organelle transport along microtubule	9.1e-05	cellular amine metabolic process	3.9e-07	nucleotide-excision repair, DNA damage r...	4.4e-06	developmental process	9.8e-17	cellular respiration	6.9e-10	regulation of cell projection organizati...	2.8e-09	regulation of macromolecule metabolic pr...	0.00705	calcium ion transmembrane transport	1.1e-14	de novo' protein folding	3.9e-07	protein glycosylation	0.00925	protein complex subunit organization	0.0011	neuron differentiation	3.1e-06	negative regulation of nitrogen compound...	5.9e-29	chaperone-mediated protein complex assem...	7.2e-06	positive regulation of cell proliferatio...	1.6e-11	lipopolysaccharide-mediated signaling pa...	7.7e-06	mitochondrial respiratory chain complex ...	0.00087	regulation of angiogenesis	7.6e-06	RNA splicing, via transesterification re...	1.2e-15	regulation of actin filament depolymeriz...	3.6e-09	anatomical structure formation involved ...	3e-16	response to stress	5.1e-05	Fc receptor mediated stimulatory signali...	2.6e-23	cellular macromolecule biosynthetic proc...	2.2e-11	negative regulation of gene expression	1.6e-26
antigen processing and presentation of e...	0.00011	positive regulation of ubiquitin protein...	4.1e-07	cellular metabolic process	5.7e-06	regulation of nervous system development	1.5e-16	phagosome maturation	7.9e-10	regulation of phosphorylation	2.8e-09	positive regulation of gene expression	0.00711	regulation of vesicle-mediated transport	2.2e-14	ATP hydrolysis coupled ion transmembrane...	4.4e-07	macromolecule glycosylation	0.00925	cellular response to xenobiotic stimulus	0.0013	neuron projection morphogenesis	3.1e-06	negative regulation of macromolecule met...	3.3e-28	myeloid leukocyte mediated immunity	7.4e-06	regulation of cell motility	2e-11	cell part morphogenesis	1.3e-05	ion transmembrane transport	0.00089	regulation of cell proliferation	8.2e-06	mRNA splicing, via spliceosome	1.2e-15	regulation of cellular component size	4.1e-09	positive regulation of RNA metabolic pro...	3.4e-16	regulation of adenylate cyclase activity	5.2e-05	regulation of phosphorus metabolic proce...	3.1e-23	organic substance transport	3.5e-11	primary metabolic process	4.8e-26
vesicle targeting, to, from or within Go...	0.00012	negative regulation of ubiquitin-protein...	4.7e-07	nuclear-transcribed mRNA catabolic proce...	5.8e-06	presynaptic process involved in chemical...	2.5e-16	hydrogen ion transmembrane transport	9.8e-10	regulation of synapse assembly	3.6e-09	mating	0.00762	glutamate receptor signaling pathway	3.7e-14	regulation of pH	4.6e-07	lipoprotein biosynthetic process	0.00938	regulation of sodium ion transport	0.00145	neuron development	3.7e-06	cellular macromolecule metabolic process	6.2e-28	regulation of cellular response to stres...	8e-06	positive regulation of signal transducti...	2.5e-11	neuron differentiation	1.6e-05	amino acid transmembrane transport	0.00092	inorganic ion homeostasis	8.4e-06	peptide transport	1.3e-15	cell motility	4.6e-09	locomotion	3.5e-16	acetylcholine receptor signaling pathway	5.2e-05	regulation of defense response	3.4e-23	primary metabolic process	5.3e-11	negative regulation of nitrogen compound...	2.4e-25
antigen processing and presentation of e...	0.00012	negative regulation of cell cycle G2/M p...	4.7e-07	ncRNA processing	7.7e-06	movement of cell or subcellular componen...	4.3e-16	cellular homeostasis	1e-09	regulation of neuron projection developm...	4.1e-09	cellular response to nutrient	0.00762	blood circulation	9.6e-14	electron transport chain	5e-07	neurogenesis	0.01014	ion transport	0.00147	generation of neurons	3.9e-06	negative regulation of metabolic process	1e-27	glycolytic process through fructose-6-ph...	8.1e-06	leukocyte mediated immunity	2.5e-11	cell adhesion	1.6e-05	cholesterol transport	0.00092	ribonucleotide biosynthetic process	9.3e-06	regulation of mRNA metabolic process	1.3e-15	localization of cell	4.6e-09	programmed cell death	3.6e-16	signal transduction involved in cellular...	5.2e-05	transmembrane receptor protein tyrosine ...	3.7e-23	nitrogen compound transport	7.1e-11	chromatin organization	1.5e-24
endocytosis	0.00013	antigen processing and presentation of e...	4.9e-07	heterocycle metabolic process	8.3e-06	chemical synaptic transmission, postsyna...	4.9e-16	monosaccharide biosynthetic process	1.5e-09	positive regulation of phosphorylation	5e-09	negative regulation of mRNA processing	0.00762	circulatory system process	1.3e-13	peptide biosynthetic process	5.5e-07	glycosylation	0.01041	response to xenobiotic stimulus	0.00178	regulation of membrane potential	4.1e-06	cell differentiation	4.8e-27	glycolytic process through glucose-6-pho...	8.1e-06	regulation of intracellular signal trans...	2.6e-11	biological adhesion	1.7e-05	negative regulation of endopeptidase act...	0.0011	purine-containing compound biosynthetic ...	9.6e-06	RNA splicing, via transesterification re...	1.7e-15	cell differentiation	5.5e-09	positive regulation of nucleobase-contai...	4.5e-16	response to acetylcholine	5.2e-05	biological regulation	5e-23	macromolecule biosynthetic process	7.3e-11	negative regulation of cellular metaboli...	4e-24
intraciliary transport involved in ciliu...	0.00014	response to oxygen levels	6.3e-07	protein complex subunit organization	9e-06	cellular developmental process	6.6e-16	regulation of establishment of protein l...	1.5e-09	regulation of cell communication	5.4e-09	positive regulation of biosynthetic proc...	0.00769	secretion	1.4e-13	monosaccharide catabolic process	5.5e-07	actin filament polymerization	0.01048	ion transmembrane transport	0.00194	cellular ion homeostasis	4.3e-06	developmental process	1.5e-26	symbiosis, encompassing mutualism throug...	8.5e-06	protein phosphorylation	2.9e-11	regulation of neurogenesis	1.7e-05	small molecule metabolic process	0.00113	inositol phosphate biosynthetic process	9.9e-06	nitrogen compound transport	1.7e-15	system development	5.7e-09	cell motility	5.3e-16	cellular response to acetylcholine	5.2e-05	regulation of phosphate metabolic proces...	5.1e-23	intracellular transport	1.6e-10	organic substance metabolic process	7e-24
vesicle budding from membrane	0.00019	amine metabolic process	6.4e-07	alternative mRNA splicing, via spliceoso...	1.1e-05	cell differentiation	6.8e-16	positive regulation of protein localizat...	1.5e-09	regulation of protein phosphorylation	6.2e-09	cerebral cortex development	0.00791	regulation of calcium ion-dependent exoc...	1.6e-13	monovalent inorganic cation homeostasis	5.5e-07	regulation of neuron projection developm...	0.01063	membrane lipid metabolic process	0.00202	actin filament-based movement	4.8e-06	animal organ development	9.2e-26	cellular response to stress	9.1e-06	positive regulation of peptidyl-tyrosine...	3.2e-11	regulation of cell development	2.2e-05	pathway-restricted SMAD protein phosphor...	0.00118	ribose phosphate biosynthetic process	1e-05	intracellular transport	1.7e-15	plasma membrane bounded cell projection ...	6.1e-09	localization of cell	5.3e-16	regulation of leukocyte migration	5.3e-05	immune response-regulating cell surface ...	5.9e-23	cellular metabolic process	1.7e-10	negative regulation of transcription fro...	2.1e-23
Golgi vesicle transport	0.00019	regulation of cellular catabolic process	7.3e-07	cellular aromatic compound metabolic pro...	1.1e-05	neurotransmitter secretion	7.3e-16	homeostatic process	1.6e-09	regulation of phosphorus metabolic proce...	6.6e-09	sexual reproduction	0.00903	chemical synaptic transmission, postsyna...	1.6e-13	translation	5.9e-07	cellular component morphogenesis	0.01097	glutathione metabolic process	0.00209	plasma membrane bounded cell projection ...	5.4e-06	positive regulation of biological proces...	3.3e-25	ATP metabolic process	9.1e-06	response to stimulus	3.4e-11	wound healing	2.4e-05	multicellular organism metabolic process	0.0012	cell-cell signaling	1e-05	ribonucleoprotein complex assembly	2.1e-15	negative regulation of actin filament de...	8e-09	regulation of transcription from RNA pol...	5.8e-16	regulation of localization	5.5e-05	positive regulation of phosphorus metabo...	8.5e-23	establishment of protein localization	1.8e-10	negative regulation of macromolecule met...	5.1e-23
intracellular transport	0.00022	organic substance catabolic process	8.2e-07	DNA-templated transcription, termination	1.5e-05	signal release from synapse	7.3e-16	sperm-egg recognition	1.7e-09	regulation of axonogenesis	6.7e-09	response to temperature stimulus	0.00985	secretion by cell	1.8e-13	organonitrogen compound metabolic proces...	6.1e-07	macromolecule modification	0.01152	organonitrogen compound metabolic proces...	0.00221	cell projection morphogenesis	5.9e-06	cellular developmental process	3.5e-25	purine ribonucleoside triphosphate metab...	1e-05	leukocyte proliferation	3.5e-11	cell morphogenesis involved in neuron di...	2.6e-05	cellular transition metal ion homeostasi...	0.00122	cellular response to hormone stimulus	1.1e-05	cytoplasmic translation	4.8e-15	actin filament depolymerization	8.2e-09	cellular response to endogenous stimulus	6.4e-16	regulation of G-protein coupled receptor...	6.1e-05	positive regulation of phosphate metabol...	8.5e-23	organic substance metabolic process	3.7e-10	covalent chromatin modification	1.8e-22
antigen processing and presentation of p...	0.00023	tumor necrosis factor-mediated signaling...	9.1e-07	7-methylguanosine mRNA capping	1.5e-05	heart contraction	8.7e-16	iron ion transport	2e-09	locomotion	7.2e-09	cellular nitrogen compound biosynthetic ...	0.01008	neuron development	1.9e-13	respiratory electron transport chain	6.3e-07	proteasomal protein catabolic process	0.01247	cellular sodium ion homeostasis	0.00264	positive regulation of cytosolic calcium...	6.9e-06	system development	5.1e-25	negative regulation of cellular cataboli...	1.1e-05	cell chemotaxis	3.8e-11	locomotion	2.9e-05	regulation of protein metabolic process	0.00124	regulation of purine nucleotide metaboli...	1.2e-05	cellular protein metabolic process	7.1e-15	cell projection assembly	8.4e-09	cell death	9.2e-16	blood coagulation	6.1e-05	regulation of leukocyte activation	9.1e-23	posttranscriptional regulation of gene e...	3.9e-10	positive regulation of biological proces...	3.5e-22
Golgi vesicle budding	0.00024	regulation of ubiquitin protein ligase a...	1e-06	7-methylguanosine RNA capping	1.8e-05	localization	9.7e-16	monosaccharide catabolic process	2.6e-09	central nervous system neuron differenti...	8.9e-09	positive regulation of transcription fro...	0.01012	calcium ion-regulated exocytosis of neur...	2.1e-13	toxin transport	7.1e-07	demethylation	0.0126	potassium ion homeostasis	0.00264	metal ion homeostasis	7.3e-06	multicellular organism development	1.1e-24	establishment of protein localization	1.1e-05	regulation of locomotion	4e-11	axon development	3e-05	glycosaminoglycan catabolic process	0.00132	cellular response to peptide	1.2e-05	nitrogen compound metabolic process	8.4e-15	cell migration	1.2e-08	positive regulation of gene expression	1.1e-15	positive regulation of vascular endothel...	6.1e-05	MAPK cascade	1.2e-22	cellular biosynthetic process	6.4e-10	chromosome organization	4.2e-22
microtubule-based process	0.00025	Fc-epsilon receptor signaling pathway	1.3e-06	RNA capping	1.8e-05	heart process	1.4e-15	monosaccharide metabolic process	3.2e-09	positive regulation of catalytic activit...	1e-08	cellular response to heat	0.01026	calcium ion transport	2.2e-13	purine nucleotide metabolic process	7.3e-07	tissue development	0.01295	regulation of sodium ion transmembrane t...	0.00264	cell adhesion	8.6e-06	macromolecule metabolic process	2.3e-24	localization	1.1e-05	signal transduction by protein phosphory...	4.7e-11	protein dephosphorylation	3.8e-05	carbohydrate derivative biosynthetic pro...	0.00135	vasoconstriction	1.2e-05	ribonucleoprotein complex subunit organi...	9.7e-15	negative regulation of supramolecular fi...	1.5e-08	positive regulation of macromolecule bio...	1.2e-15	macrophage chemotaxis	6.1e-05	regulation of localization	1.8e-22	protein transport	7.7e-10	cellular metabolic process	5.8e-22
macromolecular complex assembly	0.0003	positive regulation of Wnt signaling pat...	1.3e-06	spliceosomal complex assembly	2.5e-05	response to stimulus	1.5e-15	nucleoside diphosphate phosphorylation	3.3e-09	multicellular organismal process	1e-08	mitochondrial fission	0.01038	plasma membrane bounded cell projection ...	3.1e-13	organic substance catabolic process	7.9e-07	oxoacid metabolic process	0.01438	endomembrane system organization	0.00304	neurogenesis	9.2e-06	negative regulation of cellular process	3.8e-24	interspecies interaction between organis...	1.3e-05	inflammatory response	6.2e-11	neuron projection morphogenesis	4.1e-05	negative regulation of proteolysis	0.00136	regulation of nucleotide metabolic proce...	1.3e-05	organic substance metabolic process	1.3e-14	multicellular organism development	2e-08	tissue development	2.6e-15	cellular response to prostaglandin stimu...	6.1e-05	apoptotic process	1.9e-22	ribonucleoprotein complex subunit organi...	1.1e-09	negative regulation of metabolic process	1.5e-21
import into cell	0.00032	chloride transport	1.6e-06	cellular macromolecular complex assembly	3.4e-05	calcium ion transmembrane transport	1.8e-15	regulation of telomerase RNA localizatio...	4.3e-09	regulation of phosphate metabolic proces...	1.1e-08	cellular aromatic compound metabolic pro...	0.01038	divalent metal ion transport	6.5e-13	coenzyme metabolic process	8.1e-07	negative regulation of protein polymeriz...	0.01473	heart contraction	0.00313	biological adhesion	9.7e-06	regulation of cellular process	6.4e-24	ribonucleoside triphosphate metabolic pr...	1.4e-05	regulation of cellular component movemen...	6.2e-11	cell motility	4.8e-05	negative regulation of peptidase activit...	0.00147	response to nitrogen compound	1.5e-05	primary metabolic process	1.7e-14	integrin-mediated signaling pathway	2.8e-08	angiogenesis	3.5e-15	humoral immune response	6.3e-05	phosphate-containing compound metabolic ...	4.1e-22	ribosomal large subunit biogenesis	1.2e-09	regulation of cellular process	1.6e-21
vesicle targeting, rough ER to cis-Golgi	0.00032	vacuole organization	2.4e-06	DNA-templated transcription, elongation	3.5e-05	regulation of neurotransmitter levels	2.8e-15	intracellular pH reduction	4.6e-09	phosphate-containing compound metabolic ...	1.2e-08	response to progesterone	0.01097	divalent inorganic cation transport	7.8e-13	transition metal ion transport	8.4e-07	macromolecule catabolic process	0.01477	heart process	0.00336	cellular developmental process	1e-05	anatomical structure development	1.9e-23	purine nucleoside triphosphate metabolic...	1.6e-05	MAPK cascade	6.5e-11	localization of cell	4.8e-05	regulation of protein secretion	0.00156	negative regulation of blood vessel diam...	1.6e-05	cellular macromolecule metabolic process	2.4e-14	negative regulation of cytoskeleton orga...	3.3e-08	response to hormone	4.1e-15	ion homeostasis	6.4e-05	endocytosis	7.3e-22	ribosome assembly	1.2e-09	metabolic process	5.3e-21
COPII vesicle coating	0.00032	autophagosome maturation	2.7e-06	protein targeting to membrane	3.6e-05	regulation of system process	5.2e-15	hexose biosynthetic process	4.7e-09	regulation of cellular component organiz...	1.2e-08	multicellular organismal reproductive pr...	0.01216	multicellular organismal process	8.8e-13	tricarboxylic acid metabolic process	9.4e-07	anatomical structure development	0.01485	glutathione biosynthetic process	0.0037	cation homeostasis	1.1e-05	regulation of developmental process	3.8e-23	nucleobase-containing compound catabolic...	1.7e-05	regulation of MAPK cascade	1e-10	regulation of nervous system development	5.3e-05	cellular zinc ion homeostasis	0.00159	response to hormone	1.6e-05	cellular component biogenesis	2.6e-14	cell-cell adhesion	3.8e-08	response to organic cyclic compound	8e-15	coagulation	6.4e-05	immune response-activating cell surface ...	7.5e-22	peptide transport	1.3e-09	immune system development	1.7e-20
plasma membrane bounded cell projection ...	0.00044	regulation of stem cell differentiation	2.8e-06	organic cyclic compound metabolic proces...	3.8e-05	cellular response to stimulus	6.9e-15	pH reduction	6.1e-09	regulation of cell differentiation	1.4e-08	multicellular organism reproduction	0.01273	cell projection organization	9.5e-13	hexose biosynthetic process	9.9e-07	lipoprotein metabolic process	0.01505	export across plasma membrane	0.0037	cell part morphogenesis	1.3e-05	regulation of cell differentiation	5.6e-23	viral process	1.7e-05	positive regulation of protein modificat...	1.1e-10	movement of cell or subcellular componen...	7.1e-05	amino acid transport	0.00169	vascular smooth muscle cell differentiat...	1.8e-05	negative regulation of biological proces...	2.6e-14	negative regulation of protein depolymer...	4.4e-08	protein phosphorylation	1.4e-14	cellular chemical homeostasis	6.6e-05	programmed cell death	1e-21	regulation of macromolecule metabolic pr...	1.5e-09	hematopoietic or lymphoid organ developm...	2.5e-20
mitochondrial electron transport, ubiqui...	0.00046	Wnt signaling pathway, planar cell polar...	3.4e-06	ribosomal large subunit biogenesis	5.6e-05	synaptic transmission, glutamatergic	8.2e-15	cell redox homeostasis	6.6e-09	cell surface receptor signaling pathway	1.4e-08	nucleobase-containing compound metabolic...	0.01311	neuron projection morphogenesis	2.1e-12	ATP hydrolysis coupled transmembrane tra...	1.2e-06	organic acid metabolic process	0.01511	cellular modified amino acid catabolic p...	0.0043	regulation of heart rate	1.3e-05	cell proliferation	1.6e-21	pyruvate metabolic process	2e-05	multicellular organism development	1.1e-10	regulation of cellular component movemen...	8.7e-05	carbohydrate derivative catabolic proces...	0.00173	positive regulation of vasculature devel...	1.8e-05	mRNA processing	6.3e-14	positive regulation of supramolecular fi...	4.4e-08	positive regulation of multicellular org...	1.6e-14	response to chemical	6.7e-05	regulation of protein modification proce...	1.3e-21	amide transport	1.9e-09	hemopoiesis	7.1e-20
endoplasmic reticulum tubular network or...	0.00046	positive regulation of cellular cataboli...	3.4e-06	transcription initiation from RNA polyme...	6.4e-05	cardiac conduction	8.5e-15	RNA localization to Cajal body	7.2e-09	transmembrane receptor protein tyrosine ...	1.5e-08	prostate gland development	0.01351	potassium ion transport	2.5e-12	binding of sperm to zona pellucida	1.3e-06	regulation of vesicle fusion	0.01642	cristae formation	0.0043	protein polymerization	1.4e-05	negative regulation of biological proces...	2.3e-21	monosaccharide catabolic process	2.1e-05	localization	1.2e-10	negative regulation of cell migration	9.5e-05	sterol transport	0.00176	ion homeostasis	1.8e-05	ribosome assembly	6.7e-14	ephrin receptor signaling pathway	4.9e-08	cellular response to hormone stimulus	1.9e-14	cellular cation homeostasis	6.7e-05	myeloid cell activation involved in immu...	1.9e-21	ribonucleoprotein complex assembly	2.3e-09	regulation of biological process	1.3e-17
vesicle targeting	0.00054	canonical Wnt signaling pathway	3.7e-06	transcription elongation from RNA polyme...	6.5e-05	glutamate receptor signaling pathway	8.5e-15	telomerase RNA localization to Cajal bod...	7.2e-09	positive regulation of nervous system de...	1.7e-08	regulation of histone modification	0.01396	cognition	2.8e-12	amide biosynthetic process	1.6e-06	actin polymerization or depolymerization	0.01648	glycoprotein biosynthetic process	0.00436	regulation of biological quality	1.4e-05	nitrogen compound metabolic process	5.2e-20	immune effector process	2.4e-05	immune response-activating signal transd...	1.3e-10	cellular response to oxygen-containing c...	9.6e-05	aminoglycan catabolic process	0.00183	cellular chemical homeostasis	1.8e-05	protein metabolic process	7.3e-14	cell development	5.3e-08	negative regulation of developmental pro...	3.8e-14	hemostasis	6.8e-05	regulation of cellular process	2.2e-21	regulation of metabolic process	2.4e-09	myeloid cell differentiation	6.2e-17
intraciliary transport	0.00054	regulation of transcription from RNA pol...	4e-06	translational initiation	0.00012	anatomical structure morphogenesis	9.2e-15	telomerase RNA localization	7.2e-09	regulation of signaling	2.7e-08	cytoplasmic microtubule organization	0.01418	neuron projection development	2.9e-12	mitochondrial electron transport, ubiqui...	1.6e-06	regulation of protein polymerization	0.01648	oligosaccharide biosynthetic process	0.00494	inorganic cation transmembrane transport	1.5e-05	animal organ morphogenesis	6.3e-20	regulated exocytosis	2.5e-05	cell proliferation	1.4e-10	axonogenesis	0.0001	high-density lipoprotein particle remode...	0.00185	cellular response to organonitrogen comp...	2.5e-05	regulation of macromolecule metabolic pr...	1.8e-13	immune system process	6.1e-08	positive regulation of molecular functio...	5.3e-14	defense response	7.3e-05	cellular response to chemical stimulus	2.3e-21	biosynthetic process	3e-09	histone modification	9.2e-17
COPII-coated vesicle budding	0.00057	regulation of establishment of planar po...	4e-06	negative regulation of RNA splicing	0.00015	divalent metal ion transport	9.6e-15	RNA localization to nucleus	7.2e-09	positive regulation of molecular functio...	2.8e-08	regulation of histone acetylation	0.01627	cellular potassium ion transport	3.5e-12	mitochondrial ATP synthesis coupled elec...	1.9e-06	locomotory behavior	0.01738	nonribosomal peptide biosynthetic proces...	0.00494	inorganic ion homeostasis	1.6e-05	regulation of cell proliferation	6.8e-20	leukocyte activation involved in immune ...	2.5e-05	lymphocyte activation	1.6e-10	negative regulation of locomotion	0.00012	reverse cholesterol transport	0.00185	anatomical structure formation involved ...	2.5e-05	organonitrogen compound metabolic proces...	2.2e-13	actin filament capping	6.2e-08	positive regulation of cell differentiat...	5.4e-14	immune system process	7.4e-05	vesicle-mediated transport	2.7e-21	cellular protein metabolic process	4.3e-09	negative regulation of cellular process	1.4e-15
synaptic vesicle transport	0.00063	chloride transmembrane transport	4.6e-06	RNA catabolic process	0.00019	chemotaxis	1.1e-14	regulation of protein localization to ch...	7.6e-09	cell-cell junction organization	3.9e-08	organic cyclic compound metabolic proces...	0.01671	potassium ion transmembrane transport	3.5e-12	ATP synthesis coupled electron transport	2.3e-06	protein modification by small protein co...	0.02031	proteoglycan biosynthetic process	0.00505	actin polymerization or depolymerization	1.6e-05	multicellular organismal process	1.5e-19	protein localization to organelle	2.8e-05	positive regulation of response to exter...	1.6e-10	negative regulation of muscle contractio...	0.00012	vitamin transport	0.00192	regulation of vascular permeability	3.8e-05	protein localization	3.3e-13	membrane assembly	6.2e-08	regulation of small GTPase mediated sign...	8.8e-14	cellular ion homeostasis	7.7e-05	response to stress	2.8e-21	organic substance biosynthetic process	5.3e-09	leukocyte differentiation	1.8e-14
establishment of synaptic vesicle locali...	0.00063	cell surface receptor signaling pathway ...	4.6e-06	snRNA metabolic process	0.00021	taxis	1.1e-14	nucleotide phosphorylation	7.8e-09	phosphorus metabolic process	5.9e-08	histone acetylation	0.01756	membrane depolarization	3.7e-12	monocarboxylic acid metabolic process	2.4e-06	SCF-dependent proteasomal ubiquitin-depe...	0.02066	L-amino acid transport	0.00597	synapse organization	1.7e-05	regulation of biological process	1.8e-19	cell activation involved in immune respo...	2.8e-05	anatomical structure morphogenesis	1.8e-10	regulation of cell motility	0.00013	zinc ion homeostasis	0.00192	positive regulation of biological proces...	3.8e-05	RNA splicing	4e-13	response to wounding	6.9e-08	enzyme linked receptor protein signaling...	9.1e-14	immune response	8e-05	cell death	4.5e-21	regulation of mRNA metabolic process	6e-09	biological regulation	3.4e-14
vesicle-mediated transport in synapse	0.00063	negative regulation of protein ubiquitin...	4.8e-06	transcription elongation from RNA polyme...	0.00021	regulation of neuron projection developm...	1.2e-14	catabolic process	8.4e-09	positive regulation of protein phosphory...	7e-08	internal peptidyl-lysine acetylation	0.01795	learning or memory	3.7e-12	cellular amino acid metabolic process	2.6e-06	cell morphogenesis	0.02167	cell growth	0.00598	cellular chemical homeostasis	2e-05	anatomical structure morphogenesis	1e-18	small molecule biosynthetic process	2.8e-05	proteoglycan biosynthetic process	1.9e-10	regulation of cell migration	0.00013	regulation of proteasomal protein catabo...	0.00193	nucleotide biosynthetic process	4.3e-05	macromolecule localization	5.1e-13	protein depolymerization	7.7e-08	cellular response to oxygen-containing c...	1.1e-13	leukocyte chemotaxis	8.3e-05	regulation of protein kinase activity	7.7e-21	metabolic process	6.9e-09	macromolecule modification	7.7e-14
cell projection organization	0.00071	cell-cell signaling	6.2e-06	termination of RNA polymerase I transcri...	0.00021	divalent inorganic cation transport	1.2e-14	hexose metabolic process	1.1e-08	regulation of cell morphogenesis	7.4e-08	protein K48-linked ubiquitination	0.01849	G-protein coupled receptor signaling pat...	3.8e-12	monosaccharide biosynthetic process	2.6e-06	regulation of BMP signaling pathway	0.02195	macromolecular complex subunit organizat...	0.00625	inorganic ion transmembrane transport	2.3e-05	regulation of multicellular organismal d...	1.4e-18	cellular macromolecule catabolic process	2.9e-05	regulation of chemotaxis	2.1e-10	fat cell differentiation	0.00013	regulation of cellular protein metabolic...	0.00207	nucleoside phosphate biosynthetic proces...	4.5e-05	posttranscriptional regulation of gene e...	9.2e-13	cell-cell junction organization	8e-08	positive regulation of hydrolase activit...	1.2e-13	cell migration	8.4e-05	leukocyte degranulation	8.4e-21	protein metabolic process	8e-09	regulation of myeloid cell differentiati...	1e-13
amine transport	0.00078	NIK/NF-kappaB signaling	6.2e-06	ribosome assembly	0.00022	transport	1.3e-14	carbohydrate biosynthetic process	1.3e-08	regulation of catalytic activity	7.4e-08	internal protein amino acid acetylation	0.01873	plasma membrane bounded cell projection ...	5.1e-12	purine-containing compound metabolic pro...	2.8e-06	regulation of multicellular organismal d...	0.02435	positive regulation of sodium ion transm...	0.00634	regulation of ion transport	2.4e-05	tissue development	2.3e-18	response to stimulus	3.1e-05	anatomical structure development	2.1e-10	regulation of cellular protein localizat...	0.00014	transition metal ion transport	0.00208	vascular endothelial growth factor produ...	4.9e-05	organic substance transport	1.3e-12	actomyosin structure organization	8.1e-08	regulation of primary metabolic process	1.2e-13	regulation of lyase activity	8.7e-05	cellular response to organic substance	9.2e-21	cellular component biogenesis	1.2e-08	negative regulation of biological proces...	1.4e-13
protein transport along microtubule	0.00078	regulation of DNA-templated transcriptio...	6.2e-06	transcription initiation from RNA polyme...	0.00024	neurotransmitter transport	2.1e-14	establishment of protein localization to...	1.5e-08	cell junction organization	8.2e-08	regulation of cellular metabolic process	0.01881	cell projection morphogenesis	5.9e-12	proteasomal protein catabolic process	3e-06	regulation of protein complex assembly	0.02678	cellular component assembly	0.00683	calcium-mediated signaling	2.5e-05	connective tissue development	4.6e-18	negative regulation of catabolic process	3.1e-05	regulation of leukocyte activation	2.3e-10	cellular protein modification process	0.00014	generation of precursor metabolites and ...	0.00222	positive regulation of phosphorus metabo...	6.1e-05	regulation of mRNA processing	2.3e-12	regulation of biological quality	1.1e-07	transcription from RNA polymerase II pro...	1.4e-13	regulation of cyclase activity	9.3e-05	regulation of kinase activity	9.6e-21	negative regulation of biological proces...	1.2e-08	peptidyl-lysine modification	2.2e-12
microtubule-based protein transport	0.00078	antigen processing and presentation of e...	6.4e-06	regulation of mRNA metabolic process	0.00027	transmembrane transport	2.2e-14	carbohydrate metabolic process	1.6e-08	negative chemotaxis	8.3e-08	heterocycle metabolic process	0.01881	neurogenesis	8.1e-12	macroautophagy	3.8e-06	cellular protein modification process	0.02692	ATP hydrolysis coupled transmembrane tra...	0.00698	plasma membrane bounded cell projection ...	2.5e-05	negative regulation of developmental pro...	8e-18	nucleoside triphosphate metabolic proces...	4e-05	adaptive immune response	2.4e-10	protein modification process	0.00014	isoprenoid metabolic process	0.00224	positive regulation of phosphate metabol...	6.1e-05	macromolecule metabolic process	2.4e-12	negative regulation of protein complex d...	1.2e-07	response to lipid	1.8e-13	regulation of cytokine biosynthetic proc...	9.9e-05	phosphorus metabolic process	1e-20	establishment of localization in cell	1.3e-08	regulation of hemopoiesis	1.2e-11
synaptic vesicle localization	0.00091	cellular response to tumor necrosis fact...	7.3e-06	organonitrogen compound metabolic proces...	0.00028	regulation of plasma membrane bounded ce...	2.8e-14	phosphorus metabolic process	2.5e-08	regulation of multicellular organismal p...	9.7e-08	cellular nitrogen compound metabolic pro...	0.01907	excitatory postsynaptic potential	9.5e-12	gluconeogenesis	4.2e-06	protein modification process	0.02692	phosphatidylserine metabolic process	0.0079	cell differentiation	2.6e-05	cartilage development	3.2e-17	inclusion body assembly	4.4e-05	positive regulation of kinase activity	2.4e-10	neuron migration	0.00016	positive regulation of proteasomal prote...	0.00224	positive regulation of biosynthetic proc...	6.8e-05	regulation of metabolic process	3.6e-12	signaling	1.3e-07	negative regulation of cellular metaboli...	2.6e-13	regulation of biological process	0.0001	regulation of MAPK cascade	1.4e-20	regulation of cellular amide metabolic p...	2.1e-08	cellular protein modification process	4.5e-11
antigen processing and presentation	0.00103	antigen processing and presentation of e...	7.4e-06	establishment of protein localization to...	0.00032	regulation of cell development	3.4e-14	gluconeogenesis	2.8e-08	central nervous system neuron developmen...	1.2e-07	regulation of peptidyl-lysine acetylatio...	0.01925	synapse organization	1.2e-11	positive regulation of telomerase RNA lo...	4.4e-06	bone mineralization	0.02742	positive regulation of potassium ion tra...	0.0079	calcium ion transport into cytosol	2.6e-05	chondrocyte differentiation	4e-17	regulation of ATPase activity	4.7e-05	endocytosis	2.6e-10	retinal ganglion cell axon guidance	0.00016	L-amino acid transport	0.00224	organophosphate biosynthetic process	7e-05	metabolic process	6.5e-12	negative regulation of actin filament po...	1.3e-07	positive regulation of catalytic activit...	3.7e-13	regulation of multicellular organismal p...	0.00011	leukocyte migration	2.2e-20	regulation of mRNA catabolic process	3.4e-08	protein modification process	4.5e-11
clathrin coat assembly	0.0011	negative regulation of protein modificat...	7.4e-06	DNA-templated transcription, initiation	0.00035	regulation of heart contraction	4.2e-14	monocarboxylic acid metabolic process	2.9e-08	response to stimulus	1.2e-07	negative regulation of nucleobase-contai...	0.01981	neuron differentiation	1.3e-11	autophagy	5.2e-06	regulation of dendrite morphogenesis	0.02887	organic acid biosynthetic process	0.00793	signal release	2.8e-05	cellular metabolic process	6.5e-17	peptide transport	4.8e-05	regulation of protein modification proce...	3.1e-10	regulation of cellular component organiz...	0.00017	positive regulation of cellular protein ...	0.00226	cellular homeostasis	7.7e-05	establishment of localization in cell	1.1e-11	regulation of protein complex disassembl...	1.4e-07	positive regulation of cell proliferatio...	4.6e-13	response to prostaglandin	0.00011	regulation of biological process	2.7e-20	macromolecule localization	7.4e-08	cellular developmental process	5.4e-11
cellular localization	0.00119	establishment of planar polarity	7.9e-06	cellular component organization or bioge...	0.00037	regulation of cell projection organizati...	5.1e-14	glucose metabolic process	5.5e-08	central nervous system development	1.4e-07	peptidyl-lysine acetylation	0.01995	membrane depolarization during action po...	1.4e-11	process utilizing autophagic mechanism	5.2e-06	regulation of cellular response to growt...	0.02907	carboxylic acid biosynthetic process	0.00793	cell-matrix adhesion	2.8e-05	biological regulation	9.3e-17	regulation of RNA stability	5.7e-05	positive regulation of MAPK cascade	4.5e-10	regulation of locomotion	0.00017	chondrocyte development	0.0023	cellular response to nitrogen compound	8.3e-05	regulation of RNA splicing	3e-11	immune response-regulating cell surface ...	1.6e-07	phosphorus metabolic process	4.7e-13	positive regulation of intracellular sig...	0.00011	response to cytokine	3.1e-20	regulation of translation	1.2e-07	regulation of gene expression, epigeneti...	8.9e-11
cellular component organization	0.00123	establishment of tissue polarity	7.9e-06	mRNA catabolic process	0.00037	regulation of neurogenesis	5.4e-14	carbohydrate derivative metabolic proces...	6.6e-08	positive regulation of synapse assembly	1.7e-07	hormone biosynthetic process	0.02003	second-messenger-mediated signaling	1.5e-11	sperm-egg recognition	5.7e-06	regulation of neuron differentiation	0.02931	regulation of cardiac conduction	0.00847	regulation of calcium ion transport	3.1e-05	transcription initiation from RNA polyme...	1.7e-16	amide transport	6.2e-05	proteoglycan metabolic process	5.4e-10	positive regulation of apoptotic process	0.00017	triglyceride catabolic process	0.0023	response to lipid	8.6e-05	cellular localization	3.1e-11	Fc-gamma receptor signaling pathway invo...	1.6e-07	phosphate-containing compound metabolic ...	5e-13	cellular metal ion homeostasis	0.00012	secretion by cell	4.5e-20	protein localization	1.6e-07	cell differentiation	1.2e-10
aminoglycan biosynthetic process	0.00129	cellular protein modification process	8.2e-06	ribosomal small subunit assembly	0.00044	regulation of neuron differentiation	5.6e-14	cell-cell recognition	6.6e-08	positive regulation of kinase activity	2.2e-07	regulation of mRNA metabolic process	0.02157	intracellular transport	1.6e-11	regulation of establishment of protein l...	7.8e-06	organic substance catabolic process	0.02946	inner mitochondrial membrane organizatio...	0.00874	cell projection assembly	3.3e-05	cellular response to endogenous stimulus	2.6e-16	exocytosis	6.5e-05	positive regulation of cell activation	5.8e-10	negative regulation of cell motility	0.00018	lipid localization	0.00237	modulation of chemical synaptic transmis...	9.1e-05	cellular nitrogen compound biosynthetic ...	3.2e-11	establishment of localization in cell	1.6e-07	regulation of cellular metabolic process	7.5e-13	positive regulation of multicellular org...	0.00012	Fc-gamma receptor signaling pathway	4.7e-20	cellular macromolecule metabolic process	2.7e-07	cellular response to DNA damage stimulus	2e-10
[truncated: 24 more columns]
