# Supplementary material for: A single-cell atlas of the human substantia nigra reveals cell-specific pathways associated with neurological disorders
Source: Nat Commun. 2020 Aug 21;11:4183. doi: 10.1038/s41467-020-17876-0 (PMC7442652; doi:10.1038/s41467-020-17876-0)
Supplement: Supplementary file 10 — Supplementary Data 7 [file 41467_2020_17876_MOESM10_ESM.xlsx]

## Sheet: Data 7
Supplementary Data 7: Gene Ontology Biological Process enriched terms for Cortex cell type modules
inN_m1_term	inN_m1_pval	inN_m2_term	inN_m2_pval	inN_m3_term	inN_m3_pval	inN_m4_term	inN_m4_pval	exN_m1_term	exN_m1_pval	exN_m2_term	exN_m2_pval	exN_m3_term	exN_m3_pval	exN_m4_term	exN_m4_pval	exN_m5_term	exN_m5_pval	exN_m6_term	exN_m6_pval	astro_m1_term	astro_m1_pval	astro_m2_term	astro_m2_pval	astro_m3_term	astro_m3_pval	astro_m4_term	astro_m4_pval	astro_m5_term	astro_m5_pval	micro_m1_term	micro_m1_pval	micro_m2_term	micro_m2_pval	micro_m3_term	micro_m3_pval	micro_m4_term	micro_m4_pval	micro_m5_term	micro_m5_pval	micro_m6_term	micro_m6_pval	odc_m1_term	odc_m1_pval	odc_m2_term	odc_m2_pval	odc_m3_term	odc_m3_pval	odc_m4_term	odc_m4_pval
synaptic signaling	2.1e-28	NADH dehydrogenase complex assembly	2.8e-09	protein localization to endoplasmic reti...	2.3e-26	regulation of nitrogen compound metaboli...	2.6e-18	chemical synaptic transmission	< 1e-30	cytoskeleton organization	5e-09	actin filament organization	< 1e-30	intracellular signal transduction	2.5e-24	protein modification by small protein co...	8.6e-17	neuron development	2.2e-12	cell junction maintenance	3.2e-06	intracellular signal transduction	3.2e-18	transcription from RNA polymerase II pro...	< 1e-30	oxidation-reduction process	3.2e-25	movement of cell or subcellular componen...	2.8e-29	regulation of transcription, DNA-templat...	< 1e-30	protein modification by small protein co...	1.6e-18	cell adhesion	1e-25	mitochondrial electron transport, NADH t...	4.9e-09	mRNA metabolic process	< 1e-30	small GTPase mediated signal transductio...	4.4e-30	regulation of transcription, DNA-templat...	1.3e-29	localization	1e-18	regulation of GTPase activity	7.7e-26	mRNA metabolic process	< 1e-30
trans-synaptic signaling	2.1e-28	mitochondrial respiratory chain complex ...	2.8e-09	protein targeting to ER	6.4e-26	regulation of cellular process	4.7e-18	anterograde trans-synaptic signaling	< 1e-30	ciliary basal body-plasma membrane docki...	5.9e-09	supramolecular fiber organization	< 1e-30	small GTPase mediated signal transductio...	5.1e-22	cellular macromolecule metabolic process	5.8e-14	neuron differentiation	6e-12	microtubule-based process	6.3e-06	small GTPase mediated signal transductio...	8.4e-16	regulation of transcription from RNA pol...	< 1e-30	carboxylic acid metabolic process	1.7e-21	neurogenesis	7.8e-25	regulation of nucleic acid-templated tra...	< 1e-30	protein modification by small protein co...	8.5e-18	biological adhesion	1.4e-25	oxidative phosphorylation	6.2e-08	RNA processing	< 1e-30	vesicle-mediated transport	9.6e-30	regulation of nucleic acid-templated tra...	2.4e-29	import into cell	6.3e-18	positive regulation of GTPase activity	5.4e-25	RNA processing	< 1e-30
chemical synaptic transmission	1.4e-27	mitochondrial respiratory chain complex ...	2.8e-09	establishment of protein localization to...	2.6e-25	regulation of macromolecule metabolic pr...	6.2e-18	synaptic signaling	< 1e-30	microtubule-based process	1.7e-08	actin cytoskeleton organization	< 1e-30	signaling	5.2e-21	macromolecule metabolic process	3.2e-13	generation of neurons	1.1e-11	cytoskeleton organization	2.9e-05	regulation of cellular process	5.4e-14	regulation of nucleic acid-templated tra...	< 1e-30	small molecule metabolic process	5.6e-21	neuron projection development	2.6e-24	regulation of RNA biosynthetic process	< 1e-30	protein ubiquitination	6.2e-17	cell surface receptor signaling pathway	6e-25	mitochondrial ATP synthesis coupled elec...	8.3e-08	RNA catabolic process	< 1e-30	regulation of small GTPase mediated sign...	1.7e-27	regulation of RNA biosynthetic process	3.1e-29	nervous system development	8.9e-18	small GTPase mediated signal transductio...	2.3e-20	mRNA processing	3.2e-25
anterograde trans-synaptic signaling	1.4e-27	mitochondrial electron transport, NADH t...	2.9e-09	cotranslational protein targeting to mem...	5.7e-24	positive regulation of transcription, DN...	6.7e-18	trans-synaptic signaling	< 1e-30	cilium assembly	1.2e-07	actin filament-based process	< 1e-30	cell communication	6.5e-21	protein modification by small protein co...	5.8e-13	neurogenesis	5.9e-11	microtubule bundle formation	5.3e-05	signal transduction	3.1e-13	regulation of RNA biosynthetic process	< 1e-30	small molecule biosynthetic process	2.9e-19	neuron development	5.9e-24	regulation of cellular macromolecule bio...	< 1e-30	cellular protein modification process	6.3e-16	immune response	9.3e-22	ATP synthesis coupled electron transport	9.4e-08	mRNA catabolic process	< 1e-30	regulation of GTPase activity	9.6e-27	transcription, DNA-templated	6.4e-29	cellular component morphogenesis	3.5e-17	positive regulation of hydrolase activit...	9.2e-18	RNA splicing	2.9e-23
ion transmembrane transport	5.4e-22	mitochondrial respiratory chain complex ...	6.4e-07	SRP-dependent cotranslational protein ta...	1.9e-23	positive regulation of nucleic acid-temp...	6.7e-18	regulation of ion transport	< 1e-30	negative regulation of microtubule polym...	1.6e-07	cytoskeleton organization	1e-28	signal transduction	2.5e-20	protein ubiquitination	2.5e-11	nervous system development	8.2e-11	cellular component maintenance	0.00011	signaling	1.6e-12	nucleic acid-templated transcription	< 1e-30	organic acid metabolic process	3.3e-18	locomotion	6.4e-24	regulation of RNA metabolic process	< 1e-30	protein modification process	6.3e-16	immune system process	3e-21	NADH dehydrogenase complex assembly	4.5e-07	nuclear-transcribed mRNA catabolic proce...	< 1e-30	positive regulation of GTPase activity	4.4e-25	nucleobase-containing compound biosynthe...	7.7e-29	cell morphogenesis	8.1e-17	regulation of small GTPase mediated sign...	7.7e-15	RNA splicing, via transesterification re...	7.1e-23
cell-cell signaling	7.5e-21	regulation of vesicle-mediated transport	8.2e-07	peptide metabolic process	5.2e-23	positive regulation of RNA biosynthetic ...	7e-18	establishment of localization	< 1e-30	phagosome acidification	1.6e-07	actin polymerization or depolymerization	1.3e-26	nervous system development	9.9e-20	regulation of macromolecule metabolic pr...	2.7e-11	semaphorin-plexin signaling pathway	2.9e-09	regulation of small GTPase mediated sign...	0.00014	regulation of small GTPase mediated sign...	3.5e-12	RNA biosynthetic process	< 1e-30	oxoacid metabolic process	4e-18	plasma membrane bounded cell projection ...	8e-23	transcription, DNA-templated	< 1e-30	macromolecule modification	1.1e-14	positive regulation of response to stimu...	7.2e-21	mitochondrial respiratory chain complex ...	4.5e-07	SRP-dependent cotranslational protein ta...	< 1e-30	endocytosis	1.5e-19	aromatic compound biosynthetic process	1e-28	movement of cell or subcellular componen...	6.2e-16	regulation of hydrolase activity	1e-14	mRNA splicing, via spliceosome	7.1e-23
regulation of membrane potential	2.1e-19	mitochondrial ATP synthesis coupled elec...	2.7e-06	translation	8.5e-23	regulation of transcription, DNA-templat...	1.1e-17	regulation of transport	< 1e-30	cilium organization	1.9e-07	regulation of actin filament organizatio...	1.5e-23	neuron projection development	5.4e-19	ubiquitin-dependent protein catabolic pr...	3.7e-11	chloride transport	5.5e-09	microtubule-based movement	0.00056	cell communication	5e-12	regulation of RNA metabolic process	< 1e-30	monocarboxylic acid metabolic process	9.7e-18	generation of neurons	1.4e-22	nucleic acid-templated transcription	< 1e-30	protein metabolic process	4.2e-13	regulation of response to stimulus	2e-19	mitochondrial respiratory chain complex ...	4.5e-07	nuclear-transcribed mRNA catabolic proce...	< 1e-30	import into cell	2.7e-19	nucleic acid-templated transcription	1e-28	endocytosis	1.3e-15	positive regulation of catalytic activit...	3.5e-14	RNA splicing, via transesterification re...	1e-22
ion transport	3.9e-19	ATP synthesis coupled electron transport	3.2e-06	nuclear-transcribed mRNA catabolic proce...	5.5e-22	regulation of nucleic acid-templated tra...	2e-17	transport	< 1e-30	plasma membrane bounded cell projection ...	3.9e-07	regulation of supramolecular fiber organ...	7.2e-23	cell morphogenesis involved in neuron di...	6.1e-19	modification-dependent protein catabolic...	5.2e-11	heparan sulfate proteoglycan metabolic p...	1.3e-08	actin cytoskeleton organization	0.00072	regulation of biological process	4.3e-11	regulation of transcription, DNA-templat...	< 1e-30	small molecule catabolic process	3.6e-15	localization	2.5e-22	RNA biosynthetic process	< 1e-30	cellular protein metabolic process	5.3e-13	response to external stimulus	3.3e-19	respiratory electron transport chain	5.6e-07	cotranslational protein targeting to mem...	< 1e-30	localization	1.1e-18	RNA biosynthetic process	1.7e-28	neuron projection development	3.2e-15	cell projection organization	3.5e-13	RNA catabolic process	5.9e-14
cation transmembrane transport	4.3e-19	synaptic vesicle transport	3.9e-06	peptide biosynthetic process	6e-22	regulation of RNA biosynthetic process	2.5e-17	regulation of ion transmembrane transpor...	< 1e-30	microtubule cytoskeleton organization	4e-07	regulation of actin polymerization or de...	8.7e-23	neuron development	1.7e-18	transcription from RNA polymerase II pro...	6.3e-11	neuron projection development	8.6e-08	epithelial cell-cell adhesion	0.00077	cellular response to stimulus	9.4e-11	transcription, DNA-templated	< 1e-30	fatty acid metabolic process	1.1e-13	cell projection organization	3.1e-22	regulation of macromolecule biosynthetic...	< 1e-30	protein polyubiquitination	1.9e-12	positive regulation of immune response	2.9e-18	leukocyte migration	8.3e-06	protein targeting to ER	< 1e-30	cytoskeleton organization	1.6e-18	regulation of RNA metabolic process	3e-28	neuron development	3.6e-15	positive regulation of molecular functio...	4.2e-13	peptide metabolic process	9.9e-14
glutamate receptor signaling pathway	2.7e-18	establishment of synaptic vesicle locali...	3.9e-06	cellular amide metabolic process	2e-21	regulation of transcription from RNA pol...	4.1e-17	regulation of transmembrane transport	1.7e-30	cell projection organization	7e-07	regulation of actin filament length	1e-22	plasma membrane bounded cell projection ...	2.4e-18	modification-dependent macromolecule cat...	7.6e-11	synapse organization	1.1e-07	actomyosin structure organization	0.00113	biological regulation	4.1e-10	regulation of macromolecule biosynthetic...	< 1e-30	organic acid biosynthetic process	3.1e-13	neuron differentiation	1.2e-21	regulation of nucleobase-containing comp...	< 1e-30	proteolysis	2.4e-10	locomotion	3.3e-18	electron transport chain	9e-06	nucleobase-containing compound catabolic...	< 1e-30	positive regulation of hydrolase activit...	2.5e-18	heterocycle biosynthetic process	3.7e-28	neurogenesis	4.2e-15	plasma membrane bounded cell projection ...	4.9e-13	viral gene expression	1.2e-13
cation transport	3.5e-18	vesicle-mediated transport in synapse	3.9e-06	amide biosynthetic process	8.6e-21	regulation of primary metabolic process	5.4e-17	cell-cell signaling	1.1e-28	macroautophagy	7.8e-07	regulation of actin filament-based proce...	2e-21	cell projection morphogenesis	2.8e-18	nitrogen compound metabolic process	1e-10	system development	1.3e-07	microtubule cytoskeleton organization	0.00133	Ras protein signal transduction	5.7e-09	regulation of cellular macromolecule bio...	< 1e-30	carboxylic acid biosynthetic process	3.1e-13	cell surface receptor signaling pathway	2.1e-21	regulation of cellular biosynthetic proc...	< 1e-30	regulation of extrinsic apoptotic signal...	2.6e-10	transmembrane receptor protein tyrosine ...	4.2e-18	mitochondrial respiratory chain complex ...	1.2e-05	establishment of protein localization to...	< 1e-30	membrane organization	3.1e-18	regulation of cellular macromolecule bio...	8e-28	cell development	9.7e-15	intracellular signal transduction	1.3e-12	mRNA catabolic process	1.4e-13
transmembrane transport	3.9e-18	respiratory electron transport chain	4.2e-06	translational initiation	6.9e-19	positive regulation of biosynthetic proc...	1e-16	ion transport	4.2e-28	organelle localization	8.4e-07	regulation of actin cytoskeleton organiz...	6.8e-21	neuron projection morphogenesis	5.5e-18	nucleic acid metabolic process	3.6e-10	multicellular organism development	1.7e-07	negative regulation of stress fiber asse...	0.00137	regulation of intracellular signal trans...	2.1e-08	regulation of nucleobase-containing comp...	< 1e-30	organic acid catabolic process	1.3e-12	cell motility	2.8e-21	regulation of biosynthetic process	< 1e-30	organonitrogen compound metabolic proces...	1.5e-09	enzyme linked receptor protein signaling...	1e-17	generation of precursor metabolites and ...	1.6e-05	aromatic compound catabolic process	< 1e-30	actin filament-based process	3.4e-18	regulation of nucleobase-containing comp...	2.5e-27	cell projection organization	1e-14	cellular component morphogenesis	3.3e-12	viral transcription	1.6e-13
nervous system process	6.7e-18	synaptic vesicle localization	6.4e-06	nuclear-transcribed mRNA catabolic proce...	4.4e-18	regulation of cellular macromolecule bio...	1.1e-16	localization	6.9e-28	intracellular pH reduction	8.9e-07	regulation of cytoskeleton organization	1.3e-20	cell part morphogenesis	9.7e-18	cellular nitrogen compound metabolic pro...	3.7e-10	gamma-aminobutyric acid signaling pathwa...	1.8e-07	negative regulation of actin filament bu...	0.00166	substrate adhesion-dependent cell spread...	1e-07	nucleobase-containing compound biosynthe...	< 1e-30	carboxylic acid catabolic process	1.3e-12	localization of cell	2.8e-21	regulation of gene expression	< 1e-30	negative regulation of cellular response...	3.1e-09	positive regulation of immune system pro...	3.7e-17	purine ribonucleotide metabolic process	1.8e-05	heterocycle catabolic process	< 1e-30	transport	3.7e-18	organic cyclic compound biosynthetic pro...	3.5e-27	plasma membrane bounded cell projection ...	2.6e-14	signaling	5.4e-12	peptide biosynthetic process	5e-13
inorganic cation transmembrane transport	8.5e-18	calcium ion regulated exocytosis	8.4e-06	protein targeting to membrane	4.5e-18	positive regulation of RNA metabolic pro...	1.2e-16	inorganic cation transmembrane transport	5.2e-27	pH reduction	1.1e-06	actin filament polymerization	2e-20	phosphate-containing compound metabolic ...	1e-17	protein catabolic process	3.7e-10	heparan sulfate proteoglycan biosyntheti...	1.8e-07	actin filament-based process	0.00175	platelet activation	1.5e-07	regulation of gene expression	< 1e-30	lipid metabolic process	3.8e-12	signaling	3e-21	nucleobase-containing compound biosynthe...	< 1e-30	cellular macromolecule metabolic process	3.6e-09	regulation of immune response	5.7e-17	ATP metabolic process	1.9e-05	cellular nitrogen compound catabolic pro...	< 1e-30	establishment of localization	2.9e-17	regulation of macromolecule biosynthetic...	1e-26	plasma membrane bounded cell projection ...	2.7e-14	regulation of catalytic activity	1.5e-11	cotranslational protein targeting to mem...	6.1e-13
metal ion transport	1.3e-17	vesicle organization	9.2e-06	mRNA catabolic process	5.2e-17	positive regulation of cellular biosynth...	1.2e-16	regulation of membrane potential	1.1e-26	hydrogen ion transmembrane transport	1.1e-06	regulation of protein polymerization	3.6e-20	protein phosphorylation	1.5e-17	cellular protein modification process	3.9e-10	regulation of plasma membrane bounded ce...	2.1e-07	microtubule anchoring	0.00182	wound healing	6.7e-07	regulation of cellular biosynthetic proc...	< 1e-30	coenzyme metabolic process	3.7e-11	cell communication	3.8e-21	regulation of nitrogen compound metaboli...	< 1e-30	extrinsic apoptotic signaling pathway	1.1e-08	regulation of cell adhesion	2.6e-16	purine nucleotide metabolic process	2.7e-05	organic cyclic compound catabolic proces...	< 1e-30	actin cytoskeleton organization	3.3e-17	regulation of cellular biosynthetic proc...	5.7e-26	transport	2.9e-14	cell communication	3.5e-11	regulation of mRNA metabolic process	7.7e-13
inorganic ion transmembrane transport	8.6e-17	synaptic vesicle exocytosis	1.5e-05	protein targeting	9.5e-17	regulation of RNA metabolic process	1.2e-16	cation transmembrane transport	7.5e-26	transferrin transport	1.4e-06	regulation of actin filament polymerizat...	4.3e-20	cell morphogenesis involved in different...	2e-17	protein modification process	3.9e-10	regulation of cell projection organizati...	2.6e-07	small GTPase mediated signal transductio...	0.00195	Rho protein signal transduction	7e-07	heterocycle biosynthetic process	< 1e-30	monocarboxylic acid biosynthetic process	3.8e-11	anatomical structure morphogenesis	2e-20	heterocycle biosynthetic process	< 1e-30	cellular protein catabolic process	1.7e-08	phagocytosis	3.5e-16	ribonucleotide metabolic process	2.8e-05	protein localization to endoplasmic reti...	< 1e-30	supramolecular fiber organization	2.3e-16	regulation of biosynthetic process	3.2e-25	cell part morphogenesis	2.9e-14	cell morphogenesis	6.4e-11	translation	2.3e-12
regulation of ion transport	1.1e-16	energy derivation by oxidation of organi...	1.8e-05	protein folding	3e-16	positive regulation of macromolecule bio...	1.5e-16	metal ion transport	9.8e-26	microtubule polymerization or depolymeri...	1.5e-06	protein polymerization	1.3e-19	phosphorus metabolic process	1e-16	cellular protein metabolic process	4.2e-10	regulation of neuron projection developm...	2.9e-07	cilium assembly	0.00197	response to wounding	1.2e-06	aromatic compound biosynthetic process	< 1e-30	cellular lipid metabolic process	1.2e-10	cellular component morphogenesis	5.9e-20	regulation of cellular metabolic process	< 1e-30	macromolecule metabolic process	3.4e-08	chemotaxis	7.1e-16	ribose phosphate metabolic process	4e-05	viral transcription	< 1e-30	regulation of hydrolase activity	4e-16	regulation of gene expression	1.7e-24	cell projection morphogenesis	3.1e-14	signal transduction	1.3e-10	nuclear-transcribed mRNA catabolic proce...	2.6e-12
system process	1.5e-16	presynaptic process involved in chemical...	1.9e-05	RNA catabolic process	1.3e-15	regulation of cellular biosynthetic proc...	2e-16	inorganic ion transmembrane transport	1.2e-25	energy coupled proton transmembrane tran...	1.5e-06	positive regulation of cytoskeleton orga...	8.3e-18	generation of neurons	1.1e-16	regulation of nitrogen compound metaboli...	5.3e-10	inorganic anion transport	3.1e-07	actin filament organization	0.00202	protein phosphorylation	2.2e-06	positive regulation of transcription fro...	< 1e-30	cofactor metabolic process	1.2e-10	cell part morphogenesis	6.8e-20	aromatic compound biosynthetic process	< 1e-30	ubiquitin-dependent protein catabolic pr...	3.5e-08	taxis	7.1e-16	purine ribonucleoside triphosphate metab...	6e-05	viral gene expression	< 1e-30	cellular localization	4.9e-16	regulation of macromolecule metabolic pr...	2.5e-24	generation of neurons	3.6e-14	regulation of cell morphogenesis	1.7e-10	cellular amide metabolic process	2.7e-12
regulation of ion transmembrane transpor...	1.6e-16	regulation of exocytosis	2.1e-05	protein localization to organelle	3.3e-15	transcription, DNA-templated	2.5e-16	regulation of localization	3.9e-25	ATP hydrolysis coupled proton transport	1.5e-06	positive regulation of supramolecular fi...	1.5e-16	neurogenesis	3e-16	cellular metabolic process	6.1e-10	regulation of nervous system development	3.7e-07	cellular component assembly involved in ...	0.00214	regulation of GTPase activity	3.2e-06	positive regulation of transcription, DN...	< 1e-30	fatty acid biosynthetic process	3e-10	plasma membrane bounded cell projection ...	7.6e-20	regulation of primary metabolic process	< 1e-30	proteolysis involved in cellular protein...	3.8e-08	immune response-regulating signaling pat...	3.1e-15	G-protein coupled receptor signaling pat...	6.1e-05	ribonucleoprotein complex biogenesis	< 1e-30	actin filament organization	2e-15	regulation of nitrogen compound metaboli...	3.9e-24	neuron differentiation	8.1e-14	neuron projection development	5.6e-10	nuclear-transcribed mRNA catabolic proce...	3.7e-12
regulation of transmembrane transport	4.8e-16	neurotransmitter transport	2.1e-05	establishment of protein localization to...	3.9e-15	positive regulation of nucleobase-contai...	2.7e-16	neurotransmitter secretion	5e-24	organelle localization by membrane tethe...	1.8e-06	regulation of cellular component size	2.5e-16	phosphorylation	5.3e-16	proteolysis involved in cellular protein...	6.3e-10	chloride transmembrane transport	6.8e-07	plasma membrane bounded cell projection ...	0.00223	cellular component morphogenesis	4e-06	positive regulation of nucleic acid-temp...	< 1e-30	lipid biosynthetic process	3.4e-10	cell projection morphogenesis	8.9e-20	regulation of macromolecule metabolic pr...	< 1e-30	modification-dependent protein catabolic...	4e-08	movement of cell or subcellular componen...	3.9e-15	purine-containing compound metabolic pro...	6.2e-05	translational initiation	< 1e-30	Ras protein signal transduction	8.7e-15	regulation of transcription from RNA pol...	3.1e-23	locomotion	1.1e-13	Ras protein signal transduction	6.6e-10	amide biosynthetic process	5.3e-12
signaling	1.8e-15	vesicle-mediated transport	2.4e-05	viral gene expression	4.7e-15	regulation of cellular metabolic process	3.2e-16	signal release from synapse	5e-24	plasma membrane bounded cell projection ...	2.4e-06	positive regulation of actin filament po...	1.4e-15	neuron differentiation	5.8e-16	regulation of metabolic process	7.8e-10	positive regulation of nervous system de...	8.1e-07	cilium organization	0.00225	regulation of Ras protein signal transdu...	4.4e-06	positive regulation of RNA biosynthetic ...	< 1e-30	acyl-CoA metabolic process	1.9e-09	cell migration	9.2e-20	regulation of transcription from RNA pol...	< 1e-30	modification-dependent macromolecule cat...	4.8e-08	activation of immune response	4.5e-15	nucleotide metabolic process	6.3e-05	protein targeting to membrane	< 1e-30	cellular component morphogenesis	3.1e-14	transcription from RNA polymerase II pro...	5e-23	establishment of localization	1.3e-13	regulation of cell projection organizati...	6.8e-10	nucleobase-containing compound catabolic...	9.5e-12
behavior	1.9e-15	oxidative phosphorylation	2.5e-05	ribonucleoprotein complex biogenesis	1.6e-14	nucleic acid-templated transcription	3.8e-16	cation transport	5.8e-24	ferric iron transport	2.5e-06	cellular protein complex assembly	1.8e-15	cell morphogenesis	2.1e-15	macromolecule catabolic process	9e-10	synapse assembly	1.1e-06	ciliary basal body-plasma membrane docki...	0.00234	positive regulation of GTPase activity	5.2e-06	regulation of biosynthetic process	< 1e-30	thioester metabolic process	1.9e-09	cell morphogenesis	1.1e-19	organic cyclic compound biosynthetic pro...	< 1e-30	protein catabolic process	5.1e-08	cell migration	4.8e-15	cellular respiration	6.9e-05	translation	< 1e-30	cellular component organization	7.8e-14	regulation of primary metabolic process	7.6e-23	regulation of localization	5.5e-13	regulation of plasma membrane bounded ce...	1.8e-09	protein targeting to ER	1.5e-11
ionotropic glutamate receptor signaling ...	4.9e-15	neuron differentiation	2.7e-05	mRNA metabolic process	2.7e-14	regulation of macromolecule biosynthetic...	3.9e-16	presynaptic process involved in chemical...	4.5e-23	trivalent inorganic cation transport	2.5e-06	positive regulation of protein polymeriz...	3.1e-15	cell development	2.3e-15	macromolecule modification	1.6e-09	positive regulation of synapse assembly	1.4e-06	cell projection assembly	0.00237	response to stimulus	9.4e-06	positive regulation of RNA metabolic pro...	< 1e-30	fatty-acyl-CoA biosynthetic process	3.5e-09	neuron projection morphogenesis	1.5e-19	regulation of metabolic process	< 1e-30	regulation of cellular response to trans...	6.5e-08	positive regulation of intracellular sig...	8.2e-15	nucleoside phosphate metabolic process	7e-05	rRNA processing	< 1e-30	plasma membrane bounded cell projection ...	1.2e-13	cellular nitrogen compound biosynthetic ...	1.6e-22	positive regulation of transport	5.7e-13	neuron development	2.1e-09	establishment of protein localization to...	2.9e-11
modulation of chemical synaptic transmis...	5.6e-15	neurotransmitter secretion	3.4e-05	viral transcription	3.6e-14	RNA biosynthetic process	5.7e-16	ion transmembrane transport	6.8e-23	iron ion transport	2.7e-06	Arp2/3 complex-mediated actin nucleation	4.6e-15	regulation of nervous system development	2.4e-15	regulation of primary metabolic process	2.4e-09	regulation of axon extension involved in...	1.5e-06	cell-cell junction organization	0.00305	regulation of body fluid levels	1.1e-05	organic cyclic compound biosynthetic pro...	< 1e-30	cellular catabolic process	6.4e-09	nervous system development	1.5e-19	transcription from RNA polymerase II pro...	< 1e-30	negative regulation of transforming grow...	6.5e-08	cell motility	9.5e-15	ribonucleoside triphosphate metabolic pr...	7.2e-05	peptide biosynthetic process	< 1e-30	regulation of cell morphogenesis	1.7e-13	nucleic acid metabolic process	1.6e-22	neuron projection morphogenesis	5.9e-13	anatomical structure morphogenesis	4.6e-09	SRP-dependent cotranslational protein ta...	3.3e-11
regulation of postsynaptic membrane pote...	1e-14	signal release from synapse	3.4e-05	rRNA processing	8.4e-14	regulation of gene expression	6.3e-16	regulation of neurotransmitter levels	1.3e-22	cell projection assembly	3e-06	regulation of anatomical structure size	4.9e-15	regulation of GTPase activity	6.7e-15	cellular macromolecule catabolic process	2.5e-09	cell projection organization	1.5e-06	organelle assembly	0.00311	actin filament-based process	1.3e-05	nucleic acid metabolic process	< 1e-30	cholesterol biosynthetic process	1.3e-08	cell development	1.8e-18	RNA metabolic process	< 1e-30	extrinsic apoptotic signaling pathway vi...	1.3e-07	localization of cell	9.5e-15	carbohydrate derivative metabolic proces...	7.4e-05	amide biosynthetic process	< 1e-30	establishment of localization in cell	1.7e-13	regulation of cellular metabolic process	3e-22	cell adhesion	1e-12	regulation of cellular component organiz...	4.9e-09	cellular nitrogen compound metabolic pro...	6.4e-11
cell communication	1.6e-14	generation of neurons	4e-05	chaperone-mediated protein folding	1.2e-13	positive regulation of transcription fro...	9e-16	neurotransmitter transport	1.6e-22	phagosome maturation	3e-06	actin nucleation	5.1e-15	cellular component morphogenesis	8e-15	nucleobase-containing compound metabolic...	2.8e-09	cell development	1.6e-06	endocytic recycling	0.00373	cell-substrate adhesion	1.4e-05	positive regulation of gene expression	< 1e-30	secondary alcohol biosynthetic process	1.3e-08	multicellular organismal process	2.6e-18	cellular nitrogen compound biosynthetic ...	< 1e-30	cellular response to transforming growth...	2.2e-07	cell-cell adhesion	1.3e-14	vascular endothelial growth factor produ...	7.6e-05	rRNA metabolic process	< 1e-30	cell projection organization	2.9e-13	cellular macromolecule biosynthetic proc...	5.8e-22	biological adhesion	1.3e-12	regulation of molecular function	6.8e-09	ncRNA metabolic process	7.9e-11
G-protein coupled receptor signaling pat...	7.6e-14	neuron development	4.2e-05	establishment of protein localization to...	2.2e-13	regulation of biosynthetic process	9.4e-16	signaling	5.7e-21	membrane docking	3.1e-06	cellular component organization	4e-14	regulation of intracellular signal trans...	8.8e-15	heterocycle metabolic process	3.6e-09	glycosaminoglycan biosynthetic process	1.9e-06	cell junction organization	0.00482	neutrophil homeostasis	1.7e-05	regulation of nitrogen compound metaboli...	< 1e-30	cholesterol metabolic process	1.3e-08	signal transduction	4e-18	cellular macromolecule biosynthetic proc...	< 1e-30	response to transforming growth factor b...	2.6e-07	immune response-activating signal transd...	1.4e-14	purine nucleoside triphosphate metabolic...	7.8e-05	ncRNA processing	< 1e-30	macromolecule localization	3.2e-13	RNA metabolic process	1.1e-21	anatomical structure morphogenesis	2.7e-12	cytoskeleton organization	1.6e-08	heterocycle catabolic process	1e-10
localization	8.2e-13	synaptic vesicle cycle	4.6e-05	ribosome biogenesis	2.8e-13	regulation of nucleobase-containing comp...	1.6e-15	modulation of chemical synaptic transmis...	8.2e-21	regulation of microtubule polymerization...	3.5e-06	regulation of protein complex assembly	9.7e-14	regulation of small GTPase mediated sign...	2.7e-14	regulation of transcription from RNA pol...	4.5e-09	aminoglycan biosynthetic process	2e-06	positive regulation of mRNA catabolic pr...	0.00492	blood coagulation	1.9e-05	macromolecule biosynthetic process	< 1e-30	thioester biosynthetic process	1.5e-08	cell morphogenesis involved in neuron di...	1e-17	nucleic acid metabolic process	< 1e-30	protein K48-linked ubiquitination	2.7e-07	response to chemical	2.7e-14	leukocyte mediated immunity	0.0001	ribosome biogenesis	< 1e-30	cell morphogenesis	5.3e-13	macromolecule biosynthetic process	2.4e-21	ensheathment of neurons	5.1e-12	regulation of cell shape	2e-08	ribonucleoprotein complex biogenesis	1e-10
establishment of localization	1e-12	cell development	4.9e-05	rRNA metabolic process	3.4e-13	transcription from RNA polymerase II pro...	2.1e-15	signal release	9.8e-21	ATP hydrolysis coupled cation transmembr...	5.1e-06	protein complex subunit organization	1.6e-13	axon development	4.6e-14	regulation of gene expression	4.6e-09	anatomical structure morphogenesis	2.7e-06	movement of cell or subcellular componen...	0.00579	phosphate-containing compound metabolic ...	2e-05	regulation of macromolecule metabolic pr...	< 1e-30	acyl-CoA biosynthetic process	1.5e-08	import into cell	6.3e-17	positive regulation of RNA metabolic pro...	< 1e-30	negative regulation of cellular response...	3.6e-07	regulation of immune system process	2.7e-14	cell activation	0.00011	peptide metabolic process	< 1e-30	regulation of cellular component organiz...	5.9e-13	regulation of metabolic process	2.8e-21	axon ensheathment	5.1e-12	regulation of anatomical structure morph...	2.5e-08	cellular nitrogen compound catabolic pro...	1.2e-10
multicellular organismal signaling	2e-12	cell projection organization	5.6e-05	nucleobase-containing compound catabolic...	3.9e-12	regulation of biological process	3.6e-15	synaptic vesicle exocytosis	1e-20	microtubule depolymerization	5.3e-06	immune response-regulating cell surface ...	1.9e-13	regulation of neuron projection developm...	1.2e-13	cellular protein catabolic process	4.6e-09	anatomical structure development	2.9e-06	organelle localization	0.00597	coagulation	2.1e-05	positive regulation of macromolecule bio...	< 1e-30	sterol metabolic process	1.8e-08	cell adhesion	2.6e-16	positive regulation of transcription, DN...	< 1e-30	negative regulation of response to stimu...	4.3e-07	cell activation	4.3e-14	purine ribonucleoside monophosphate meta...	0.00011	cellular amide metabolic process	< 1e-30	protein localization	7.5e-13	gene expression	1e-19	cell migration	5.3e-12	actin filament-based process	4e-08	gene expression	1.3e-10
transport	2.9e-12	regulation of neurotransmitter levels	7.2e-05	heterocycle catabolic process	1.4e-11	positive regulation of gene expression	3.9e-15	calcium ion regulated exocytosis	1.3e-20	organelle organization	5.4e-06	Fc-gamma receptor signaling pathway invo...	1.9e-13	system development	1.4e-13	cellular aromatic compound metabolic pro...	6.3e-09	cell morphogenesis involved in neuron di...	3.2e-06	organelle localization by membrane tethe...	0.00893	hemostasis	2.2e-05	cellular macromolecule biosynthetic proc...	< 1e-30	secondary alcohol metabolic process	2.3e-08	biological adhesion	3.4e-16	positive regulation of nucleic acid-temp...	< 1e-30	negative regulation of cell communicatio...	8.4e-07	immune effector process	6.2e-14	purine nucleoside monophosphate metaboli...	0.00012	establishment of protein localization to...	4e-30	positive regulation of catalytic activit...	1.1e-12	nucleobase-containing compound metabolic...	8.8e-19	cell motility	6.3e-12	cellular response to stimulus	6.3e-08	aromatic compound catabolic process	2.1e-10
regulation of system process	2e-11	neuron projection development	7.3e-05	cellular nitrogen compound catabolic pro...	1.7e-11	nucleobase-containing compound biosynthe...	4.2e-15	regulation of biological quality	8.1e-20	nucleoside triphosphate metabolic proces...	5.8e-06	Fc-gamma receptor signaling pathway	3.4e-13	positive regulation of molecular functio...	1.6e-13	proteasomal protein catabolic process	7.8e-09	regulation of axon guidance	3.9e-06	axoneme assembly	0.00907	regulation of substrate adhesion-depende...	2.8e-05	RNA metabolic process	< 1e-30	organic substance catabolic process	2.4e-08	endocytosis	6e-16	positive regulation of RNA biosynthetic ...	< 1e-30	cell surface receptor signaling pathway	8.7e-07	positive regulation of cell communicatio...	8.6e-14	neutrophil activation	0.00014	cellular macromolecule catabolic process	1.8e-28	cellular component organization or bioge...	2.3e-12	negative regulation of transcription fro...	1.4e-18	localization of cell	6.3e-12	neuron differentiation	1.2e-07	organic cyclic compound catabolic proces...	2.8e-10
potassium ion transport	3.2e-11	neurogenesis	9.4e-05	viral process	1.8e-11	positive regulation of nitrogen compound...	4.8e-15	establishment of localization in cell	1.7e-19	purine ribonucleoside triphosphate metab...	7.5e-06	Fc receptor mediated stimulatory signali...	4.9e-13	positive regulation of catalytic activit...	3.4e-13	proteasome-mediated ubiquitin-dependent ...	8.4e-09	cell morphogenesis	4.2e-06	membrane docking	0.01024	phosphorus metabolic process	5.1e-05	positive regulation of nucleobase-contai...	< 1e-30	regulation of cholesterol biosynthetic p...	2.7e-08	system development	8.8e-16	macromolecule biosynthetic process	< 1e-30	negative regulation of signal transducti...	8.8e-07	positive regulation of signaling	1e-13	energy derivation by oxidation of organi...	0.00015	ncRNA metabolic process	6.9e-28	movement of cell or subcellular componen...	4.6e-12	cellular macromolecule metabolic process	1.5e-18	system development	9e-12	nervous system development	1.4e-07	RNA metabolic process	4.3e-10
cellular potassium ion transport	9e-11	plasma membrane bounded cell projection ...	0.0001	symbiosis, encompassing mutualism throug...	2e-11	heterocycle biosynthetic process	6e-15	cellular localization	2.4e-19	mitochondrial outer membrane permeabiliz...	8.2e-06	cellular component organization or bioge...	4.9e-13	regulation of cell differentiation	3.5e-13	cellular macromolecule biosynthetic proc...	8.4e-09	multicellular organismal process	4.3e-06	Rho protein signal transduction	0.01111	positive regulation of substrate adhesio...	5.6e-05	cellular nitrogen compound biosynthetic ...	< 1e-30	sterol biosynthetic process	3e-08	cell morphogenesis involved in different...	2.5e-15	gene expression	< 1e-30	negative regulation of signaling	8.9e-07	positive regulation of signal transducti...	1.8e-13	myeloid leukocyte mediated immunity	0.00015	protein targeting	1.6e-27	regulation of vesicle-mediated transport	4.9e-12	cellular aromatic compound metabolic pro...	8.6e-18	vesicle-mediated transport	1e-11	neurogenesis	1.8e-07	protein localization to endoplasmic reti...	4.8e-10
potassium ion transmembrane transport	9e-11	nervous system development	0.00013	respiratory electron transport chain	2.3e-11	regulation of metabolic process	6.2e-15	synaptic vesicle localization	3.2e-19	ribonucleoside triphosphate metabolic pr...	9.5e-06	organelle organization	6.1e-13	plasma membrane bounded cell projection ...	3.9e-13	regulation of cellular metabolic process	8.9e-09	plasma membrane bounded cell projection ...	4.3e-06	myofibril assembly	0.01156	regulation of cell morphogenesis	6.2e-05	regulation of primary metabolic process	< 1e-30	fatty acid beta-oxidation	3.7e-08	anatomical structure development	1.4e-14	positive regulation of macromolecule bio...	< 1e-30	regulation of transforming growth factor...	9.7e-07	import into cell	1.8e-13	nucleoside triphosphate metabolic proces...	0.00015	symbiosis, encompassing mutualism throug...	1.2e-26	regulation of cellular component biogene...	1.3e-11	heterocycle metabolic process	1.5e-17	cell morphogenesis involved in different...	1.4e-11	cell morphogenesis involved in different...	1.8e-07	regulation of mRNA processing	5.2e-10
excitatory postsynaptic potential	1.1e-10	organelle localization	0.00015	aromatic compound catabolic process	3.4e-11	aromatic compound biosynthetic process	7.3e-15	synaptic vesicle cycle	6e-19	proton transport	9.6e-06	endocytosis	1e-12	positive regulation of GTPase activity	4.1e-13	metabolic process	1.2e-08	regulation of synapse organization	4.6e-06	Ras protein signal transduction	0.01199	regulation of signal transduction	8.6e-05	gene expression	< 1e-30	linoleic acid metabolic process	3.7e-08	axonogenesis	1.6e-14	positive regulation of gene expression	< 1e-30	negative regulation of transmembrane rec...	1.3e-06	leukocyte activation	2e-13	T cell migration	0.00015	viral process	4e-26	regulation of plasma membrane bounded ce...	2.1e-11	cellular biosynthetic process	2.2e-17	anatomical structure development	1.6e-11	cellular component organization	1.9e-07	protein targeting to membrane	7e-10
regulation of cation channel activity	1.2e-10	calcium ion-regulated exocytosis of neur...	0.00015	organonitrogen compound biosynthetic pro...	4.9e-11	positive regulation of cellular metaboli...	3.3e-14	cell communication	9.9e-19	purine nucleoside triphosphate metabolic...	1e-05	regulation of cellular component biogene...	1.3e-12	cellular response to stimulus	4.2e-13	gene expression	1.3e-08	regulation of multicellular organismal d...	4.8e-06	cilium movement	0.01232	cell morphogenesis	8.7e-05	regulation of cellular metabolic process	< 1e-30	catabolic process	4e-08	multicellular organism development	1.7e-14	positive regulation of nucleobase-contai...	< 1e-30	nitrogen compound metabolic process	2e-06	signal transduction	2.2e-13	granulocyte activation	0.00016	interspecies interaction between organis...	6e-26	intracellular transport	3e-11	positive regulation of transcription, DN...	2.8e-17	myelination	2.5e-11	regulation of localization	2.3e-07	nucleobase-containing compound metabolic...	7.8e-10
regulation of biological quality	1.5e-10	vesicle localization	0.00027	interspecies interaction between organis...	5.6e-11	organic cyclic compound biosynthetic pro...	5.2e-14	synaptic vesicle transport	2e-18	positive regulation of mitochondrial mem...	1.1e-05	protein depolymerization	2.6e-12	regulation of cellular process	4.6e-13	organic substance metabolic process	1.3e-08	axon extension involved in axon guidance	4.8e-06	positive regulation of mRNA metabolic pr...	0.01271	regulation of signaling	9.7e-05	positive regulation of biosynthetic proc...	< 1e-30	alpha-amino acid metabolic process	4.9e-08	regulation of plasma membrane bounded ce...	2.2e-14	positive regulation of transcription fro...	< 1e-30	regulation of apoptotic signaling pathwa...	2.3e-06	signaling	2.5e-13	ribonucleoside monophosphate metabolic p...	0.00017	macromolecule catabolic process	7.2e-26	regulation of cell projection organizati...	3.4e-11	positive regulation of nucleic acid-temp...	2.8e-17	developmental process	3.8e-11	regulation of plasma membrane bounded ce...	2.9e-07	ncRNA processing	9.4e-10
regulation of cation transmembrane trans...	1.8e-10	cellular respiration	0.00034	electron transport chain	7.8e-11	biological regulation	9.6e-14	establishment of synaptic vesicle locali...	2e-18	hydrogen transport	1.1e-05	regulation of cellular component organiz...	4.7e-12	axonogenesis	6.3e-13	protein metabolic process	1.7e-08	branching involved in salivary gland mor...	4.8e-06	organelle organization	0.01341	cell junction assembly	9.8e-05	positive regulation of cellular biosynth...	< 1e-30	regulation of cholesterol metabolic proc...	5.4e-08	enzyme linked receptor protein signaling...	2.3e-14	positive regulation of cellular biosynth...	< 1e-30	regulation of protein modification proce...	2.5e-06	cell communication	3e-13	nucleobase-containing small molecule met...	0.00018	negative regulation of gene expression	4.4e-22	post-Golgi vesicle-mediated transport	4e-11	positive regulation of RNA biosynthetic ...	2.9e-17	cell morphogenesis involved in neuron di...	4e-11	Rho protein signal transduction	3e-07	organic cyclic compound metabolic proces...	9.5e-10
synaptic transmission, GABAergic	2.8e-10	establishment of vesicle localization	0.00038	ncRNA processing	1.1e-10	positive regulation of macromolecule met...	1.4e-13	vesicle-mediated transport in synapse	2e-18	protein depolymerization	1.2e-05	cellular component assembly	5.5e-12	regulation of developmental process	7.6e-13	regulation of nucleobase-containing comp...	1.8e-08	neuron projection extension involved in ...	4.8e-06	supramolecular fiber organization	0.01504	actin cytoskeleton organization	0.0001	positive regulation of macromolecule met...	< 1e-30	generation of precursor metabolites and ...	5.8e-08	transport	2.5e-14	negative regulation of transcription, DN...	< 1e-30	positive regulation of apoptotic signali...	2.5e-06	regulation of multicellular organismal p...	3.2e-13	leukocyte activation involved in immune ...	0.00022	cellular catabolic process	7e-22	signaling	4.9e-11	macromolecule metabolic process	7.1e-17	regulation of cellular component organiz...	4.6e-11	regulation of cell projection assembly	3.4e-07	heterocycle metabolic process	9.6e-10
calcium ion transport	3.7e-10	endocytosis	0.00054	RNA processing	1.2e-10	positive regulation of metabolic process	1.8e-12	protein localization	1.7e-17	regulation of macroautophagy	1.4e-05	regulation of organelle organization	9e-12	cell projection organization	9.4e-13	macromolecule biosynthetic process	3.1e-08	proteoglycan metabolic process	5.1e-06	regulation of stress fiber assembly	0.01688	negative regulation of muscle contractio...	0.00012	regulation of metabolic process	< 1e-30	fatty-acyl-CoA metabolic process	6.7e-08	regulation of cell projection organizati...	4e-14	positive regulation of biosynthetic proc...	< 1e-30	transforming growth factor beta receptor...	3.2e-06	positive regulation of protein phosphory...	4.5e-13	organophosphate metabolic process	0.00023	RNA metabolic process	8.7e-22	regulation of Ras protein signal transdu...	1.1e-10	organic cyclic compound metabolic proces...	8.9e-17	membrane organization	6.7e-11	cell development	3.8e-07	cellular aromatic compound metabolic pro...	3.4e-09
chemical synaptic transmission, postsyna...	6.8e-10	regulation of calcium ion-dependent exoc...	0.00055	cellular respiration	1.5e-10	cellular nitrogen compound biosynthetic ...	2e-12	glutamate secretion	2e-17	mitochondrial outer membrane permeabiliz...	1.5e-05	import into cell	1e-11	regulation of cell communication	1.4e-12	cellular nitrogen compound biosynthetic ...	3.7e-08	inorganic anion transmembrane transport	5.4e-06	regulation of Ras protein signal transdu...	0.01723	anatomical structure morphogenesis	0.00013	positive regulation of nitrogen compound...	< 1e-30	coenzyme biosynthetic process	6.9e-08	axon development	4.7e-14	negative regulation of nucleic acid-temp...	< 1e-30	positive regulation of response to stimu...	4.4e-06	positive regulation of multicellular org...	5.3e-13	cell activation involved in immune respo...	0.00023	cellular nitrogen compound metabolic pro...	3e-21	plasma membrane bounded cell projection ...	1.7e-10	organic substance biosynthetic process	1.2e-16	axonogenesis	1.2e-10	actin cytoskeleton organization	5.7e-07	viral process	6.6e-09
regulation of synaptic transmission, GAB...	9.8e-10	regulation of neuron differentiation	0.00057	generation of precursor metabolites and ...	2e-10	RNA metabolic process	8.5e-12	transmembrane transport	2.5e-17	negative regulation of cytoskeleton orga...	1.5e-05	positive regulation of protein complex a...	1.9e-11	cellular protein modification process	2.3e-12	primary metabolic process	8.9e-08	regulation of neuron differentiation	5.8e-06	regulation of actomyosin structure organ...	0.0201	regulation of cell shape	0.00013	positive regulation of metabolic process	< 1e-30	monocarboxylic acid catabolic process	9e-08	developmental process	5.3e-14	negative regulation of RNA biosynthetic ...	< 1e-30	transmembrane receptor protein serine/th...	4.6e-06	positive regulation of phosphorylation	7.2e-13	myeloid leukocyte activation	0.00024	gene expression	3.4e-21	regulation of localization	2.1e-10	positive regulation of RNA metabolic pro...	3.2e-16	regulation of transport	1.3e-10	vesicle-mediated transport	5.9e-07	regulation of RNA splicing	6.8e-09
positive regulation of synaptic transmis...	9.9e-10	carbohydrate derivative metabolic proces...	0.00058	organic cyclic compound catabolic proces...	2.1e-10	nervous system development	9.1e-12	system process	4.5e-17	positive regulation of mitochondrial mem...	1.9e-05	actin filament depolymerization	2.6e-11	protein modification process	2.3e-12	organic cyclic compound metabolic proces...	1e-07	motor neuron axon guidance	5.9e-06	contractile actin filament bundle assemb...	0.02205	regulation of cell-substrate adhesion	0.00014	positive regulation of cellular metaboli...	< 1e-30	long-chain fatty acid metabolic process	1.5e-07	positive regulation of signaling	5.5e-14	regulation of cellular process	< 1e-30	cellular macromolecule catabolic process	6.3e-06	response to stimulus	1.3e-12	nucleoside monophosphate metabolic proce...	0.00025	mRNA processing	3.9e-21	cell projection assembly	2.4e-10	biosynthetic process	3.5e-16	ion transport	1.4e-10	regulation of intracellular signal trans...	6.9e-07	translational initiation	1e-08
action potential	1.1e-09	organelle fusion	0.00059	hydrogen ion transmembrane transport	2.8e-10	cellular macromolecule metabolic process	6.5e-11	regulation of calcium ion-dependent exoc...	8.4e-17	regulation of mitochondrial membrane per...	1.9e-05	cellular component morphogenesis	5e-11	cell differentiation	3.6e-12	RNA metabolic process	1.1e-07	regulation of synapse assembly	5.9e-06	regulation of actin filament bundle asse...	0.02205	positive regulation of catalytic activit...	0.00016	macromolecule metabolic process	< 1e-30	alcohol biosynthetic process	1.5e-07	establishment of localization	7.3e-14	negative regulation of transcription fro...	< 1e-30	positive regulation of intrinsic apoptot...	7.2e-06	cell differentiation	2.2e-12	lymphocyte migration	0.00029	protein localization to membrane	9.6e-21	organelle organization	2.8e-10	cellular nitrogen compound metabolic pro...	6.9e-16	regulation of cell projection organizati...	2.3e-10	cellular developmental process	7.9e-07	negative regulation of gene expression	1.9e-08
monovalent inorganic cation transport	1.4e-09	exocytosis	0.0006	ncRNA metabolic process	6.6e-10	positive regulation of cellular process	7.7e-11	macromolecule localization	9.5e-17	organelle assembly	2e-05	protein complex assembly	5.8e-11	regulation of signaling	3.7e-12	regulation of cellular macromolecule bio...	1.6e-07	regulation of synapse structure or activ...	6e-06	stress fiber assembly	0.02205	phosphorylation	0.00016	negative regulation of nucleic acid-temp...	< 1e-30	cellular amino acid metabolic process	1.8e-07	regulation of response to stimulus	1.7e-13	cellular macromolecule metabolic process	< 1e-30	primary metabolic process	7.2e-06	cell morphogenesis involved in different...	2.5e-12	leukocyte degranulation	0.00034	nucleobase-containing compound metabolic...	2.5e-20	cell communication	2.8e-10	positive regulation of gene expression	8.7e-16	signaling	2.7e-10	generation of neurons	8.5e-07	nucleic acid metabolic process	2e-08
regulation of ion transmembrane transpor...	1.9e-09	cell part morphogenesis	0.00074	intracellular protein transport	8.7e-10	macromolecule biosynthetic process	8.1e-11	regulation of exocytosis	6.3e-16	positive regulation of membrane permeabi...	2.5e-05	protein complex biogenesis	5.8e-11	regulation of neurogenesis	3.8e-12	regulation of RNA metabolic process	1.8e-07	developmental cell growth	6.1e-06	keratinocyte development	0.02733	protein dephosphorylation	0.00017	negative regulation of RNA biosynthetic ...	< 1e-30	sulfur compound biosynthetic process	2.1e-07	regulation of signaling	2.9e-13	nucleobase-containing compound metabolic...	< 1e-30	regulation of extrinsic apoptotic signal...	8e-06	positive regulation of biological proces...	2.6e-12	neutrophil activation involved in immune...	0.00036	organonitrogen compound biosynthetic pro...	2.6e-20	positive regulation of molecular functio...	2.9e-10	regulation of cellular process	9.6e-16	receptor-mediated endocytosis	2.8e-10	cell morphogenesis involved in neuron di...	8.7e-07	symbiosis, encompassing mutualism throug...	4.3e-08
regulation of transmembrane transporter ...	2.9e-09	positive regulation of neuron differenti...	0.0008	translational elongation	1.3e-09	cellular macromolecule biosynthetic proc...	9e-11	potassium ion transport	9.6e-16	ATP hydrolysis coupled ion transmembrane...	2.8e-05	macromolecular complex subunit organizat...	9.9e-11	regulation of plasma membrane bounded ce...	4.8e-12	organonitrogen compound catabolic proces...	2.9e-07	cell morphogenesis involved in different...	6.9e-06	embryonic body morphogenesis	0.02733	positive regulation of hydrolase activit...	0.00017	nucleobase-containing compound metabolic...	< 1e-30	fatty acid derivative biosynthetic proce...	2.4e-07	MAPK cascade	3.3e-13	negative regulation of cellular macromol...	< 1e-30	organonitrogen compound catabolic proces...	8.2e-06	innate immune response	2.7e-12	neutrophil degranulation	0.00036	cellular aromatic compound metabolic pro...	3.1e-20	regulation of molecular function	3.3e-10	positive regulation of macromolecule bio...	1.1e-15	cell communication	3.3e-10	positive regulation of cell projection o...	9e-07	regulation of cellular amide metabolic p...	5.4e-08
cognition	3.2e-09	electron transport chain	0.00082	organonitrogen compound metabolic proces...	4.3e-09	nucleic acid metabolic process	1.3e-10	cellular potassium ion transport	2.4e-15	mitochondrial membrane organization	2.9e-05	membrane organization	1.1e-10	regulation of cell development	5.8e-12	regulation of macromolecule biosynthetic...	3.5e-07	regulation of cell morphogenesis involve...	7.1e-06	response to L-glutamate	0.02733	cytoskeleton organization	0.00018	cellular nitrogen compound metabolic pro...	< 1e-30	cellular lipid catabolic process	3.1e-07	positive regulation of cell communicatio...	4e-13	negative regulation of RNA metabolic pro...	1.1e-30	negative regulation of extrinsic apoptot...	1e-05	cellular developmental process	3e-12	myeloid cell activation involved in immu...	0.00038	regulation of mRNA metabolic process	3.2e-20	intracellular signal transduction	3.6e-10	negative regulation of nucleic acid-temp...	3.2e-15	axon development	3.9e-10	regulation of cellular component biogene...	1.4e-06	protein targeting	7.9e-08
calcium ion transmembrane transport	3.2e-09	organophosphate metabolic process	0.00087	energy derivation by oxidation of organi...	5.5e-09	negative regulation of cellular process	2.1e-10	potassium ion transmembrane transport	2.4e-15	regulation of microtubule cytoskeleton o...	3.1e-05	cellular component biogenesis	2.7e-10	multicellular organism development	7.6e-12	regulation of cellular biosynthetic proc...	1.4e-06	innervation	7.1e-06	protein localization to cell periphery	0.02872	regulation of cell communication	0.00021	cellular aromatic compound metabolic pro...	< 1e-30	cellular amino acid catabolic process	3.5e-07	vesicle-mediated transport	4.3e-13	negative regulation of macromolecule bio...	1.3e-30	cellular metabolic process	1.5e-05	axonogenesis	3e-12	leukocyte chemotaxis	0.0005	heterocycle metabolic process	3.8e-20	vesicle localization	4.5e-10	negative regulation of transcription, DN...	3.4e-15	response to endogenous stimulus	4e-10	cell part morphogenesis	1.7e-06	interspecies interaction between organis...	8.9e-08
divalent metal ion transport	4.8e-09	cell projection morphogenesis	0.0009	cellular macromolecule catabolic process	8.1e-09	central nervous system development	2.4e-10	synaptic transmission, glutamatergic	5.8e-15	ATP metabolic process	3.7e-05	phagocytosis	3e-10	regulation of cell projection organizati...	7.9e-12	heterocycle biosynthetic process	1.9e-06	regulation of extent of cell growth	7.3e-06	determination of left/right symmetry	0.02889	positive regulation of molecular functio...	0.00023	negative regulation of transcription, DN...	< 1e-30	alcohol metabolic process	4.2e-07	cellular response to stimulus	5.7e-13	negative regulation of nucleobase-contai...	2.3e-30	protein ubiquitination involved in ubiqu...	1.7e-05	regulation of signal transduction	3.9e-12	neutrophil mediated immunity	0.0005	organic cyclic compound metabolic proces...	4.4e-20	organelle localization	5.6e-10	positive regulation of nucleobase-contai...	3.4e-15	multicellular organism development	9.1e-10	neuron projection morphogenesis	1.8e-06	negative regulation of cellular amide me...	1.1e-07
sodium ion transmembrane transport	5e-09	developmental cell growth	0.00092	oxidation-reduction process	1e-08	gene expression	2.7e-10	vesicle localization	7.2e-15	ATP hydrolysis coupled transmembrane tra...	5.1e-05	vesicle-mediated transport	3.6e-10	regulation of molecular function	9.6e-12	regulation of biosynthetic process	1.9e-06	mechanoreceptor differentiation	8.8e-06	regulation of cilium beat frequency	0.03002	regulation of Rho protein signal transdu...	0.00027	negative regulation of transcription fro...	< 1e-30	sulfur compound metabolic process	5.8e-07	regulation of multicellular organismal p...	5.8e-13	negative regulation of cellular biosynth...	3.6e-30	regulation of cellular protein metabolic...	1.7e-05	peptidyl-tyrosine phosphorylation	9.5e-12	immune response	0.00058	organic substance catabolic process	9.5e-20	signal transduction	6.9e-10	negative regulation of RNA biosynthetic ...	3.5e-15	regulation of plasma membrane bounded ce...	1.5e-09	cellular component organization or bioge...	1.8e-06	rRNA processing	1.4e-07
blood circulation	5.8e-09	negative regulation of ERBB signaling pa...	0.00095	cellular metabolic process	1.2e-08	cellular response to hormone stimulus	3.7e-10	establishment of vesicle localization	1.5e-14	cellular monovalent inorganic cation hom...	5.6e-05	cellular macromolecular complex assembly	3.7e-10	regulation of catalytic activity	9.6e-12	negative regulation of macromolecule met...	1.9e-06	neuron projection extension	9.5e-06	preganglionic parasympathetic fiber deve...	0.03002	cell migration	0.00032	cellular macromolecule metabolic process	< 1e-30	fatty acid oxidation	5.9e-07	regulation of cell morphogenesis	6.3e-13	heterocycle metabolic process	4.1e-30	regulation of protein metabolic process	2.2e-05	system development	1.1e-11	regulation of vascular endothelial growt...	0.00077	RNA splicing, via transesterification re...	1.5e-19	cell development	8.2e-10	positive regulation of cellular biosynth...	1.2e-14	regulation of cellular component movemen...	4.1e-09	movement of cell or subcellular componen...	1.9e-06	rRNA metabolic process	2e-07
divalent inorganic cation transport	5.9e-09	regulation of transport	0.00096	purine ribonucleoside monophosphate meta...	1.4e-08	cell communication	4.1e-10	nitrogen compound transport	2.5e-14	autophagy	5.6e-05	ephrin receptor signaling pathway	5e-10	regulation of neuron differentiation	1.2e-11	positive regulation of transcription fro...	2e-06	neuron projection morphogenesis	9.6e-06	regulation of nuclear-transcribed mRNA p...	0.03002	peptidyl-serine phosphorylation	0.00033	heterocycle metabolic process	< 1e-30	organic hydroxy compound metabolic proce...	7.7e-07	cellular developmental process	9.6e-13	negative regulation of biosynthetic proc...	9.9e-30	macromolecule catabolic process	2.5e-05	positive regulation of cell adhesion	1.1e-11	localization	0.00084	mRNA splicing, via spliceosome	1.5e-19	establishment of vesicle localization	8.7e-10	positive regulation of transcription fro...	1.5e-14	central nervous system development	4.2e-09	cell junction assembly	2e-06	mRNA 3'-end processing	2.1e-07
circulatory system process	7.1e-09	endosomal transport	0.00108	purine nucleoside monophosphate metaboli...	1.5e-08	signaling	7.3e-10	regulation of blood circulation	4e-14	process utilizing autophagic mechanism	5.6e-05	positive regulation of organelle organiz...	5.1e-10	developmental process	1.3e-11	aromatic compound biosynthetic process	2.1e-06	developmental process	9.8e-06	positive regulation of nuclear-transcrib...	0.03002	positive regulation of cell-substrate ad...	0.00043	negative regulation of RNA metabolic pro...	< 1e-30	fatty acid catabolic process	7.9e-07	regulation of nervous system development	1.1e-12	cellular aromatic compound metabolic pro...	1.2e-29	regulation of signal transduction	2.9e-05	peptidyl-tyrosine modification	1.2e-11	cell migration	0.00084	nucleic acid metabolic process	2e-19	protein polymerization	8.9e-10	positive regulation of biosynthetic proc...	2.7e-14	cell-cell junction organization	4.8e-09	anatomical structure development	2.6e-06	regulation of mRNA splicing, via spliceo...	2.3e-07
regulation of transporter activity	8.7e-09	regulation of regulated secretory pathwa...	0.00117	intracellular transport	1.6e-08	intracellular signal transduction	8.8e-10	regulation of system process	5.4e-14	microtubule polymerization	5.7e-05	cell-substrate adhesion	5.5e-10	protein dephosphorylation	2.3e-11	nucleic acid-templated transcription	2.4e-06	regulation of neurogenesis	1.1e-05	positive regulation of glial cell prolif...	0.03002	regulation of molecular function	0.00046	cellular biosynthetic process	< 1e-30	lipid oxidation	7.9e-07	signal transduction by protein phosphory...	1.4e-12	positive regulation of macromolecule met...	5.2e-29	regulation of cellular response to growt...	3e-05	positive regulation of phosphorus metabo...	1.3e-11	regulated exocytosis	0.00092	RNA splicing, via transesterification re...	2.1e-19	regulation of catalytic activity	1.1e-09	negative regulation of nucleobase-contai...	2.8e-14	cellular developmental process	7.2e-09	plasma membrane bounded cell projection ...	2.8e-06	negative regulation of metabolic process	2.7e-07
heart contraction	1.2e-08	neuron projection morphogenesis	0.00119	mitochondrial electron transport, ubiqui...	2e-08	neurogenesis	9.9e-10	acid secretion	5.5e-14	regulation of protein insertion into mit...	5.9e-05	positive regulation of cellular componen...	7.8e-10	regulation of multicellular organismal d...	2.6e-11	nucleobase-containing compound biosynthe...	2.7e-06	developmental growth involved in morphog...	1.2e-05	iron ion import	0.03002	regulation of anatomical structure morph...	0.00052	organic cyclic compound metabolic proces...	< 1e-30	cofactor biosynthetic process	1.1e-06	positive regulation of intracellular sig...	1.5e-12	positive regulation of nitrogen compound...	3.1e-28	apoptotic signaling pathway	3.4e-05	positive regulation of phosphate metabol...	1.3e-11	cell chemotaxis	0.00094	RNA splicing	3.1e-19	establishment of protein localization	1.3e-09	positive regulation of macromolecule met...	5.8e-14	transmembrane transport	1e-08	cell projection morphogenesis	3e-06	metabolic process	4e-07
positive regulation of synaptic transmis...	1.2e-08	regulation of receptor-mediated endocyto...	0.00134	macromolecule localization	2e-08	macromolecule metabolic process	1.2e-09	membrane fusion	6.4e-14	positive regulation of protein insertion...	5.9e-05	actomyosin structure organization	1.2e-09	cellular developmental process	3.3e-11	cellular biosynthetic process	2.9e-06	plasma membrane bounded cell projection ...	1.2e-05	regulation of GTPase activity	0.03123	negative regulation of smooth muscle con...	0.00055	negative regulation of nucleobase-contai...	< 1e-30	alpha-amino acid catabolic process	1.3e-06	positive regulation of phosphorus metabo...	1.6e-12	positive regulation of cellular metaboli...	4e-28	positive regulation of signal transducti...	3.5e-05	endocytosis	1.6e-11	regulation of leukocyte migration	0.00096	establishment of protein localization to...	3.7e-19	cellular component assembly	1.8e-09	negative regulation of RNA metabolic pro...	5.8e-14	extracellular matrix organization	1.4e-08	developmental process	4.4e-06	negative regulation of macromolecule met...	4e-07
learning or memory	1.2e-08	import into cell	0.00135	protein localization to membrane	2.2e-08	generation of neurons	1.2e-09	vesicle organization	7.9e-14	negative regulation of supramolecular fi...	6e-05	actin filament bundle assembly	5.3e-09	anatomical structure development	5.5e-11	RNA biosynthetic process	3.1e-06	cell projection morphogenesis	1.3e-05	neurological system process involved in ...	0.0327	peptidyl-serine modification	0.00061	organic substance biosynthetic process	< 1e-30	organic hydroxy compound biosynthetic pr...	1.7e-06	positive regulation of phosphate metabol...	1.6e-12	organic cyclic compound metabolic proces...	8e-28	organic substance metabolic process	4.3e-05	multicellular organismal process	2e-11	regulation of lymphocyte migration	0.00123	ribonucleoprotein complex assembly	2.3e-18	regulation of supramolecular fiber organ...	1.9e-09	nitrogen compound metabolic process	1.5e-13	extracellular structure organization	1.5e-08	regulation of cell morphogenesis involve...	6.2e-06	RNA 3'-end processing	4.8e-07
regulation of localization	1.2e-08	cAMP catabolic process	0.00137	protein stabilization	2.6e-08	signal transduction	1.8e-09	vesicle-mediated transport	9e-14	supramolecular fiber organization	7.4e-05	cell-matrix adhesion	5.5e-09	response to stimulus	6.1e-11	transcription, DNA-templated	3.5e-06	proteoglycan biosynthetic process	1.4e-05	optic nerve development	0.0327	renal water homeostasis	0.00068	negative regulation of cellular macromol...	< 1e-30	lysine catabolic process	2.1e-06	regulation of biological quality	1.8e-12	positive regulation of metabolic process	1.1e-27	hepatocyte apoptotic process	4.5e-05	response to organic substance	2e-11	immune effector process	0.00165	intracellular protein transport	5.3e-18	Rho protein signal transduction	2.2e-09	chromatin organization	1.5e-13	cell junction organization	1.5e-08	system development	6.5e-06	establishment of protein localization to...	5.3e-07
cardiac conduction	1.2e-08	cell morphogenesis	0.00144	purine nucleoside triphosphate metabolic...	2.8e-08	small GTPase mediated signal transductio...	2e-09	vesicle fusion	1.5e-13	regulation of mitochondrial membrane per...	7.8e-05	actin filament bundle organization	5.8e-09	regulation of biological process	6.6e-11	organonitrogen compound metabolic proces...	4.4e-06	regulation of axonogenesis	1.5e-05	miRNA mediated inhibition of translation	0.0327	regulation of hydrolase activity	0.00072	negative regulation of macromolecule bio...	< 1e-30	regulation of RNA splicing	2.6e-06	positive regulation of phosphorylation	1.9e-12	cellular nitrogen compound metabolic pro...	1.2e-27	protein K63-linked ubiquitination	5.6e-05	regulation of cell communication	2.4e-11	regulation of chemotaxis	0.00165	ribonucleoprotein complex subunit organi...	1e-17	regulation of anatomical structure morph...	3.3e-09	negative regulation of cellular macromol...	8.2e-13	regulation of endocytosis	1.7e-08	cell adhesion	7e-06	ribonucleoprotein complex assembly	7.2e-07
heart process	1.4e-08	synaptic vesicle recycling	0.00164	ribonucleoside monophosphate metabolic p...	3.1e-08	negative regulation of transcription, DN...	2.3e-09	monovalent inorganic cation transport	2.2e-13	protein insertion into mitochondrial mem...	8.5e-05	movement of cell or subcellular componen...	5.8e-09	macromolecule modification	8.4e-11	regulation of nucleic acid-templated tra...	5.2e-06	cellular component morphogenesis	1.5e-05	negative regulation of translation, ncRN...	0.0327	regulation of catalytic activity	0.00078	negative regulation of gene expression	2.1e-30	regulation of alcohol biosynthetic proce...	2.7e-06	transmembrane receptor protein tyrosine ...	2.3e-12	cellular biosynthetic process	2e-27	regulation of cellular response to stres...	6.4e-05	axon development	2.6e-11	positive regulation of supramolecular fi...	0.00171	catabolic process	2.3e-17	regulation of actin filament-based proce...	3.5e-09	covalent chromatin modification	1e-12	regulation of cell development	2e-08	biological adhesion	7.9e-06	negative regulation of translation	9.5e-07
multicellular organismal process	2.5e-08	amyloid precursor protein metabolic proc...	0.00164	ATP metabolic process	4e-08	forebrain neuron differentiation	3.1e-09	regulation of postsynaptic membrane pote...	2.5e-13	cellular component organization	9.3e-05	regulation of actin filament depolymeriz...	1e-08	regulation of signal transduction	1.1e-10	organic substance biosynthetic process	5.2e-06	axon extension	1.6e-05	regulation of translation, ncRNA-mediate...	0.0327	regulation of developmental process	0.00078	biosynthetic process	2.5e-30	aspartate family amino acid catabolic pr...	3.4e-06	actin filament-based process	3e-12	regulation of biological process	4.3e-27	negative regulation of apoptotic signali...	7e-05	regulation of protein phosphorylation	2.7e-11	regulation of leukocyte chemotaxis	0.00174	negative regulation of macromolecule met...	1.1e-16	endosomal transport	5.3e-09	negative regulation of macromolecule bio...	1.5e-12	inorganic ion homeostasis	2.9e-08	regulation of developmental process	7.9e-06	organonitrogen compound biosynthetic pro...	9.9e-07
transmission of nerve impulse	2.8e-08	plasma membrane bounded cell projection ...	0.0017	macromolecule catabolic process	4.6e-08	negative regulation of nitrogen compound...	3.7e-09	organelle membrane fusion	3e-13	regulation of intracellular pH	9.4e-05	macromolecular complex assembly	1.2e-08	biological regulation	2.2e-10	regulation of RNA biosynthetic process	5.8e-06	positive regulation of filopodium assemb...	1.6e-05	parasympathetic nervous system developme...	0.0327	cell junction organization	0.0008	negative regulation of cellular biosynth...	4.7e-30	glutathione derivative metabolic process	3.4e-06	positive regulation of signal transducti...	3.2e-12	macromolecule metabolic process	1.7e-26	post-translational protein modification	7.6e-05	developmental process	3.8e-11	leukocyte activation	0.00181	regulation of gene expression	1.8e-15	regulation of actin cytoskeleton organiz...	5.9e-09	regulation of biological process	1.5e-12	regulation of nervous system development	3e-08	cell junction organization	9.4e-06	cellular metabolic process	1.1e-06
sensory perception of pain	3.5e-08	cellular component morphogenesis	0.00172	telomere maintenance via telomerase	5.6e-08	negative regulation of macromolecule met...	4.2e-09	multicellular organismal signaling	3.2e-13	regulation of protein depolymerization	9.5e-05	anatomical structure morphogenesis	1.2e-08	dendrite development	2.2e-10	regulation of transcription, DNA-templat...	6.8e-06	cell part morphogenesis	1.8e-05	striated muscle myosin thick filament as...	0.0327	regulation of platelet activation	0.00088	negative regulation of biosynthetic proc...	1.2e-29	glutathione derivative biosynthetic proc...	3.4e-06	regulation of localization	3.3e-12	negative regulation of gene expression	1.9e-26	cellular response to growth factor stimu...	8.4e-05	T cell proliferation	4.2e-11	lymphocyte chemotaxis	0.00186	protein localization to organelle	2.2e-15	establishment of organelle localization	6.3e-09	negative regulation of cellular biosynth...	3.4e-12	multicellular organismal process	3.3e-08	axonogenesis	9.9e-06	termination of RNA polymerase II transcr...	1.2e-06
regulation of transport	4e-08	mitochondrion organization	0.0018	negative regulation of gene expression	6.7e-08	cellular response to endogenous stimulus	5.5e-09	organelle localization	3.5e-13	nervous system development	9.6e-05	regulation of protein depolymerization	1.5e-08	regulation of response to stimulus	2.4e-10	sodium-independent organic anion transpo...	9.5e-06	glycosaminoglycan metabolic process	2e-05	negative regulation of cell migration in...	0.0327	regulation of biological quality	0.00091	nitrogen compound metabolic process	3.3e-28	lysine metabolic process	3.7e-06	regulation of cell communication	3.5e-12	organic substance biosynthetic process	2.7e-26	regulation of response to stimulus	9e-05	integrin-mediated signaling pathway	4.4e-11	cell motility	0.00194	negative regulation of metabolic process	3e-15	protein transport	6.9e-09	positive regulation of metabolic process	5.3e-12	gliogenesis	3.3e-08	regulation of axonogenesis	1e-05	ribosome biogenesis	1.3e-06
regulation of heart contraction	4.7e-08	clathrin-dependent endocytosis	0.00181	mitochondrial ATP synthesis coupled elec...	7e-08	nucleobase-containing compound metabolic...	6.5e-09	regulation of synaptic plasticity	4.4e-13	protein insertion into mitochondrial mem...	0.0001	Fc receptor signaling pathway	2.2e-08	peptidyl-tyrosine dephosphorylation	2.4e-10	protein polyubiquitination	9.8e-06	cell differentiation	2e-05	vesicle localization	0.03382	cellular developmental process	0.00103	positive regulation of cellular process	2.2e-27	alpha-linolenic acid metabolic process	3.7e-06	regulation of anatomical structure size	4.3e-12	biosynthetic process	1.4e-25	proteasomal protein catabolic process	9.5e-05	regulation of developmental process	5.7e-11	localization of cell	0.00194	primary metabolic process	4.5e-15	cellular response to stimulus	7.5e-09	positive regulation of nitrogen compound...	5.6e-12	positive regulation of cellular componen...	3.8e-08	axon development	1.1e-05	ribonucleoprotein complex subunit organi...	1.4e-06
signal release	6.1e-08	regulation of ERBB signaling pathway	0.00183	purine ribonucleoside triphosphate metab...	7.1e-08	cellular aromatic compound metabolic pro...	6.7e-09	establishment of protein localization	6.7e-13	cellular protein complex assembly	0.00011	cellular protein complex disassembly	4.5e-08	axon guidance	4.1e-10	organic substance catabolic process	1.1e-05	aminoglycan metabolic process	2.6e-05	Golgi organization	0.03406	apoptotic process	0.00117	negative regulation of macromolecule met...	1.1e-26	regulation of steroid metabolic process	4e-06	cell differentiation	5e-12	negative regulation of nitrogen compound...	5.6e-23	regulation of phosphorylation	9.7e-05	regulation of signaling	5.7e-11	response to osmotic stress	0.00199	cellular metabolic process	1.8e-14	cell junction organization	7.6e-09	negative regulation of biosynthetic proc...	5.6e-12	regulation of neurogenesis	3.9e-08	activation of GTPase activity	1.3e-05	DNA-templated transcription, termination	1.6e-06
learning	7e-08	chemical synaptic transmission	0.00199	ribonucleoprotein complex subunit organi...	7.1e-08	response to hormone	7.5e-09	regulation of regulated secretory pathwa...	7.5e-13	regulation of cellular pH	0.00013	cellular developmental process	6.2e-08	neuron projection guidance	4.9e-10	biosynthetic process	1.1e-05	salivary gland morphogenesis	3.1e-05	determination of bilateral symmetry	0.03406	regulation of wound healing	0.00151	negative regulation of metabolic process	7.8e-26	steroid biosynthetic process	5e-06	inositol lipid-mediated signaling	7.8e-12	biological regulation	7.7e-23	regulation of extrinsic apoptotic signal...	0.0001	defense response	5.7e-11	heterophilic cell-cell adhesion via plas...	0.00204	organic substance metabolic process	1e-13	regulation of intracellular signal trans...	8.1e-09	organic substance metabolic process	2.8e-11	negative regulation of cell projection o...	4.2e-08	regulation of cell migration	1.6e-05	organic substance metabolic process	1.8e-06
nervous system development	8.6e-08	anterograde trans-synaptic signaling	0.00199	establishment of protein localization	7.4e-08	negative regulation of transcription fro...	7.5e-09	G-protein coupled receptor signaling pat...	8.4e-13	regulation of protein complex disassembl...	0.00013	cell junction assembly	7.3e-08	positive regulation of hydrolase activit...	5.8e-10	organic cyclic compound biosynthetic pro...	1.2e-05	negative chemotaxis	3.5e-05	negative regulation of supramolecular fi...	0.03406	G-protein coupled receptor signaling pat...	0.00155	negative regulation of cellular metaboli...	5.7e-25	pyridine-containing compound metabolic p...	5e-06	regulation of cellular component organiz...	9.7e-12	nitrogen compound metabolic process	9e-23	regulation of transmembrane receptor pro...	0.0001	neurogenesis	7.2e-11	exocytosis	0.00209	cellular macromolecule localization	1.8e-13	cellular developmental process	9.4e-09	primary metabolic process	2.9e-11	glial cell differentiation	4.7e-08	regulation of cellular component movemen...	1.8e-05	intracellular protein transport	2e-06
regulation of blood circulation	1e-07	ribonucleotide metabolic process	0.00202	nucleoside monophosphate metabolic proce...	7.6e-08	negative regulation of nucleic acid-temp...	7.6e-09	divalent metal ion transport	8.5e-13	microtubule cytoskeleton organization in...	0.00013	positive regulation of cellular componen...	8e-08	regulation of cell morphogenesis involve...	7.5e-10	positive regulation of nucleobase-contai...	1.2e-05	regulation of axon extension	4.8e-05	specification of symmetry	0.03465	regulation of platelet aggregation	0.0016	negative regulation of nitrogen compound...	8.5e-25	substantia nigra development	5.3e-06	regulation of neuron projection developm...	1.1e-11	negative regulation of cellular metaboli...	9.2e-23	metabolic process	0.00011	leukocyte mediated immunity	8e-11	cyclic nucleotide metabolic process	0.00215	intracellular transport	2.5e-13	vesicle organization	1.2e-08	positive regulation of cellular metaboli...	4.7e-11	protein localization to membrane	5.1e-08	cell-substrate junction assembly	2.1e-05	cellular catabolic process	2.4e-06
sensory perception	1.6e-07	membrane fusion	0.00206	RNA-dependent DNA biosynthetic process	8.1e-08	negative regulation of RNA biosynthetic ...	8.2e-09	regulation of neurotransmitter secretion	8.8e-13	regulation of microtubule-based process	0.00014	anatomical structure development	9.1e-08	positive regulation of nervous system de...	7.8e-10	negative regulation of nitrogen compound...	1.3e-05	regulation of cell development	5e-05	regulation of cilium movement	0.03538	cell death	0.00163	organic substance metabolic process	5.8e-24	regulation of lipid biosynthetic process	5.6e-06	positive regulation of protein phosphory...	1.1e-11	negative regulation of macromolecule met...	5.9e-22	positive regulation of cell communicatio...	0.00012	neuron development	9.7e-11	vesicle-mediated transport	0.00248	cellular macromolecule metabolic process	3.5e-13	peptide transport	1.3e-08	cellular metabolic process	5.4e-11	cellular response to endogenous stimulus	6.1e-08	negative regulation of stress fiber asse...	2.1e-05	primary metabolic process	2.8e-06
signal transduction	1.9e-07	negative regulation of endocytosis	0.00208	ribosomal small subunit biogenesis	8.1e-08	intracellular receptor signaling pathway	8.2e-09	divalent inorganic cation transport	1.1e-12	monovalent inorganic cation transport	0.00014	plasma membrane bounded cell projection ...	9.1e-08	positive regulation of developmental pro...	2.8e-09	negative regulation of nucleobase-contai...	1.6e-05	salivary gland development	5e-05	carnitine metabolic process	0.03538	cell motility	0.00171	primary metabolic process	7.5e-24	regulation of lipid metabolic process	6.5e-06	regulation of neurogenesis	1.1e-11	negative regulation of metabolic process	9.2e-21	regulation of protein modification by sm...	0.00012	cell morphogenesis	1.1e-10	immune system process	0.00253	cellular protein localization	3.9e-13	cell morphogenesis involved in different...	1.5e-08	biological regulation	2.5e-10	metal ion transport	6.3e-08	supramolecular fiber organization	2.6e-05	regulation of translation	4.1e-06
multicellular organismal response to str...	2e-07	synaptic signaling	0.0021	ATP synthesis coupled electron transport	8.3e-08	protein phosphorylation	1.1e-08	glutamate receptor signaling pathway	1.3e-12	cellular localization	0.00014	cell morphogenesis	1.1e-07	anatomical structure morphogenesis	3.1e-09	chromatin organization	2.2e-05	cellular developmental process	5.6e-05	regulation of extracellular matrix disas...	0.03538	localization of cell	0.00171	positive regulation of biological proces...	8.9e-24	regulation of steroid biosynthetic proce...	6.9e-06	regulation of signal transduction	1.6e-11	positive regulation of cellular process	1.5e-20	response to growth factor	0.00012	generation of neurons	1.4e-10	glycosphingolipid metabolic process	0.00258	cellular nitrogen compound biosynthetic ...	2.6e-12	actin polymerization or depolymerization	1.6e-08	chromosome organization	4.4e-10	enzyme linked receptor protein signaling...	7.3e-08	regulation of signaling	2.7e-05	cellular macromolecule catabolic process	4.4e-06
sodium ion transport	2.1e-07	trans-synaptic signaling	0.0021	transport	8.5e-08	neuron differentiation	1.2e-08	calcium ion transport	1.4e-12	negative regulation of microtubule depol...	0.00015	clathrin-dependent endocytosis	1.1e-07	regulation of multicellular organismal p...	4.4e-09	negative regulation of metabolic process	3.2e-05	positive regulation of cell projection o...	6e-05	myosin filament assembly	0.03538	regulation of cell death	0.00195	regulation of cell differentiation	1e-23	organophosphate metabolic process	7e-06	actin cytoskeleton organization	1.8e-11	negative regulation of cellular process	4.3e-20	activation of MAPKKK activity	0.00013	cell morphogenesis involved in neuron di...	1.6e-10	glial cell migration	0.00291	posttranscriptional regulation of gene e...	2.8e-12	cell adhesion	1.7e-08	negative regulation of nitrogen compound...	4.4e-10	regulation of neuron projection developm...	7.4e-08	response to stimulus	3.2e-05	positive regulation of mRNA metabolic pr...	5.2e-06
movement of cell or subcellular componen...	2.4e-07	glutathione derivative metabolic process	0.00213	cellular protein localization	8.6e-08	positive regulation of biological proces...	1.3e-08	regulation of metal ion transport	1.5e-12	nucleoside monophosphate metabolic proce...	0.00016	adherens junction assembly	1.2e-07	synapse organization	7.1e-09	negative regulation of RNA metabolic pro...	3.5e-05	regulation of filopodium assembly	6.8e-05	inner dynein arm assembly	0.03538	cellular component assembly involved in ...	0.00197	cellular metabolic process	1.1e-22	steroid metabolic process	7.6e-06	positive regulation of response to stimu...	2e-11	cellular metabolic process	5e-20	positive regulation of signaling	0.00013	positive regulation of leukocyte activat...	1.9e-10	cell-cell adhesion	0.00292	nitrogen compound metabolic process	3.2e-12	anatomical structure morphogenesis	1.7e-08	protein deacetylation	1.1e-09	positive regulation of protein phosphory...	1.1e-07	negative regulation of actin filament bu...	3.4e-05	positive regulation of viral process	8.2e-06
ion homeostasis	2.7e-07	glutathione derivative biosynthetic proc...	0.00213	protein refolding	8.9e-08	system development	1.3e-08	establishment of organelle localization	1.5e-12	regulation of membrane permeability	0.00017	protein localization to cell periphery	1.3e-07	Ras protein signal transduction	8.2e-09	positive regulation of transcription, DN...	3.7e-05	axonogenesis	7.2e-05	regulation of extracellular matrix assem...	0.03538	adult behavior	0.002	negative regulation of cellular process	8.1e-21	very long-chain fatty acid metabolic pro...	1.1e-05	response to stimulus	2.1e-11	chromatin organization	4.6e-19	positive regulation of extrinsic apoptot...	0.00013	positive regulation of protein modificat...	2.5e-10	negative regulation of cell motility	0.00331	regulation of metabolic process	3.9e-12	biological adhesion	2e-08	negative regulation of gene expression	2.4e-09	negative regulation of neuron projection...	1.1e-07	regulation of supramolecular fiber organ...	3.5e-05	nucleic acid transport	8.5e-06
regulation of G-protein coupled receptor...	3.1e-07	ciliary basal body-plasma membrane docki...	0.00228	nucleoside triphosphate metabolic proces...	1e-07	heterocycle metabolic process	1.5e-08	organic substance transport	2e-12	inorganic cation transmembrane transport	0.00018	cell projection organization	1.5e-07	dendrite morphogenesis	8.3e-09	positive regulation of nucleic acid-temp...	3.7e-05	regulation of cell morphogenesis	7.9e-05	negative regulation of cytoskeleton orga...	0.03769	peptidyl-tyrosine dephosphorylation	0.00231	regulation of developmental process	1.6e-20	oxidoreduction coenzyme metabolic proces...	1.1e-05	regulation of MAPK cascade	2.2e-11	primary metabolic process	6.1e-19	intrinsic apoptotic signaling pathway in...	0.00018	nervous system development	2.7e-10	regulation of cell motility	0.00331	metabolic process	8.8e-12	regulation of actin filament organizatio...	2.1e-08	negative regulation of cellular metaboli...	2.7e-09	regulation of ion transport	1.1e-07	cellular localization	3.8e-05	RNA transport	8.5e-06
cellular calcium ion homeostasis	3.9e-07	organelle localization by membrane tethe...	0.0024	ribonucleoside triphosphate metabolic pr...	1e-07	negative regulation of cellular metaboli...	1.6e-08	calcium ion transmembrane transport	2.2e-12	negative regulation of protein depolymer...	0.00019	developmental process	2.1e-07	negative regulation of cellular process	8.5e-09	positive regulation of RNA biosynthetic ...	3.8e-05	anion transmembrane transport	9.3e-05	morphogenesis of an endothelium	0.03805	adenylate cyclase-modulating G-protein c...	0.00239	metabolic process	3.2e-20	pyridine nucleotide metabolic process	1.2e-05	response to wounding	3e-11	positive regulation of biological proces...	4.5e-18	regulation of cell communication	0.00018	multicellular organism development	2.7e-10	leukocyte mediated cytotoxicity	0.00348	regulation of mRNA processing	9.8e-12	cellular protein localization	2.1e-08	histone deacetylation	2.8e-09	response to chemical	1.2e-07	cell-substrate adherens junction assembl...	3.9e-05	mRNA transport	1e-05
metal ion homeostasis	5e-07	synaptic vesicle endocytosis	0.0024	cellular macromolecule localization	1.1e-07	negative regulation of cellular macromol...	2e-08	regulation of synaptic vesicle exocytosi...	2.4e-12	regulation of microtubule depolymerizati...	0.00019	regulation of protein complex disassembl...	2.9e-07	regulation of phosphorus metabolic proce...	8.6e-09	positive regulation of macromolecule bio...	4.4e-05	positive regulation of developmental pro...	9.3e-05	myosin filament organization	0.03805	regulation of response to stimulus	0.00254	negative regulation of biological proces...	1.7e-19	nicotinamide nucleotide metabolic proces...	1.2e-05	positive regulation of MAPK cascade	5.5e-11	negative regulation of biological proces...	4.5e-18	proteasome-mediated ubiquitin-dependent ...	0.0002	cell development	2.8e-10	regulation of smooth muscle cell prolife...	0.00366	regulation of RNA splicing	1.6e-11	amide transport	2.2e-08	protein deacylation	4e-09	cation homeostasis	1.3e-07	focal adhesion assembly	3.9e-05	establishment of RNA localization	1e-05
calcium ion homeostasis	6.2e-07	signal release	0.00252	establishment of localization	1.2e-07	cellular biosynthetic process	2.4e-08	regulation of secretion by cell	3.1e-12	positive regulation of mitochondrial out...	0.00019	cell development	3.4e-07	signal transduction by protein phosphory...	1.1e-08	chromosome organization	5.6e-05	exocrine system development	0.00012	endothelial tube morphogenesis	0.03805	negative regulation of leukocyte apoptot...	0.00254	regulation of multicellular organismal d...	2.9e-19	regulation of mRNA metabolic process	1.3e-05	regulation of anatomical structure morph...	6.3e-11	cellular developmental process	1.1e-17	regulation of organ morphogenesis	0.00021	regulation of phosphorylation	3.4e-10	regulation of cell migration	0.00368	cellular macromolecule biosynthetic proc...	2.5e-11	cellular macromolecule localization	2.6e-08	macromolecule deacylation	4e-09	cell differentiation	1.3e-07	regulation of Ras protein signal transdu...	5.2e-05	ribonucleoprotein complex export from nu...	1.1e-05
cell projection organization	6.2e-07	cyclic nucleotide catabolic process	0.0026	protein localization	1.4e-07	brain development	2.6e-08	organelle fusion	3.2e-12	regulation of pH	0.00022	actin filament capping	5.3e-07	regulation of synapse structure or activ...	1.2e-08	negative regulation of gene expression	6.2e-05	regulation of developmental process	0.00012	negative regulation of sprouting angioge...	0.03805	cyclic nucleotide catabolic process	0.00261	regulation of cellular process	1.1e-18	fatty acid derivative metabolic process	1.5e-05	regulation of neuron differentiation	6.7e-11	anatomical structure development	2.8e-17	positive regulation of protein modificat...	0.00021	Fc-gamma receptor signaling pathway	3.9e-10	regulation of leukocyte mediated cytotox...	0.0037	multi-organism process	2.6e-11	receptor-mediated endocytosis	3.4e-08	chromatin remodeling	4.1e-09	regulation of vesicle-mediated transport	1.3e-07	regulation of cell motility	5.3e-05	serine family amino acid metabolic proce...	1.2e-05
cation homeostasis	8.2e-07	purine ribonucleotide metabolic process	0.00266	ribonucleoprotein complex assembly	1.4e-07	forebrain generation of neurons	2.6e-08	dicarboxylic acid transport	3.3e-12	purine ribonucleoside monophosphate meta...	0.00023	cell-substrate adherens junction assembl...	5.6e-07	regulation of phosphate metabolic proces...	1.6e-08	negative regulation of cellular metaboli...	6.6e-05	locomotion	0.00012	wound healing, spreading of epidermal ce...	0.04072	cellular response to oxygen-containing c...	0.00276	animal organ development	3.1e-18	unsaturated fatty acid metabolic process	1.6e-05	regulation of cell development	9.6e-11	developmental process	3.9e-17	in utero embryonic development	0.00022	positive regulation of cell activation	4e-10	positive regulation of cytoskeleton orga...	0.00375	cellular macromolecular complex assembly	5.2e-11	filopodium assembly	3.9e-08	positive regulation of cellular process	4.4e-09	positive regulation of protein kinase ac...	1.3e-07	actin filament organization	8.1e-05	ribonucleoprotein complex localization	1.3e-05
plasma membrane bounded cell projection ...	8.6e-07	phospholipid dephosphorylation	0.00277	organic substance catabolic process	1.6e-07	negative regulation of biological proces...	3.2e-08	regulation of cation transmembrane trans...	4.1e-12	purine nucleoside monophosphate metaboli...	0.00024	focal adhesion assembly	5.6e-07	regulation of dendrite development	1.6e-08	positive regulation of RNA metabolic pro...	6.7e-05	inner ear receptor cell differentiation	0.00013	cardiac myofibril assembly	0.04072	programmed cell death	0.00278	chromatin organization	4.4e-18	carbohydrate metabolic process	1.6e-05	regulation of cell shape	1.2e-10	organic substance metabolic process	5.1e-17	positive regulation of protein metabolic...	0.00024	immune response-regulating cell surface ...	4.3e-10	ensheathment of neurons	0.00383	regulation of macromolecule metabolic pr...	5.8e-11	regulation of cellular component size	4.8e-08	metabolic process	6.5e-09	chemical homeostasis	1.4e-07	regulation of cell communication	9.2e-05	protein export from nucleus	1.6e-05
regulation of metal ion transport	9.1e-07	regulation of endocytosis	0.00278	cellular catabolic process	1.7e-07	head development	3.4e-08	cardiac conduction	4.2e-12	transition metal ion transport	0.00025	negative regulation of protein depolymer...	6.7e-07	chemotaxis	2.1e-08	proteolysis	7.3e-05	regulation of cell size	0.00013	posttranscriptional gene silencing	0.04082	positive regulation of adenylate cyclase...	0.00278	negative regulation of cell differentiat...	4.4e-18	RNA splicing	1.9e-05	positive regulation of nervous system de...	1.3e-10	cell differentiation	8e-17	regulation of signaling	0.00024	regulation of intracellular signal trans...	5e-10	axon ensheathment	0.00383	cellular biosynthetic process	9.3e-11	biological regulation	5.6e-08	negative regulation of macromolecule met...	1.7e-08	ion homeostasis	1.4e-07	regulation of locomotion	9.5e-05	RNA localization	1.7e-05
neuron development	9.3e-07	regulation of cell development	0.00288	regulation of protein stability	1.7e-07	regulation of multicellular organismal d...	3.7e-08	synaptic vesicle priming	4.5e-12	energy derivation by oxidation of organi...	0.00025	negative regulation of actin filament de...	9.4e-07	taxis	2.1e-08	regulation of protein catabolic process	7.5e-05	axon development	0.00014	adherens junction organization	0.04082	negative regulation of Ras protein signa...	0.00278	negative regulation of developmental pro...	4.5e-18	cellular amino acid biosynthetic process	2.1e-05	regulation of developmental process	1.6e-10	multicellular organism development	1.1e-16	cellular catabolic process	0.00024	neuron projection morphogenesis	5.1e-10	positive regulation of Rho protein signa...	0.00402	macromolecule biosynthetic process	1.1e-10	synaptic vesicle transport	6.4e-08	positive regulation of biological proces...	7.5e-08	linoleic acid metabolic process	1.5e-07	positive regulation of cellular componen...	9.9e-05	positive regulation of viral transcripti...	1.7e-05
cellular divalent inorganic cation homeo...	1.2e-06	ribose phosphate metabolic process	0.00294	proton transport	1.9e-07	response to endogenous stimulus	3.9e-08	regulation of heart contraction	4.8e-12	regulation of microtubule polymerization	0.00026	negative regulation of supramolecular fi...	1e-06	positive regulation of phosphorus metabo...	3.7e-08	protein K48-linked ubiquitination	8.2e-05	cell migration	0.00015	regulation of Rho protein signal transdu...	0.04275	adult locomotory behavior	0.00282	system development	8.3e-18	energy derivation by oxidation of organi...	2.2e-05	positive regulation of multicellular org...	1.8e-10	immune system development	2.4e-16	positive regulation of intracellular sig...	0.00026	lymphocyte proliferation	5.1e-10	regulation of macrophage migration	0.00402	macromolecule metabolic process	1.2e-10	establishment of synaptic vesicle locali...	6.4e-08	cellular developmental process	9.4e-08	ion transmembrane transport	1.8e-07	adherens junction assembly	0.0001	posttranscriptional regulation of gene e...	1.7e-05
regulation of signaling	1.2e-06	transmembrane receptor protein tyrosine ...	0.00309	hydrogen transport	2.4e-07	epithelial cell migration	4.6e-08	protein transport	6.1e-12	regulation of autophagy	0.00031	cell junction organization	1.2e-06	positive regulation of phosphate metabol...	3.7e-08	negative regulation of cellular macromol...	9.4e-05	cell motility	0.00016	regulation of nuclear-transcribed mRNA c...	0.04337	cell morphogenesis involved in different...	0.00291	cell proliferation	2.1e-17	lipid catabolic process	2.3e-05	phosphatidylinositol-mediated signaling	3.2e-10	covalent chromatin modification	3.9e-16	regulation of nitrogen compound metaboli...	0.00028	anatomical structure development	5.3e-10	smooth muscle cell proliferation	0.00419	organic substance biosynthetic process	2.1e-10	vesicle-mediated transport in synapse	6.4e-08	negative regulation of metabolic process	1e-07	regulation of metal ion transport	1.9e-07	negative regulation of supramolecular fi...	0.0001	RNA export from nucleus	2.8e-05
inorganic ion homeostasis	1.3e-06	positive regulation of cell development	0.00323	aerobic respiration	3e-07	cellular response to stimulus	5.2e-08	regulation of ion transmembrane transpor...	6.9e-12	ribonucleoside monophosphate metabolic p...	0.00034	negative regulation of protein polymeriz...	1.3e-06	activation of protein kinase activity	4.5e-08	positive regulation of cellular biosynth...	0.0001	localization of cell	0.00016	positive regulation of nuclear-transcrib...	0.04337	regulation of cellular component movemen...	0.00292	cell differentiation	2.7e-17	metabolic process	2.6e-05	cellular component organization	3.7e-10	hematopoietic or lymphoid organ developm...	5.4e-16	regulation of protein phosphorylation	0.0003	regulation of localization	5.6e-10	regulation of cellular component movemen...	0.00424	regulation of cellular catabolic process	2.2e-10	phagocytosis	7.3e-08	nervous system development	1.3e-07	lipid metabolic process	2e-07	regulation of neuron projection developm...	0.0001	regulation of gene expression	2.9e-05
regulation of potassium ion transport	1.4e-06	regulation of neurogenesis	0.00348	telomere maintenance via telomere length...	3.1e-07	organic cyclic compound metabolic proces...	5.6e-08	calcium ion-regulated exocytosis of neur...	9.1e-12	negative regulation of protein complex d...	0.00038	transmembrane receptor protein tyrosine ...	1.4e-06	cell surface receptor signaling pathway	5e-08	DNA-templated transcription, initiation	0.0001	neuron projection guidance	0.00018	positive regulation of extracellular mat...	0.04337	nucleus organization	0.00308	cellular developmental process	4e-17	long-chain fatty-acyl-CoA biosynthetic p...	3.4e-05	regulation of protein phosphorylation	3.7e-10	animal organ development	1.1e-15	stress-activated MAPK cascade	0.00033	mononuclear cell proliferation	6e-10	myeloid leukocyte migration	0.00436	establishment of localization in cell	2.2e-10	regulation of plasma membrane bounded ce...	7.8e-08	negative regulation of cellular process	1.9e-07	regulation of neuron differentiation	2.1e-07	positive regulation of cell morphogenesi...	0.0001	nitrogen compound metabolic process	3e-05
neuronal action potential	1.7e-06	membrane docking	0.00362	regulation of cellular amide metabolic p...	3.7e-07	epithelium migration	5.8e-08	membrane organization	9.8e-12	monovalent inorganic cation homeostasis	0.00038	immune response-activating cell surface ...	1.5e-06	regulation of synapse organization	5.2e-08	cellular catabolic process	0.00011	filopodium assembly	0.00021	striated muscle cell development	0.04471	cyclic-nucleotide-mediated signaling	0.00313	cell fate commitment	1.3e-16	cellular modified amino acid metabolic p...	3.5e-05	platelet-derived growth factor receptor ...	3.9e-10	hemopoiesis	1.7e-15	regulation of developmental process	0.00033	protein phosphorylation	7.5e-10	cellular metal ion homeostasis	0.00437	cellular component biogenesis	2.4e-10	regulation of cell projection assembly	9.4e-08	cell differentiation	2.5e-07	positive regulation of kinase activity	2.2e-07	vesicle-mediated transport to the plasma...	0.00012	organic substance catabolic process	4.3e-05
response to alcohol	1.7e-06	negative regulation of neurotransmitter ...	0.00365	metabolic process	3.8e-07	regulation of transcription involved in ...	6.6e-08	regulation of transmembrane transporter ...	1.1e-11	oxidation-reduction process	0.00042	protein localization to plasma membrane	1.6e-06	synapse assembly	5.9e-08	transcription initiation from RNA polyme...	0.00011	sensory organ development	0.00021	sister chromatid cohesion	0.04537	negative regulation of myeloid cell diff...	0.00319	covalent chromatin modification	1.7e-16	unsaturated fatty acid biosynthetic proc...	3.6e-05	regulation of lipase activity	4.3e-10	system development	1.8e-15	protein phosphorylation	0.00034	cellular component morphogenesis	7.7e-10	negative regulation of cellular componen...	0.00507	biosynthetic process	2.8e-10	synaptic vesicle localization	1.1e-07	histone modification	2.5e-07	cell junction assembly	2.3e-07	regulation of signal transduction	0.00012	nuclear export	4.6e-05
regulation of cytosolic calcium ion conc...	1.8e-06	cellular protein complex assembly	0.0038	nucleobase-containing small molecule met...	5.4e-07	tissue migration	7.7e-08	nervous system process	1.2e-11	regulation of mitochondrial outer membra...	0.00043	negative regulation of cytoskeleton orga...	1.6e-06	regulation of protein phosphorylation	6.3e-08	positive regulation of macromolecule met...	0.00012	cell adhesion	0.00026	amino-acid betaine metabolic process	0.04602	regulation of apoptotic process	0.00324	nervous system development	1.9e-16	regulation of mRNA processing	3.7e-05	positive regulation of cellular protein ...	5.4e-10	chromosome organization	5e-15	cellular response to stress	0.00035	cellular response to organic substance	7.7e-10	metal ion homeostasis	0.00512	cytoplasmic translation	4.6e-10	regulation of biological quality	1.2e-07	reproductive structure development	3e-07	signal transduction	2.3e-07	regulation of actin filament organizatio...	0.00013	protein localization to membrane	5e-05
adult behavior	2.1e-06	purine nucleotide metabolic process	0.00386	nucleotide metabolic process	5.7e-07	negative regulation of RNA metabolic pro...	7.8e-08	peptide transport	1.3e-11	cellular component organization or bioge...	0.00048	negative regulation of protein complex d...	1.6e-06	positive regulation of protein kinase ac...	6.6e-08	negative regulation of transcription, DN...	0.00013	angiogenesis	0.00027	negative regulation of microtubule depol...	0.04602	regulation of myoblast differentiation	0.0033	multicellular organism development	2e-16	L-alpha-amino acid transmembrane transpo...	4.5e-05	intracellular signal transduction	6.2e-10	metabolic process	5.6e-15	positive regulation of cellular protein ...	0.00035	lymphocyte activation	8.1e-10	oxidation-reduction process	0.0052	regulation of RNA stability	4.6e-10	regulation of cell morphogenesis involve...	1.2e-07	reproductive system development	3.4e-07	positive regulation of signaling	2.4e-07	cellular macromolecule localization	0.00015	macromolecule catabolic process	5.3e-05
cellular metal ion homeostasis	2.2e-06	ERBB signaling pathway	0.00397	posttranscriptional regulation of gene e...	5.9e-07	negative regulation of nucleobase-contai...	8.6e-08	regulation of synaptic transmission, glu...	1.5e-11	negative regulation of microtubule polym...	0.00049	vascular endothelial growth factor recep...	1.8e-06	positive regulation of kinase activity	7.2e-08	negative regulation of nucleic acid-temp...	0.00013	biological adhesion	0.00028	negative regulation of morphogenesis of ...	0.04602	positive regulation of wound healing	0.0033	regulation of biological process	6.1e-16	fatty acid elongation	4.7e-05	regulation of phospholipase activity	6.4e-10	macromolecule modification	6.1e-15	negative regulation of autophagy	0.0004	myeloid leukocyte activation	8.8e-10	protein ADP-ribosylation	0.00564	nitrogen compound transport	5.3e-10	protein localization to cell periphery	1.2e-07	developmental process	4e-07	actin filament-based process	2.8e-07	regulation of organelle organization	0.00015	catabolic process	5.6e-05
regulation of synaptic transmission, glu...	2.2e-06	secretion by cell	0.00405	nitrogen compound transport	6.6e-07	organic substance biosynthetic process	9.1e-08	regulation of neurotransmitter transport	1.6e-11	microtubule anchoring	0.0005	protein complex disassembly	1.9e-06	negative regulation of neuron projection...	7.9e-08	negative regulation of RNA biosynthetic ...	0.00013	chemical synaptic transmission	0.00029	cellular component morphogenesis	0.04659	membrane depolarization during cardiac m...	0.00345	circulatory system development	1.2e-15	lipid modification	5e-05	system process	7.6e-10	regulation of cell differentiation	6.6e-14	regulation of multicellular organismal d...	0.00046	plasma membrane bounded cell projection ...	9.3e-10	long term synaptic depression	0.00564	protein transport	5.4e-10	Golgi vesicle transport	1.2e-07	glial cell differentiation	4.3e-07	anion transport	2.9e-07	cell differentiation	0.00016	alternative mRNA splicing, via spliceoso...	5.7e-05
amino acid transport	2.3e-06	vesicle fusion	0.00418	peptide transport	6.7e-07	negative regulation of macromolecule bio...	1.1e-07	chemical synaptic transmission, postsyna...	1.7e-11	protein insertion into membrane	0.00055	cell-substrate junction assembly	2.2e-06	regulation of phosphorylation	7.9e-08	negative regulation of macromolecule bio...	0.00015	anterograde trans-synaptic signaling	0.00029	regulation of microtubule depolymerizati...	0.04866	regulation of response to wounding	0.00376	chordate embryonic development	1.4e-15	alpha-amino acid biosynthetic process	6.1e-05	regulation of intracellular signal trans...	7.7e-10	regulation of cell cycle	2.4e-13	response to organic substance	0.00047	neuron projection guidance	9.7e-10	gliogenesis	0.00565	amide transport	8.6e-10	endomembrane system organization	1.3e-07	system development	5.1e-07	cellular component organization	2.9e-07	regulation of cytoskeleton organization	0.0002	regulation of cellular catabolic process	6.5e-05
divalent inorganic cation homeostasis	2.3e-06	cellular component organization	0.00438	protein transport	6.8e-07	regulation of epithelial cell migration	1.3e-07	regulation of synaptic vesicle cycle	2.1e-11	localization	0.00055	adherens junction organization	2.3e-06	dephosphorylation	8.5e-08	positive regulation of biosynthetic proc...	0.00016	nerve development	0.00029	establishment of mitochondrion localizat...	0.04866	regulation of programmed cell death	0.00379	embryo development ending in birth or eg...	1.8e-15	regulation of mRNA splicing, via spliceo...	6.3e-05	positive regulation of protein metabolic...	8.3e-10	protein phosphorylation	2.7e-13	signal transduction in absence of ligand	0.00048	neuron differentiation	9.9e-10	regulation of cell killing	0.00651	ribosomal large subunit biogenesis	8.7e-10	establishment or maintenance of cell pol...	1.3e-07	multicellular organism development	1.2e-06	regulation of cell morphogenesis	3e-07	plasma membrane bounded cell projection ...	0.0002	mRNA export from nucleus	7.4e-05
synaptic transmission, glutamatergic	2.4e-06	purine-containing compound metabolic pro...	0.00453	nucleoside phosphate metabolic process	6.9e-07	cellular nitrogen compound metabolic pro...	1.3e-07	amide transport	2.2e-11	insulin receptor signaling pathway	0.0006	cell differentiation	2.5e-06	negative regulation of cell projection o...	8.6e-08	positive regulation of nitrogen compound...	0.00017	positive regulation of neuron projection...	0.00029	mitochondrion transport along microtubul...	0.04866	dephosphorylation	0.0038	tube development	3.2e-15	very long-chain fatty acid biosynthetic ...	7.3e-05	regulation of phosphorylation	8.8e-10	regulation of developmental process	4.8e-13	extrinsic apoptotic signaling pathway in...	0.00048	cell projection morphogenesis	1e-09	modulation of chemical synaptic transmis...	0.00687	regulation of catabolic process	1.2e-09	cellular component biogenesis	1.5e-07	neurogenesis	1.5e-06	regulation of sodium ion transport	3.3e-07	glycerophospholipid biosynthetic process	0.00021	mRNA-containing ribonucleoprotein comple...	7.4e-05
G-protein coupled receptor signaling pat...	2.5e-06	system development	0.0047	protein folding in endoplasmic reticulum	6.9e-07	negative regulation of metabolic process	1.3e-07	action potential	3e-11	generation of precursor metabolites and ...	0.00061	regulation of actin nucleation	2.7e-06	regulation of hydrolase activity	8.7e-08	positive regulation of gene expression	0.00018	synaptic signaling	0.0003	establishment of mitochondrion localizat...	0.04866	cell-cell junction organization	0.00381	developmental process	3.3e-15	RNA splicing, via transesterification re...	7.4e-05	integrin-mediated signaling pathway	9.6e-10	cellular protein modification process	5.9e-13	regulation of transferase activity	0.00049	neuron projection development	1e-09	negative regulation of locomotion	0.00695	peptide transport	1.2e-09	regulation of signaling	1.6e-07	embryo development	1.8e-06	regulation of actin filament-based proce...	3.5e-07	adherens junction organization	0.00022	nucleobase-containing compound transport	7.9e-05
[truncated: 14 more columns]
